# Supplementary material for: A network-based approach to integrate nutrient microenvironment in the prediction of synthetic lethality in cancer metabolism
Source: PLoS Comput Biol. 2022 Mar 14;18(3):e1009395. doi: 10.1371/journal.pcbi.1009395 (PMC8947600; doi:10.1371/journal.pcbi.1009395)
Supplement: S1 Code — (ZIP) [file pcbi.1009395.s001.zip]

Archive with 17 entries (13 files):
- SupplementaryCode/Code_for_Figures/
- SupplementaryCode/Code_for_Figures/data/
- SupplementaryCode/Code_for_Figures/data/Achilles_gene_effect_LDLR_SLC5A3.csv
- SupplementaryCode/Code_for_Figures/data/CCLE_expression_study.csv
- SupplementaryCode/Code_for_Figures/data/gMCSs_50k_Recon3D_RPMI_FBS_corrected_SYMBOL_exchanges_20210611.txt
- SupplementaryCode/Code_for_Figures/data/minmaxFlux_Recon3D_301.mat
- SupplementaryCode/Code_for_Figures/data/Recon3D_301.mat
- SupplementaryCode/Code_for_Figures/data/sample_info.csv
- SupplementaryCode/Code_for_Figures/main.R
- SupplementaryCode/ngMCSs_calculation/
- SupplementaryCode/ngMCSs_calculation/calculateGeneMCS.m
- SupplementaryCode/ngMCSs_calculation/checkGeneMinimalCutSets.m
- SupplementaryCode/ngMCSs_calculation/G_Recon3D_HMR_9797.mat
- SupplementaryCode/ngMCSs_calculation/G_Recon3D_NUTRIENTS_HMR_9797.mat
- SupplementaryCode/ngMCSs_calculation/main.m
- SupplementaryCode/ngMCSs_calculation/prepareModelNutrientGeneMCS.m
- SupplementaryCode/ngMCSs_calculation/Results/
