# Supplementary material for: A network-based approach to integrate nutrient microenvironment in the prediction of synthetic lethality in cancer metabolism
Source: PLoS Comput Biol. 2022 Mar 14;18(3):e1009395. doi: 10.1371/journal.pcbi.1009395 (PMC8947600; doi:10.1371/journal.pcbi.1009395)
Supplement: S1 Code — (ZIP) [file pcbi.1009395.s001.zip › SupplementaryCode/Code_for_Figures/data/Achilles_gene_effect_LDLR_SLC5A3.csv]

	LDLR (3949)	SLC5A3 (6526)
ACH-000004	-0.503212179952723	-0.252148345947186
ACH-000005	-0.917445589182569	-0.296971185015701
ACH-000007	-0.129729523711596	0.0110112253266508
ACH-000009	-0.0784706426416073	-0.038606806526971
ACH-000011	0.0413378018498062	0.116997644676235
ACH-000012	-0.350119848676436	-0.154840003594802
ACH-000013	-0.114613410354698	-0.0831764293763798
ACH-000014	-0.240259221457955	-0.277307011741754
ACH-000015	-0.273237510539437	-0.0907560739638345
ACH-000017	-0.139625014385304	-0.361464974486184
ACH-000018	0.0268072741985095	-0.383091838969135
ACH-000019	-0.525181280753006	-0.0746229417130642
ACH-000021	-0.261886046143702	-0.0344180748937396
ACH-000022	-0.173169137841753	-0.073911995431676
ACH-000024	-0.372276675079957	-0.309755315576579
ACH-000025	-0.203636052539815	0.0731835425392284
ACH-000028	-0.445418286215418	-0.0398221601522962
ACH-000029	-0.275548726015855	-0.0312316981523871
ACH-000030	-0.107177309779571	-0.306075128515876
ACH-000035	-0.407136860785694	0.008745700264629
ACH-000036	-0.255208472330454	-0.339986682917723
ACH-000037	0.172636130451508	-0.227597344409877
ACH-000039	-0.450795716982509	-0.0716516951747739
ACH-000040	-0.13458139300165	0.0744602121651998
ACH-000041	-0.360418651019426	-0.0476970702409201
ACH-000042	0.0335580333099829	-0.08050138936636
ACH-000045	-0.550446868126168	-1.02510162030052
ACH-000047	-0.0181901098675291	-0.127913303378215
ACH-000048	-0.179178407767624	0.0927672169141854
ACH-000052	-0.25313727954448	-0.15224715285721
ACH-000053	-0.511975239171166	-0.370102495395295
ACH-000054	-0.147352105950513	-0.0477733611480643
ACH-000055	-0.304320093126084	0.0582170452191219
ACH-000060	-0.0303734784098893	-0.196689240457622
ACH-000067	-0.284082456307741	-0.111394404240902
ACH-000070	0.13334379539925	-0.790895277626735
ACH-000074	-0.524231151986546	0.427325074931535
ACH-000075	-0.117828417284549	-0.0886837104736276
ACH-000076	-0.487643021420192	0.137912563606306
ACH-000078	-0.224714461538857	0.0062999859763733
ACH-000082	-0.497437221851503	-0.207438185232187
ACH-000085	-0.307468024192925	-0.131726614703764
ACH-000086	-0.409017048018503	-0.0578543777871322
ACH-000087	-0.257452185769943	0.0056335602073542
ACH-000092	-0.56069343943813	-0.0288387304368196
ACH-000093	-0.278054943302699	-0.391639322104408
ACH-000095	-0.192432207779124	0.0424524996333042
ACH-000096	-0.543496786675381	-0.0317679994640232
ACH-000097	-0.131393594955555	-0.0921121764920872
ACH-000098	-0.377514744492408	-0.0473500904565607
ACH-000099	-0.306617188260019	-0.0291496079914543
ACH-000108	-0.266998287718287	-0.458995375660927
ACH-000111	-0.290932383464696	0.146447214405359
ACH-000113	-0.330460005629114	-0.561076350229389
ACH-000114	-0.543180788604944	-0.139973561706143
ACH-000115	-0.442633871701976	-0.345026924820313
ACH-000116	-0.25653914761805	-0.183466859197294
ACH-000118	0.0703679256520555	0.0501828590917485
ACH-000120	-0.384625320122249	-0.0808600075318988
ACH-000123	-0.520869059463822	-0.058004829202012
ACH-000127	0.0383862799521644	0.0508780608677707
ACH-000128	-0.347504739988408	-0.0045391021007423
ACH-000132	-0.148305819273137	-0.24616228946745
ACH-000133	-0.397533610154897	-0.0338843038483554
ACH-000137	-0.259568153048764	-0.165799077966473
ACH-000138	-0.224320782704806	-0.0576603824617096
ACH-000141	-0.36416070234658	-0.201816240829405
ACH-000142	-0.350032396341409	-0.127448379483283
ACH-000143	0.092474163034546	-0.127344524180085
ACH-000146	-0.360040144998016	-1.32654284719256
ACH-000147	-0.307203807020226	-0.0628165631673547
ACH-000148	-0.491138621286504	0.0500107306574157
ACH-000150	-0.118860542161452	-0.126353077033695
ACH-000151	0.0705464559456618	-0.293824706632726
ACH-000152	-0.128352256728279	-0.0689694365280281
ACH-000153	0.165155054355829	0.0077877562783315
ACH-000159	-0.292432196899615	-0.137270710757689
ACH-000160	-0.466049173748335	-0.319656106143284
ACH-000161	-0.0267729954741633	-0.0307701166441198
ACH-000163	-0.393634450520865	-0.0010295799812912
ACH-000164	-0.156515357619031	-0.0632428778449357
ACH-000167	-0.451396176953221	-0.118681374636655
ACH-000168	-0.253240827234491	-0.47738587924139
ACH-000169	-0.133298328760636	0.0655891345057333
ACH-000172	-0.244258007386695	0.221783213087704
ACH-000174	0.0095117768991341	-0.114892684393827
ACH-000178	-0.0538133001865649	-0.109573368239302
ACH-000182	0.286353636667682	-0.117963496968648
ACH-000183	-0.236193595559309	0.162269271047215
ACH-000187	0.043476676163864	-0.0206247114888859
ACH-000188	-0.595458751093742	-0.228672492976136
ACH-000189	-0.0618105715693449	0.0942681052517011
ACH-000190	-0.310591053854514	0.122631894585488
ACH-000198	-0.218954740150115	-0.969527678885399
ACH-000200	-0.0157127685162767	-0.231153399769675
ACH-000202	-0.211062854269016	0.139395698766005
ACH-000204	0.0812329942905609	-0.360900955851808
ACH-000206	-0.320063383660623	-0.052258069502911
ACH-000207	-0.182900298218975	-0.366999807435004
ACH-000209	-0.576695078110745	0.0550445971551742
ACH-000211	-0.283886726317461	0.0741821310081511
ACH-000212	-0.324368168220516	-0.941953894618135
ACH-000215	-0.168607705799542	-0.165216792147374
ACH-000217	-0.0400644159430987	-0.0151212416015016
ACH-000219	-0.357795566383941	0.03374104674288
ACH-000221	-0.303888428925222	-0.105060355332716
ACH-000222	-0.611679306570276	-0.109469067496789
ACH-000223	-0.0956981075333917	-0.0968515955823054
ACH-000226	-0.695025586582297	-0.0384456768227467
ACH-000227	-0.316852910143325	0.0137555525152563
ACH-000228	-0.484976499659405	-0.254476260326423
ACH-000231	0.0152750928554519	-0.170642019291953
ACH-000232	-0.24557185032399	-0.0353351951922354
ACH-000233	-0.588659386029314	-0.0961758618821791
ACH-000234	-0.350536274972842	-0.21665290162994
ACH-000235	-0.192557976713758	-0.114483527905152
ACH-000237	-0.114381595110885	-0.0091852471048411
ACH-000238	0.0213664534739966	-0.154158451980049
ACH-000243	-0.274384472608945	-0.129312499182363
ACH-000244	-0.488282477013262	-0.0723237178367388
ACH-000246	-0.40747402896438	0.0475901236558244
ACH-000247	-0.283012887513987	-0.453021676206193
ACH-000248	-0.167884614450567	-0.225728425783968
ACH-000249	-0.573342772084757	0.391070100147312
ACH-000250	-0.0272013412907536	-0.073080813380425
ACH-000251	-0.349887450670349	0.0969570130022369
ACH-000253	0.0112532166787028	-0.113301961539192
ACH-000255	-0.208544405597086	-0.0314706497781081
ACH-000256	-0.312310269825664	-0.0666164615379373
ACH-000257	0.0027748186027755	-0.25377806261573
ACH-000258	-0.377964142720965	-0.439889221133135
ACH-000259	-0.186436990255156	0.033853067477695
ACH-000260	-0.245607990087076	0.0042588914600735
ACH-000261	-0.229785244738951	-0.080074619387693
ACH-000262	0.028004443703023	0.0457575613816113
ACH-000263	-0.372874726666727	-0.316182174563759
ACH-000264	-0.242693560313741	-0.191263236376368
ACH-000265	-0.11242387495011	-0.0004159209253528
ACH-000266	-0.241228614121135	-0.117637710426694
ACH-000271	-0.413511863181653	-0.188812664670997
ACH-000272	-0.256682462141345	-0.17756045708421
ACH-000273	-0.286500942118075	-0.0591205851869055
ACH-000274	-0.227677886522283	-0.222178283517271
ACH-000276	-0.303346584597884	0.136680008754853
ACH-000277	-0.331395930111726	0.026162117747269
ACH-000278	-0.100756704369984	-0.0552045679146353
ACH-000279	0.0243993460072737	-0.0519378227183991
ACH-000280	-0.273865551386232	0.0422132084942595
ACH-000281	-0.439888589247609	-0.106331117725441
ACH-000286	-0.113563448571758	-0.105909503961249
ACH-000288	-0.354318837504072	-0.0941461664661639
ACH-000290	-0.12928300301173	-0.0559709450349384
ACH-000291	-0.30334443291124	0.0246519719450165
ACH-000292	-0.0002890969585842	0.0142884572964539
ACH-000293	-0.20092761224272	-0.116632770302192
ACH-000294	-0.0004484465706781	-0.754405630028271
ACH-000295	-0.10724017840783	-0.503520196483296
ACH-000296	-0.697592555834847	-0.279011027344525
ACH-000302	-0.227112672615819	-0.0324992234519215
ACH-000303	-0.438537173442118	-0.381227931912244
ACH-000304	-0.127208851149131	-0.0425345077602916
ACH-000305	0.0111335308695585	-0.109687914492671
ACH-000307	-0.111221895622151	-0.144311872575896
ACH-000308	-0.225209848263726	-0.104962172998273
ACH-000310	-0.197185467566766	-0.264705776229012
ACH-000311	-0.331584859322936	-0.167647321009756
ACH-000312	-0.223215979753238	-0.0183521323549106
ACH-000315	-0.169608271950167	0.0183945018164386
ACH-000316	-0.443100361789275	-0.0253728842236746
ACH-000317	0.0386754848699236	-0.23924176578877
ACH-000318	-0.672540472398116	-0.26349203402595
ACH-000319	-0.371774338038101	-0.0380735897208283
ACH-000320	0.355255353714394	-0.0411677900826024
ACH-000322	-0.0572669979631378	-0.229369291421291
ACH-000323	-0.283500901247201	-0.0873224921873774
ACH-000324	-0.0098851868176287	-0.0260052491094074
ACH-000325	-0.166848848813442	-0.983224369052071
ACH-000326	-0.232550547184119	-0.112259940233018
ACH-000329	-0.01188810555592	0.0078405214894657
ACH-000330	-0.427387071711331	-0.0330454771303665
ACH-000331	-0.419402053677544	0.0348691397710753
ACH-000332	-0.207596710562851	-0.161780086449292
ACH-000334	-0.211602365350808	-0.039132299356776
ACH-000335	-0.096900915568006	0.123436744882867
ACH-000336	-0.599133310945233	-0.153552382294111
ACH-000337	-0.29860008476452	-0.487678540264476
ACH-000339	-0.488336538413909	-0.219798490744751
ACH-000341	-0.630672857914668	0.0347127785118058
ACH-000343	-0.111607748692451	-0.274802891381605
ACH-000344	-0.342587869816627	-0.0512105871338217
ACH-000348	-0.137103921563128	-0.151626654776637
ACH-000350	-0.143629419927688	-0.156875112130893
ACH-000352	-0.211704169781253	-0.0342612069612956
ACH-000355	-0.282980708185262	0.166162256559008
ACH-000356	-0.207124623242248	-0.218891596222697
ACH-000361	0.0790208636397717	-0.0924841355187167
ACH-000362	-0.454416004243807	-1.07201273156919
ACH-000363	-0.28767865576027	-0.21513382075805
ACH-000364	-0.162724413034778	-0.126319139806836
ACH-000365	-0.391771131800758	-0.0185206945476376
ACH-000366	-0.265723410179972	0.0083097254363296
ACH-000368	-0.293229974773301	-0.283081578839263
ACH-000370	-0.353026864153645	-0.0011165459984234
ACH-000371	-0.184671686864879	0.0609837030601913
ACH-000374	-0.384546266187207	-0.0850202864514628
ACH-000375	-0.171398068740601	0.0651809036273877
ACH-000376	-0.0874492641090896	-0.121251528274499
ACH-000377	-0.491885207181561	-0.147668676334853
ACH-000378	-0.0989825368734761	0.0053314190817805
ACH-000381	0.0751593496451485	-0.0545085382201443
ACH-000383	-0.141375270724414	-0.227318064902135
ACH-000385	-0.101579983500297	0.0985073028121678
ACH-000387	-0.271222872716791	-0.120533908730664
ACH-000389	-0.281590399893151	-0.0803462810701655
ACH-000390	-0.310407897641016	-0.108539048615694
ACH-000391	-0.55007219888571	-0.0622080934973188
ACH-000393	-0.37494328016413	0.0450966627055684
ACH-000395	-0.421346007760445	0.0853365387628184
ACH-000397	-0.110559166029735	-0.0500601394394545
ACH-000401	-0.316472935447454	-0.269025992397336
ACH-000402	-0.32451679257325	0.266197810714266
ACH-000403	-0.127396562422632	-0.0278604553541377
ACH-000404	0.115690412037608	-0.19223604486177
ACH-000405	-0.251236371108994	-0.157547754667773
ACH-000406	-1.1499174842039	-0.594896792143658
ACH-000407	-0.18502724824615	0.0492878194785597
ACH-000408	-0.0030915402610811	-0.063429543721549
ACH-000410	-0.283003680214726	-0.122890466977399
ACH-000411	-0.31431337952003	-0.0381759248689743
ACH-000414	-0.0979432783352123	-0.208479532997959
ACH-000415	-0.436691128127165	-0.312870321274397
ACH-000416	-0.297788066615635	-0.150867760880058
ACH-000417	-0.172216761753567	-0.0363433890191366
ACH-000420	-0.473825388860551	-0.01316415018401
ACH-000421	-0.325057593710027	0.031468202157138
ACH-000422	-0.294213809041488	-0.0994825014523384
ACH-000424	-0.279625731895151	-0.185343849222477
ACH-000425	-0.19461811376385	0.0192709332641371
ACH-000426	-0.965290573890077	-0.687308973819145
ACH-000427	0.209453757971278	-0.120649609695338
ACH-000431	-0.136603923189311	-0.0718199484839278
ACH-000433	-0.0881772916103908	-0.128144180182249
ACH-000434	-0.135974019735876	0.0339189163901342
ACH-000435	0.123909683275598	-0.232791937466564
ACH-000436	-0.0833371934780032	-0.210269914684755
ACH-000437	-0.0409536875211816	0.0277997908763376
ACH-000438	-0.179947024480083	-0.0028114026145769
ACH-000441	-0.104808495466432	-0.624122940569097
ACH-000444	-0.187323423789538	-0.0801123660103041
ACH-000445	-0.168319128406368	-0.108881115515571
ACH-000448	-0.115358195760582	-0.0906294665992549
ACH-000450	-0.413504328084976	0.293975919662965
ACH-000452	-0.278052515180022	-0.154944065635761
ACH-000454	-0.178400716186834	-0.0694758696728758
ACH-000455	-0.676708841586772	0.0027977352728675
ACH-000458	-0.219789826829699	0.002174991286651
ACH-000459	-0.642532531639908	0.0295500143797589
ACH-000460	0.147610296540627	0.0418718739987771
ACH-000461	-0.434768368754427	0.151679170641505
ACH-000463	-0.275330248212629	-0.0661140813536458
ACH-000464	-0.175145063980537	-0.396266756606545
ACH-000466	-0.425273404200969	0.00699446493742
ACH-000467	-0.458424761202647	0.0034645206977199
ACH-000468	-0.371497415379326	-0.10365633831733
ACH-000469	-0.504641988916895	0.0948948393062131
ACH-000470	-0.428359429758067	0.0591462649352858
ACH-000471	-0.163951410816219	-0.0633474827175538
ACH-000472	-0.336478374666757	-0.186554966012579
ACH-000473	-0.19226057011089	0.0713259866135218
ACH-000475	-0.199386662833631	-0.030043025625556
ACH-000476	-0.196840055975326	0.0132360395567657
ACH-000477	-0.15908207487412	-0.355567042601548
ACH-000478	-0.447446089077961	-0.147549183893713
ACH-000480	-0.4408195534828	-0.0966103413190304
ACH-000481	-0.111995747536963	-0.145517000352059
ACH-000483	-0.343817054893808	-0.0970277616077606
ACH-000484	-0.20820064847541	0.0204345453461316
ACH-000485	-0.177311979049116	0.0320321066158369
ACH-000486	-0.192705177379724	-0.0254529398165832
ACH-000487	-0.263285689599018	0.0239667658882506
ACH-000488	0.105478311057382	-0.0043088159733578
ACH-000490	-0.130870421725408	-0.1201306188893
ACH-000491	-0.151963586600776	0.0236869878360543
ACH-000493	-0.0567313464767092	0.0102789404360027
ACH-000495	-0.264329589013607	-0.259783412588434
ACH-000496	-0.241010675670265	-0.183600591759084
ACH-000498	-0.440148391818144	-0.140825573232961
ACH-000499	-0.344167820121836	-0.0042466427468204
ACH-000500	0.611275989887891	0.0053639945403238
ACH-000502	-0.370211429851527	-0.107800824058708
ACH-000503	0.0987780292017615	-0.066886435539602
ACH-000504	-0.0340803809296393	-0.0220697141452504
ACH-000505	-0.0459499804097242	-0.141827596396318
ACH-000507	-0.259255253983718	-0.307788001350241
ACH-000510	-0.355131727614236	0.0201540417806404
ACH-000511	-0.291906164570693	0.063216147685647
ACH-000512	-0.184049785015177	-0.009513517859823
ACH-000514	-0.134483581463741	-0.0379083864380468
ACH-000516	-0.329209121348041	-0.0445206800470262
ACH-000517	-0.0716488075089266	-0.0429362828422358
ACH-000518	-0.180915165985699	-0.045653609485831
ACH-000520	-0.450025200229074	-0.0783927429522155
ACH-000521	-0.410697279165879	-0.188756572110081
ACH-000522	-0.193486534463215	-0.0275377161409606
ACH-000524	-0.097022318225019	-0.093080815240964
ACH-000527	-0.0740952371964194	-0.0912768291788036
ACH-000528	-0.181697327441724	-0.0233002758304344
ACH-000533	-0.332097272123053	-0.0934960875133429
ACH-000535	-0.553233650759251	-0.155575659015201
ACH-000537	-0.421576262955142	-0.124895912087752
ACH-000541	-0.200117599908102	0.0103446180616591
ACH-000542	-0.100123752848963	-0.0250919516119348
ACH-000544	-0.320208549280757	-0.154202593650013
ACH-000545	-0.241398391984707	-0.242573493195005
ACH-000547	-0.377016056451644	0.0043981421679823
ACH-000548	-0.217474994699292	0.0142953122614584
ACH-000549	-0.44201569980085	-0.0380042761554524
ACH-000550	-0.110234409514057	-0.0648499475711762
ACH-000551	-0.460243869214521	-0.177243590859577
ACH-000552	0.0006082316155325	0.0874802250890762
ACH-000556	-0.418328117894647	-0.401065141274655
ACH-000557	-0.217999381088819	-0.962468744263491
ACH-000563	-0.172413123605645	-0.0393877342547809
ACH-000570	-0.138829201254168	-0.082476623516512
ACH-000571	-0.0964072993481755	-0.276376058546233
ACH-000573	-0.256704729111116	-0.131662361438992
ACH-000576	-0.183843637260522	-0.124576089908204
ACH-000577	-0.392394427702794	-0.0182467015411061
ACH-000579	-0.174154937461171	-0.242198437320628
ACH-000580	-0.0661540615715658	-0.212773332230245
ACH-000581	-0.297068124128746	-0.62526533096075
ACH-000583	-0.473219839291758	0.0406533540524161
ACH-000584	-0.252872905855896	-0.0821192241306932
ACH-000585	-0.312013211659935	-0.0840179193215723
ACH-000587	-0.354987620554689	-0.0863000886655495
ACH-000588	-0.147836791843603	-0.895209270688037
ACH-000589	-0.415521357677133	-0.0275008781287764
ACH-000591	-0.279249428491781	0.131200838176361
ACH-000592	-0.420104565072348	-0.165347986661227
ACH-000593	-0.158304298412273	-0.123815152105604
ACH-000596	0.0223488935449318	-0.182408870778739
ACH-000599	-0.100518919023102	-0.830364184908849
ACH-000600	-0.372539767033721	-0.204863347855625
ACH-000601	-0.227593939098475	0.0087036381438124
ACH-000602	-0.892055750702807	-0.615695196259887
ACH-000604	-0.300431530615399	-0.377608868112263
ACH-000605	-0.321375227994996	-0.173031395427131
ACH-000606	-0.297491313942593	0.0615450750613175
ACH-000607	-0.276096188060542	-0.247438102159037
ACH-000608	-0.382638760965838	-0.0939885346899825
ACH-000614	-0.415886707420015	-0.0340735338522946
ACH-000616	-0.0946440213372128	-0.234014258592808
ACH-000618	-0.369393809305429	-0.0122747039898102
ACH-000619	0.0446085639064126	-0.175733042739275
ACH-000620	-0.182313546589536	-0.137615413550944
ACH-000621	-0.489867066377877	-0.193656777149342
ACH-000622	-0.373113165961173	-0.237084546258835
ACH-000623	-0.152645843595659	-0.0405627776429502
ACH-000624	-0.062545657621054	-0.0519706276353301
ACH-000627	-0.220336809329051	-0.0351635431534865
ACH-000630	-0.432403380503714	-0.0790917389724043
ACH-000632	-0.316044226574192	-0.0841898980603458
ACH-000633	-0.301248444710935	0.0148787535573314
ACH-000634	-0.440515648583568	0.114796523467258
ACH-000637	0.262942826844686	-0.205928598370024
ACH-000638	-0.353613349031544	0.0127254256451037
ACH-000639	-0.170137017241228	0.11956159173754
ACH-000645	-0.186024260205038	-0.0163100502317837
ACH-000646	-0.346835540655602	-0.0647301948622787
ACH-000647	-0.14049815001254	-0.185141059671495
ACH-000648	-0.133815271222769	0.0061484970674931
ACH-000649	-0.196739719245427	-0.0052492209809194
ACH-000651	-0.321452312888101	-0.157254398617095
ACH-000652	-0.309671618982023	0.0084485247618974
ACH-000653	-0.148029099082006	-0.235822240147446
ACH-000654	-0.178447239362139	0.0536892762108383
ACH-000655	-0.277876601621246	-0.0357888484984671
ACH-000657	-0.424579486613682	0.0090196992940201
ACH-000658	-0.390766137913768	-0.201817164835205
ACH-000661	-0.447496304303129	-0.041685331556467
ACH-000662	0.0667369225067671	-0.282248097451955
ACH-000663	0.0419900617395701	-0.115763736741858
ACH-000665	-0.376593894677435	-0.084009911625722
ACH-000667	-0.204906932324879	-0.147481471634021
ACH-000671	-0.496620405900861	-0.0599787382737769
ACH-000673	-0.193649810390213	-0.125819348333767
ACH-000676	-0.174886309050284	-0.111254672057883
ACH-000677	-0.0940575992585612	-0.126124482460937
ACH-000680	-0.524664436163571	0.390148548973873
ACH-000681	-0.274444111727308	-0.125619606074842
ACH-000682	-0.457216807311118	-0.0214635246702977
ACH-000683	-0.315326416704726	-0.0975377415898462
ACH-000684	-0.267957410342184	0.168564488564199
ACH-000685	0.0565617719744931	-0.266527840705656
ACH-000688	-0.0880119030653408	0.0641759660164913
ACH-000693	-0.144539664518073	-0.0577085787393116
ACH-000694	-0.376560932751934	-0.153563135645451
ACH-000695	-0.303814496665028	-0.226116549696223
ACH-000696	-0.288133527077948	0.066777869751726
ACH-000697	-0.292860994863127	-0.472395807781708
ACH-000698	-0.254366570236263	-0.340520339982618
ACH-000699	-0.304954573254038	-0.152627516859973
ACH-000700	-0.151542718525367	0.0311484574131014
ACH-000701	-0.272587327216092	0.0918160015405745
ACH-000702	-0.209544186023021	0.0389573581556725
ACH-000706	-0.504902425163	-0.0112907208453661
ACH-000711	-0.104113894115871	-0.059721240812688
ACH-000713	-0.221420103332963	-0.428627889757149
ACH-000714	-0.219830774944353	-0.061151596981446
ACH-000718	-0.166922951633572	-0.147936087923548
ACH-000719	-0.305903578391721	-0.173005660950016
ACH-000720	-0.51445611886039	-0.153627387597438
ACH-000721	-0.352071108718747	-0.0222085065294709
ACH-000724	-0.0934622338445765	-0.187627276856146
ACH-000725	-0.433515488046378	-0.297046313404559
ACH-000732	-0.0233766259433647	0.0155653184056175
ACH-000734	-0.574954869186225	-0.0068995063374357
ACH-000735	-0.185664787881832	-0.129517228332056
ACH-000736	-0.0379025376164437	-0.270357128487407
ACH-000738	-0.228656829630522	-0.131464445493948
ACH-000739	-0.404005192921864	-0.0267047403611512
ACH-000740	-0.144401294007505	-0.191136673868751
ACH-000746	-0.511372264244943	-0.127556364448207
ACH-000747	-0.43715161013759	0.0949232950292136
ACH-000748	-0.185710996418448	-0.061382606312539
ACH-000753	-0.205224502234389	-0.0364459575287104
ACH-000754	-0.461172221279399	-0.13251108227455
ACH-000756	-0.509356603777266	-0.0623104184126418
ACH-000757	0.214394634054709	-0.101257665427696
ACH-000758	-0.0862378465163616	0.251430847527641
ACH-000760	-0.356191887539732	-0.106851308564316
ACH-000762	0.0288648087781475	-0.0101223250322931
ACH-000763	-0.0886101438031079	-0.0077460358096778
ACH-000764	-0.0275196430228255	-0.175493170137618
ACH-000765	-0.284172588826797	0.0048694561288887
ACH-000766	-0.239244888715994	-0.0533625458609858
ACH-000767	-0.196488574965107	-0.0641127823628959
ACH-000768	-0.0294267586031273	-0.315440866981929
ACH-000769	-0.184208920561983	0.112915287800028
ACH-000770	-0.201855446312107	-0.0404212578752357
ACH-000771	-0.0738709834397124	0.0235982403433499
ACH-000773	-0.400835367157645	-0.427574735121621
ACH-000774	-0.485606050075854	-0.153938476579875
ACH-000775	-0.438706637341152	-0.159540786334786
ACH-000776	-0.416091987483376	0.0025822921694335
ACH-000777	-0.0454209592173455	0.0096353494972832
ACH-000778	-0.511541279393771	-0.270965192509562
ACH-000781	-0.352308346722591	0.0315976750995499
ACH-000782	-0.33317773954709	-0.877983061052224
ACH-000783	-0.0446165564365807	-0.153554861439969
ACH-000784	-0.114453740329611	-0.041302955059837
ACH-000785	-0.227221070711412	-0.920136044857631
ACH-000787	-0.240916399934192	-0.0258281682176321
ACH-000788	-0.247585793074828	-0.0808714585284224
ACH-000790	-0.422669717983565	-0.533860985723047
ACH-000791	-0.422531269367612	-0.112443689512995
ACH-000792	-0.36997311727179	-0.201356638731886
ACH-000793	-0.117837021165825	-0.843707837541362
ACH-000794	-0.277608622080106	0.0784965307758656
ACH-000796	-0.216964533064148	-0.256651548365596
ACH-000799	-0.531960013979445	-0.173588727230709
ACH-000800	-0.183239355640174	-0.135817726432246
ACH-000801	-0.505366128043644	-0.0894275641688496
ACH-000802	-0.41456583542189	-0.0066533945893398
ACH-000804	-0.345395638732551	0.216839965402138
ACH-000805	-0.68547520472807	0.123455808984375
ACH-000807	-0.314417888486153	-0.0032276672403454
ACH-000809	-0.396890712785825	-0.0552639960564735
ACH-000810	-0.292702296140855	-0.115685104428625
ACH-000811	-0.253565590672495	-0.0661394456662701
ACH-000814	-0.311948538372714	0.12236363754604
ACH-000817	-0.433991551915984	-0.351306722055299
ACH-000819	-0.513786376729677	-0.154441744635981
ACH-000820	-0.283668501622777	-0.104492160524382
ACH-000821	-0.744741740148312	-0.16317848061574
ACH-000822	-0.195868970935601	-0.0119446168668837
ACH-000823	-0.545835721645882	-0.116748241391759
ACH-000824	-0.0840413995004321	-0.119206792235726
ACH-000826	-0.665326162065542	0.0555336500219185
ACH-000827	-0.0915312815589202	-0.0117869452439669
ACH-000829	-0.284162598721242	0.191360968960005
ACH-000831	-0.259329643388495	-0.0080918771788513
ACH-000832	-0.0775245039230101	0.0649352125018629
ACH-000833	-0.379220871021821	-0.212954837656893
ACH-000834	-0.224564687076475	0.0146544818597562
ACH-000835	-0.105064579626591	-0.0984164545996854
ACH-000836	-0.0983449228750648	-0.130378669542351
ACH-000837	-0.429710736964792	0.1058384381516
ACH-000838	0.138907241608722	-0.0319829534758262
ACH-000839	-0.0860862846045547	-0.0609899709494771
ACH-000840	0.237241060737476	0.0946502136256222
ACH-000841	-0.156199261607146	0.0324495068036177
ACH-000843	-0.14795396301367	-0.0895315966170686
ACH-000845	-0.205601989380497	-0.061110124772277
ACH-000846	-0.247456086340253	-0.0168103208140444
ACH-000847	-0.355734438024346	-0.040474952035379
ACH-000848	-0.316690431524374	-0.0382404080681297
ACH-000849	-0.401900421578418	-0.0664016781848956
ACH-000851	-0.865165485784693	0.0690570824309253
ACH-000853	-0.519791209235836	0.0678690583384688
ACH-000854	-0.276340860792327	-0.147835490892481
ACH-000855	-0.344926819090234	-0.211747761577755
ACH-000856	-0.454815356461858	0.0226131271901893
ACH-000858	-0.0901490722076479	0.0584166834765344
ACH-000859	-0.452865774987782	-0.250191368137983
ACH-000860	-0.161882289968757	-0.350847780870583
ACH-000861	-0.0792804039796877	0.0231674556457175
ACH-000862	-0.131074779323216	-0.150746271554706
ACH-000865	-0.153110648624359	0.0208364827013677
ACH-000866	-0.142760912086181	-0.0103759988970268
ACH-000867	-0.137834936773145	-0.0318182187676313
ACH-000869	-0.167139293937173	-0.06988933015193
ACH-000872	-0.572745385895295	-0.0318856783842489
ACH-000873	-0.473514502893068	-0.140206595729457
ACH-000876	-0.248608193604554	0.0125053101338771
ACH-000878	-0.138263606254895	-0.0927770000958302
ACH-000880	-0.362673232278247	-0.597084942519523
ACH-000881	0.352341147616154	0.0281514292823773
ACH-000882	-0.119065109790424	-0.0857588339000602
ACH-000884	-0.0825169708051968	-0.0599615196068602
ACH-000885	-0.120335516241315	0.0386546097783197
ACH-000886	-0.146212605087215	-0.007795541173457
ACH-000887	-0.520625201861178	-0.1464216341792
ACH-000888	-0.0152833367403801	-0.120628785903885
ACH-000889	-0.0991151748212316	-0.189767731373579
ACH-000890	-0.116094801894836	-0.179221408830501
ACH-000896	-0.380168610244442	-0.139431641981518
ACH-000898	-0.690912631545729	-0.701460048687291
ACH-000899	-0.132154963020081	-0.0005004683870602
ACH-000900	-0.43723781287365	-0.0189084203244561
ACH-000901	-0.235119239139951	-0.176434938918176
ACH-000903	-0.0942206598660049	-0.0726335750511667
ACH-000905	-0.0489957700172774	-0.16639595206751
ACH-000906	-0.0012681740945392	-0.0046227471777308
ACH-000907	-0.235239040088175	-0.076726686844234
ACH-000910	-0.224989634030103	-0.011065029166364
ACH-000911	-0.114454179208991	0.0291607527113541
ACH-000912	0.143499927300142	-0.124079232531832
ACH-000913	-0.35844883736852	0.0539015490051733
ACH-000914	-0.643564411447409	-0.0219713140790143
ACH-000915	-0.221466946354687	-0.0087416250659069
ACH-000916	-0.766059578898318	-0.0976304573791194
ACH-000917	-0.94042968276077	0.0533874648028214
ACH-000921	-0.0373464486453934	-0.0158053527596516
ACH-000924	0.0424459877309043	-0.111054704170113
ACH-000926	-0.028528701424811	-0.0195400502185507
ACH-000928	-0.341547866818122	-0.0570395126338833
ACH-000929	-0.205870149015569	0.180275976925731
ACH-000932	-0.503211266989645	-0.0968236949605259
ACH-000935	-0.320991530404435	0.0250035857134965
ACH-000936	-0.242095217017773	0.208304986685782
ACH-000937	-0.533254328523633	-0.336868963820137
ACH-000938	-0.534928642549084	-0.43041788640518
ACH-000939	-0.639996820639697	-0.304695159538052
ACH-000941	-0.463649684812339	-0.146824189653596
ACH-000943	-0.106228378980854	-1.14189152785543
ACH-000946	-0.0434192587930309	-0.0070356061498301
ACH-000947	-0.569728327706422	0.130795351054721
ACH-000948	-0.312562613279284	-0.14377167103293
ACH-000950	0.199372007507115	0.0120303437427885
ACH-000953	-0.139175666565661	0.0212995929720033
ACH-000957	-0.0907695730395118	0.0777326240966379
ACH-000958	-0.0468996696747192	0.0302274800407819
ACH-000959	-0.0072723091476778	-0.162516371381194
ACH-000960	-0.542961488016596	-0.0523683215091395
ACH-000961	-0.236359315534288	-0.1534870717392
ACH-000963	-0.482872891235123	-0.32014176559148
ACH-000965	-0.307138383804764	-0.0594411599870572
ACH-000968	-0.103715382597979	-0.23907179266503
ACH-000969	0.0485818898011993	0.0735473977526073
ACH-000973	-0.0956521473164039	-0.0616750629661556
ACH-000974	-0.292615980866934	0.127286422487364
ACH-000975	-0.33421738857523	-0.076164942891058
ACH-000976	-0.212187066185059	-0.066945398469556
ACH-000977	-0.213590929407348	0.0783237742192556
ACH-000978	-0.473976831636565	0.0304222077642819
ACH-000980	-0.163899216597706	-0.051142507724027
ACH-000983	-0.400629560467894	-0.920116880868147
ACH-000984	-0.0343863435327866	-0.198511995635284
ACH-000986	-0.206336238333126	-0.0214885060222545
ACH-000988	-0.0557897560845835	-0.206006159720445
ACH-000993	-0.464444364026963	-0.157065947461593
ACH-000994	-0.260572712324629	-0.0254204132742482
ACH-000995	-0.613553207002466	-0.378933073592164
ACH-000996	0.160800986222184	-0.0653554904474658
ACH-001001	-0.0910214430401781	-0.091485318261863
ACH-001020	-0.510766312156056	0.0016049755232104
ACH-001028	-0.199835052706731	-0.0524385510488563
ACH-001031	-0.295495110457481	0.352600434267804
ACH-001033	-0.186130451708168	0.244485535457133
ACH-001038	-0.196257987548589	-0.122681140430277
ACH-001041	-0.0987222256970477	-0.0300632069538582
ACH-001048	-0.276601090618581	-0.251422488744243
ACH-001050	-0.19495230874601	-0.142434676621257
ACH-001053	-0.344862773735979	-0.0185500878471296
ACH-001054	-0.187957953291562	0.137699697805073
ACH-001061	-0.194673289846138	0.0265639187954304
ACH-001067	-0.298558383600758	-0.128287479045261
ACH-001075	-0.164102881999794	0.0128938167907231
ACH-001096	-0.141755616798397	-0.106963230251474
ACH-001099	-0.320982761990598	-0.0312546498813275
ACH-001129	-0.361592364391949	-0.626878802279728
ACH-001134	-0.301924669258276	-0.122449058621909
ACH-001145	-0.0113537537560145	-0.0675783849738488
ACH-001151	0.0288067424173983	-0.0839563559845349
ACH-001163	0.38961908240021	-0.0491531001790092
ACH-001164	-0.258719863562633	0.183428148612273
ACH-001172	-0.211338945079806	0.0960097574832338
ACH-001173	-0.326926257399201	-0.0134534836859102
ACH-001183	-0.0615257145403044	-0.0765778196646371
ACH-001184	-0.362265182369937	-0.105514750036351
ACH-001190	-0.317677575935748	-0.140799383389037
ACH-001192	-0.158014086064668	-0.155000248211303
ACH-001193	-0.0113596669251976	-0.0597490461896703
ACH-001194	-0.0303099702236924	-0.164258485862327
ACH-001196	-0.152360336188167	-0.0412862055835574
ACH-001197	-0.356112542362105	-0.245139723039747
ACH-001205	0.149578156250501	-0.108521349418237
ACH-001211	0.0992709055111724	-0.0711150001373991
ACH-001212	0.0552132478247921	-0.322084106968841
ACH-001228	-0.312871155412755	-0.0552691798841957
ACH-001229	-0.161343606020869	-0.0140056460786754
ACH-001232	-0.214409541816073	-0.125896287727454
ACH-001239	-0.223862330080595	-0.0035738397944721
ACH-001274	-0.277902088853566	-0.0549325139146659
ACH-001275	0.0220972422611586	0.0091199454374394
ACH-001277	-0.297845771681912	-0.190544406221879
ACH-001278	-0.29533782757857	0.013306646530921
ACH-001279	0.077402451866298	-0.100795928587421
ACH-001280	-0.146775291043753	-0.169174971602083
ACH-001283	-0.430829930461653	-0.147275359611244
ACH-001289	-0.161685436879995	0.124827297069411
ACH-001295	-0.0666813890069336	-0.0426286343411998
ACH-001300	-0.215917754140943	0.0243931837849379
ACH-001301	0.0267135981948773	-0.018770127543999
ACH-001302	-0.304591380941394	-0.0735923640788996
ACH-001303	-0.162159119801819	0.10309725938095
ACH-001306	-0.273424724901752	-0.212203837689682
ACH-001310	-0.361311819503373	-0.15903665114261
ACH-001318	-0.443533978201481	0.058981418866612
ACH-001322	-0.422498508772296	-0.0214207301903343
ACH-001328	-0.331931278025973	-0.0119382726867101
ACH-001329	-0.314906341709369	-0.0898197533287283
ACH-001332	-0.074247211400003	-0.261225684978717
ACH-001333	-0.280987513531956	-0.0184125454448044
ACH-001334	-0.208198352735192	-0.0060034886522178
ACH-001335	-0.248439246863617	-0.105804545906833
ACH-001336	-0.176523275692742	0.0550013580438145
ACH-001340	-0.0520218389832145	-0.133078032550282
ACH-001341	-0.0355864766953452	-0.0663217565809752
ACH-001344	-0.582045025243012	-0.243695288468405
ACH-001345	-0.0672865570293031	-0.0861885937025634
ACH-001346	-0.273737824163824	-0.0826540186627621
ACH-001347	-0.376930509165461	-0.148394967608324
ACH-001353	-0.190379267381433	-0.129715081305451
ACH-001354	-0.320473120835186	0.0997851842261259
ACH-001356	0.185015202661097	-0.0245679243652553
ACH-001366	-0.143671313230954	-0.188556830479267
ACH-001368	-0.141613600935201	0.264927175247869
ACH-001369	-0.2945709120061	-0.103963730066677
ACH-001374	-0.475963179596931	-0.0438593275036987
ACH-001375	-0.101515054870173	-0.105987662717633
ACH-001377	-0.0207196460316931	-0.062514679911912
ACH-001379	0.15417910522209	-0.13703617653745
ACH-001380	-0.271269595629089	-0.106569947180024
ACH-001382	0.65194877988443	0.0845812102080873
ACH-001386	-0.245235037768108	-0.19332382578985
ACH-001390	-0.275863465929526	0.135724604340362
ACH-001391	-0.280976786934744	-0.248330814323861
ACH-001394	-0.454143302525148	-0.11581462098205
ACH-001396	-0.222144300554104	0.0452532991906902
ACH-001402	-0.241186503664656	-0.135160576613456
ACH-001403	-0.334569776854308	-0.13616364931301
ACH-001407	-0.45033611661676	-0.0300124606149664
ACH-001408	0.0447386755351716	0.0076897960176406
ACH-001409	0.136737318894956	-0.348651482306213
ACH-001411	-0.11187582818857	0.0188115519303553
ACH-001412	-0.298242325804996	-0.359569189739789
ACH-001413	-0.267498841560348	-0.143745962699775
ACH-001414	-0.183916602826528	-0.224003226560607
ACH-001415	0.0549018399536908	-0.0738087242562079
ACH-001416	-0.399687402711266	-0.0638461986982233
ACH-001418	-0.289592615375842	-0.0679067859052769
ACH-001421	-0.0193973788723203	-0.212845064450897
ACH-001430	0.0026507633586963	-0.0387163710241179
ACH-001431	-0.101367211487326	-0.0645817211320575
ACH-001433	-0.0203006634030894	0.032696208571547
ACH-001442	-0.165992174836847	-0.070479292608436
ACH-001443	-0.125731001848954	-0.0282668056889807
ACH-001450	-0.257042541169234	0.135890823441026
ACH-001451	-0.263247014206794	-0.0511464666157231
ACH-001453	-0.209531959751515	0.115595926879888
ACH-001454	0.006155973306116	-0.192623137198942
ACH-001458	-0.600122753269571	0.0264285330607498
ACH-001459	0.242694739608535	0.284593852615961
ACH-001460	-0.0760105466174292	-0.201522855500263
ACH-001461	-0.340627864602734	-0.247054859339248
ACH-001484	-0.537308106220093	0.0208408171767132
ACH-001485	-0.657604683823454	-0.110084428343573
ACH-001494	-0.306529495473084	-0.0455141302726894
ACH-001495	-0.397977220817851	-0.171433794903363
ACH-001496	-0.396738779071062	-0.610247795273432
ACH-001498	-0.106826311536977	0.133293997436461
ACH-001500	-0.476465271645133	-0.123824799613218
ACH-001509	-0.360761214125576	0.0797734626293035
ACH-001510	-0.393725221522601	0.0136366400657557
ACH-001511	-0.508388108521331	-0.0751808980897694
ACH-001513	-0.293506674543711	-0.147589609958244
ACH-001515	-0.291622270454252	-0.166119594881245
ACH-001517	-0.507716513094375	-0.216660364799648
ACH-001518	-0.203195128372571	-0.229585693220263
ACH-001520	-0.300772598999622	-0.242253267942279
ACH-001521	-0.131745003242839	-0.208244664207022
ACH-001522	-0.235590749265623	0.029702803513487
ACH-001523	-0.487414268341778	-0.084511253104741
ACH-001524	-0.264033514523628	-0.0875082931338735
ACH-001525	-0.185153886144318	-0.174612327027325
ACH-001526	-0.398733389492305	0.011517645216555
ACH-001529	-0.100553979351746	0.0533767904735586
ACH-001530	-0.218995154344894	-0.0676764790435668
ACH-001532	-0.147692035979847	-0.0140212300986418
ACH-001536	-0.283038191601949	0.0218092121619043
ACH-001538	-0.563326323555471	-0.0251852905157761
ACH-001539	-0.317567133794831	-0.0801461024615777
ACH-001542	-0.395534385621465	-0.122065389615818
ACH-001543	-0.284973581938775	-0.0188741905120448
ACH-001548	-0.509325640559213	-0.101643584591383
ACH-001549	-0.223560958728811	-0.0685782215764406
ACH-001550	-0.443763527835263	-0.256343484063899
ACH-001551	-0.236452175693574	-0.125744966539829
ACH-001552	-0.278400394989876	-0.0037200893521189
ACH-001554	-0.141275587205229	0.0052258361894136
ACH-001555	-0.276751665340428	-0.0460872812219099
ACH-001556	-0.24741089146348	-0.0610543071972637
ACH-001559	-0.0670946008535301	0.0944944101850423
ACH-001563	-0.200364498666355	-0.0899487748120272
ACH-001566	-0.247060945156705	-0.0753180185905934
ACH-001567	-0.192067139313246	0.0034505073633238
ACH-001568	0.0052925110950634	0.0546017735077738
ACH-001570	-0.125171538456635	0.0475626404204268
ACH-001574	-0.201993827638679	-0.637266512950034
ACH-001577	-0.099558602400083	-0.604988212937723
ACH-001607	-0.29118888889027	-0.306104517234009
ACH-001608	-0.303083279567974	-0.19349973273617
ACH-001609	-0.148437407020103	-0.114973030878339
ACH-001610	-0.442659109659446	-0.000940563430928
ACH-001611	-0.359351236898271	-0.147603995510021
ACH-001616	-0.402808631174154	-0.265642818573474
ACH-001618	-0.812249962383763	-0.0735315369310519
ACH-001619	-0.188709502271389	-0.101197431039924
ACH-001622	-0.33092904088204	-0.180695243959104
ACH-001623	-0.194615559703194	-0.0798509287579229
ACH-001624	-0.611357611867191	0.0904561407613183
ACH-001627	-0.274544489513237	0.0168423659438175
ACH-001628	-0.430481708234239	-0.0954158097215451
ACH-001630	-0.170624322388277	-0.0304394002765759
ACH-001634	-0.382833327198527	0.0332634747560922
ACH-001645	-0.406880115285121	-0.29984734010109
ACH-001647	-0.26202566824494	-0.754341737457772
ACH-001650	-0.212010232950708	-0.0743414207719984
ACH-001651	-0.297114192943082	-0.152864551228141
ACH-001652	-0.245843004756284	-0.114221219993769
ACH-001653	-0.206767608730433	-0.383186938629927
ACH-001654	-0.329217707801676	0.0058307193718456
ACH-001655	-0.419767753953387	-0.266934414622081
ACH-001664	-0.104256974579044	0.060943384956665
ACH-001668	-0.72461550997932	0.147770959245816
ACH-001673	-0.16085565166972	-0.728541988196509
ACH-001674	-0.363013947536166	-0.0288643212139115
ACH-001677	0.0693074947390019	-0.61872228533012
ACH-001685	-0.277617886656733	-0.134856280331391
ACH-001687	-0.269455993646136	0.0552187958546049
ACH-001690	-0.234022546126093	-0.0888417385628523
ACH-001692	-0.0513258679985137	-0.165302329040882
ACH-001698	-0.534424421767123	-0.181323067848279
ACH-001699	-0.282238236380245	-0.128912953594156
ACH-001702	-0.244729144592418	-0.0472625185421601
ACH-001711	-0.402846205799574	0.332694712593223
ACH-001715	-0.268344197401849	-0.194817948828646
ACH-001719	-0.285695504802032	-0.145774764090494
ACH-001735	-0.50806758172116	-1.22715818651297
ACH-001736	-0.466231190779354	-0.650256532721551
ACH-001737	-0.112820726667332	0.187575595188115
ACH-001740	-0.483314175413582	0.0816088142694023
ACH-001745	-0.36488277979095	-0.0396346404297274
ACH-001750	-0.29291128653951	0.112375088363927
ACH-001765	-0.0145210961365694	-0.050901629431123
ACH-001786	0.156949081458221	-0.29881143291555
ACH-001790	0.0746716440643681	0.133806553040793
ACH-001791	-0.379262804339669	-0.180111249431061
ACH-001793	-0.371099049624429	-0.0159700252100805
ACH-001794	-0.242605890140282	0.0550837473374955
ACH-001795	-0.132904854131585	-0.0268139995958411
ACH-001796	-0.0726745643860089	-0.231433022354916
ACH-001799	-0.227533734562652	-0.0495936365101569
ACH-001802	-0.341256935989893	-0.0384574499563944
ACH-001804	-0.54230862369133	-0.175123103734078
ACH-001814	-0.616029157288665	-0.121048620961921
ACH-001819	-0.228647563223718	-0.270194215314912
ACH-001820	-0.0325294752893896	0.108933576060279
ACH-001834	-0.062096677220767	-0.117503026360285
ACH-001835	-0.315305072339215	-0.204506625205867
ACH-001836	-0.313589450821135	-0.0560923629695748
ACH-001838	-0.118437452239422	-0.292921961124012
ACH-001839	-0.367706845053907	-0.0761052288549252
ACH-001841	-0.184084700449726	-0.132382487524992
ACH-001842	-0.50953344506985	-0.260217858612258
ACH-001843	-0.323877218705596	0.166741358681157
ACH-001848	-0.162659528921693	-0.0632004368668385
ACH-001849	-0.182781201054238	-0.0337745118014425
ACH-001850	-0.359475954007801	0.0423290814407284
ACH-001852	-0.262122833221423	-0.0786552280208923
ACH-001853	0.0596862882553557	0.0436773690363929
ACH-001856	-0.684501038215696	-0.013497975002613
ACH-001857	0.129498768741475	-0.217075627742479
ACH-001858	-0.275847569050144	-0.057508137163613
ACH-001862	-0.167650924353469	-0.21055270739347
ACH-001864	-0.201722394213462	-0.522505590381518
ACH-001955	-0.446135142442076	-0.142944005945565
ACH-001956	-0.249364437487792	-0.0869031116821519
ACH-001957	-0.296617181980402	0.0775976508412424
ACH-001959	-0.401124185621987	-0.0659874551722104
ACH-001960	-0.372378396750855	-0.0112562835077525
ACH-001970	-0.234909522840128	-0.238700508700611
ACH-001973	0.0200470640954672	-0.17512591205292
ACH-001993	-0.520438245915965	-0.4825460471404
ACH-001997	-0.264726339044792	-0.117704171790409
ACH-001999	0.18733238602671	-0.0660085766224136
ACH-002001	-0.357743752479767	-0.0577744145062795
ACH-002002	-0.254831475213303	0.010876928897897
ACH-002003	-0.381683330683954	0.165212885130473
ACH-002004	0.059124078581044	-0.169453137867191
ACH-002005	-0.11950875461023	0.0065134065110247
ACH-002015	-0.542326960636259	-0.0898035993135337
ACH-002016	-0.578407164850766	-0.102688697419989
ACH-002017	0.35288655384994	0.054724104700695
ACH-002018	-0.180919328517482	-0.0012394564007397
ACH-002019	-0.400068756578706	-0.0397651879718403
ACH-002024	-0.736623670192747	0.247964638834007
ACH-002025	-0.140078391539869	-0.125668270844517
ACH-002027	-0.548045990662944	0.0128293643024963
ACH-002041	-0.195480924580196	-0.0027146999725456
ACH-002042	-0.328312547613486	-0.0686571643988474
ACH-002046	-0.22647914384081	-0.051561920702107
ACH-002059	-0.764285360719884	-0.380618029798961
ACH-002069	-0.382394573015687	-0.0535980815839711
ACH-002204	-0.467362004125605	-0.0480429624409563
ACH-002399	-0.365426982548162	-0.0270231861350687
ACH-002446	-0.113075719987937	0.0596060192380023
ACH-002458	-0.39984949415516	-0.0742466798295895
ACH-002459	-0.348145164658579	-0.0009036553058237
ACH-002460	-0.224732743525182	-0.208610946061037
ACH-002462	-0.173356530533893	-0.0867128083930175
ACH-002463	-0.235849966361007	-0.105587846340241
ACH-002464	-0.242930620345428	-0.141205750257761
ACH-002467	-0.486998875197081	0.19175925735954
ACH-002508	-0.424092140313576	-0.199467888054762
ACH-002510	-0.359136004859192	0.0172758087191865
ACH-002512	-0.191138611991664	-0.244607010967982
