# Supplementary material for: A network-based approach to integrate nutrient microenvironment in the prediction of synthetic lethality in cancer metabolism
Source: PLoS Comput Biol. 2022 Mar 14;18(3):e1009395. doi: 10.1371/journal.pcbi.1009395 (PMC8947600; doi:10.1371/journal.pcbi.1009395)
Supplement: S1 Code — (ZIP) [file pcbi.1009395.s001.zip › SupplementaryCode/Code_for_Figures/data/CCLE_expression_study.csv]

	AGL	ASL	ASNS	ASS1	CBS	CPS1	CTH	CYP7A1	DHCR7	EBP	FAXDC2	FDFT1	GBE1	GLUL	GPI	HMGCR	IMPA1	IMPA2	ISYNA1	LGSN	LPL	LSS	MAT1A	MAT2A	MAT2B	MSMO1	MTMR1	MTMR2	MVD	MVK	NSDHL	OAT	OTC	PAH	PMVK	PYGB	PYGL	PYGM	SC5D	SLC36A1	SLC38A4	SQLE
ACH-001113	4.60821785302146	4.60880924267552	6.67214243285383	6.39214566314514	4.35755200461808	0.948600847493356	3.98458935036246	0	5.47411151394241	4.61176256006487	1.16992500144231	7.15512180235728	3.799087306074	6.93922657772821	7.50279203246297	5.48607074373567	6.122258567812	7.0948694327187	4.5453506448223	0.0285691521967709	0.0840642647884745	4.72082566608984	0.356143810225275	7.71259578044703	5.6915341649192	6.16972461321491	4.61470984411521	4.22958792274065	4.98322165074267	3.54843662469604	4.87135084063403	6.78188423454149	0	0.0143552929770701	5.60733031374961	5.82171021503467	5.92647391125607	1.62760683812965	5.08321336824898	3.96624587322494	0.0143552929770701	6.75488750216347
ACH-001289	3.52105073690096	3.89336221076387	7.09918998645195	2.06004738366994	4.48091134604775	1.17632277264046	2.80529245560071	0.0426443374084937	7.10370744048039	6.89311947583592	2.68257329734758	8.88413998555695	3.4594316186373	6.08852325661663	6.69988472869748	7.19996674235619	5.47476049957678	2.85399564717639	2.88947354253111	2.93168305705981	1.01435529297707	5.83314309635834	0.632268215499513	7.11092694699347	6.28132732965948	7.82311243696523	4.96347412397489	5.5505928897043	5.79441586635011	4.88557436437143	5.52136487844622	7.15593133876956	0.111031312388744	2.18269229751619	6.10055722078293	5.48542682717024	5.57591736111815	0.16349873228288	7.65628183809268	2.96162332828694	0.31034012061215	6.99717948093762
ACH-001339	2.41683974191283	4.41278152533848	6.84849775538515	1.66448284036468	3.08406426478847	4.0866139474095	3.58856473740135	0	4.19377174339668	5.71452029055351	3.01435529297707	7.82151889731431	4.41818994794577	5.03342300153745	7.53449743373817	5.80992886572143	5.64125699872677	3.19219416528334	3.93640237772506	0.0143552929770701	2.63691458035588	3.54720302475693	0.0976107966264223	6.82056192796384	5.47767732756531	5.8040019151793	2.89530262133331	5.0695303251623	3.63807383718072	3.91073266190291	4.54473265593262	7.03946743827853	0.0143552929770701	0.0285691521967709	4.06177619758669	7.23476954003063	5.04045412134962	0.27500704749987	5.75221336786514	2.03562390973072	0.0285691521967709	6.00045077177086
ACH-001538	4.43095427138573	3.6724253419715	6.85249829878989	7.80683958179819	2.62760683812965	1.25096157353322	2.29572302453997	0	6.03143930931934	7.43854237365308	0.978195629681652	7.98976346467232	5.52512925120397	8.22670118455169	7.66725349770251	5.83035674741922	5.32517051237605	3.31034012061215	4.96069703930431	0	0	2.97452931248388	0.713695814843359	7.08182959011275	7.10977842907866	7.19662671421379	4.40599235967584	4.89772447021644	5.09254574154357	4.37989816352469	4.95093492831454	7.85854055277935	0.0285691521967709	0.124328135002202	5.79181407116183	4.77452352959023	5.02281165091563	0.070389327891398	5.52950864107431	2.56559717585423	0.575312330687437	6.53869335053265
ACH-000242	3.50207595604579	4.73443866613717	4.1333991254172	5.77820857639809	3.62993940943954	0.22650852980868	0.16349873228288	0.0143552929770701	6.92231679921813	7.15390664537586	0.238786859587117	10.0274913694537	3.62877359520165	8.37386567791548	8.22376040067285	7.28419947178059	4.68144926531496	4.16269343221124	1.46988597627446	0	0.0143552929770701	5.22612314312524	0.150559676575381	7.82756500665014	5.5341861390901	6.46237957184102	5.06824086131282	5.95652136333312	5.85748342828667	5.795195490817	5.68173035543584	2.28688114778816	0	0.0143552929770701	4.78240856492737	5.04264433740849	6.14445431392619	0.137503523749935	6.78201533500419	2.21412480535285	5.32804655627074	7.14669594803066
ACH-000708	2.28392177230762	6.6514822821509	5.56193705962243	9.67184178111668	1.0703893278914	1.15704371014558	1.89141918684608	0	6.47183776242229	8.1829901801094	1.37851162325373	7.25964912064916	3.08576455377831	6.35948603031139	8.33404976759958	5.98367769469807	3.63226821549951	5.87430516598223	1.19534759832222	0	0	5.68173035543584	0.0285691521967709	7.32445060465607	5.6873406873783	5.04001567884788	3.70487196445635	3.0232553523003	6.2748207370404	4.57228336665041	5.08703845676695	7.2019278587336	2.799087306074	0.20163386116965	5.31251996747495	7.33771109212829	2.68481873755322	0.20163386116965	4.84649331596456	2.94860084749336	0.150559676575381	6.18189764310839
ACH-000327	2.38956681176273	4.55028504908841	6.66377155748241	8.18507363787676	1.11103131238874	10.0985585179384	4.13914201914569	0	8.4591036961354	6.97945377741666	0.704871964456353	6.53480866123175	4.09761079662642	5.8860623383456	9.69085355371132	5.05484847699562	4.52606881166759	4.81966818349645	1.51601514700366	4.59036248846375	3.0036022366802	4.33342373372519	1.17632277264046	7.50080205305716	4.71314590249026	5.49185309632967	2.36176835941915	3.75060650483559	6.04984854945056	5.02236781302845	4.07809742302666	6.18784690943958	0	2.31034012061215	6.39865819636551	4.88313201565728	5.99548451887751	0.250961573533219	4.44095219802964	2.69821847822441	0.0285691521967709	5.83440784180699
ACH-000233	2.70265754339091	4.58616424593091	8.4360452087539	0.903038270112912	0.20163386116965	2.83390207666916	4.42827641439251	0.0143552929770701	5.47735352663456	6.05158962076266	0.66902676550963	7.22824149703313	4.23878685958712	1.97452931248388	7.37903173202854	5.13955135239879	4.50207595604579	5.0759604132434	3.40053792958373	0	0.0143552929770701	3.88655014732434	0.464668267003444	6.78188423454149	6.11727946005392	4.90833256978242	3.85299758761332	4.11186596386756	5.90327934205614	4.02502879449152	4.5197934862411	3.93922657772821	0	0.0285691521967709	5.66020987335256	5.14323013477689	6.96000193206808	0.411426245726465	3.82578562746479	1.53106949272595	0.111031312388744	0.432959407276106
ACH-000461	1.97085365434048	4.47248777146274	7.58255600301406	8.59051219998164	0.20163386116965	0.970853654340484	3.85897561429202	0	6.54488717797432	6.91025296279928	0.799087306074004	7.33306587807636	3.3305584000308	5.72246602447109	7.77551151901928	4.89481776330794	4.29939120612683	4.90448409790142	4.3743439890385	0	0	4.51285895444998	0.0426443374084937	7.00954872697226	5.23304440126558	5.16952419715	3.77188557851537	3.31324585178756	5.03650333373899	3.9174317553901	5.02591469875079	6.34234139743155	0	0.0285691521967709	5.74146698640115	7.06199215373422	0.189033824390017	0.84799690655495	4.18507363787676	2.54101915313356	0.333423733725192	6.6419794660867
ACH-000705	3.78764141448333	4.21412480535285	6.4446008137115	4.01524777369894	5.21916852046216	0.963474123974886	3.10433665981474	0	7.25927248703759	5.51254295509686	0.678071905112638	6.22149045504206	2.9126498648972	7.41396635150775	8.35768395239869	5.0241423458978	4.29645740737124	6.06328721220618	2.18586654531133	0.0143552929770701	0.286881147788162	2.64385618977473	0.344828496997441	7.64414469993285	5.28318097894557	3.87381319835909	4.91169158187234	4.16751850373522	4.27649666564036	2.55581615506164	4.69766263347052	5.86021792474585	0	0.20163386116965	5.22689381357139	6.21664886703315	5.49313492230551	0.475084882948783	5.29204549249286	3.28540221886225	0.0143552929770701	5.12639473762014
ACH-001794	2.8499992594661	4.58496250072116	2.59454854955035	5.52825874275841	0	3.4867143730307	1.55090066464752	0.0143552929770701	3.63226821549951	2.78659636189081	0.124328135002202	6.25001411501037	6.65105169117893	5.31976242766925	7.01725383896894	4.5090623863619	5.21295836272829	3.72900887033786	0.956056652412403	0	0	4.54411440220947	0.0143552929770701	7.08214904135387	6.02436400911417	5.50716034911752	3.82374936030827	4.04526821513853	4.53480866123175	3.46858331700683	3.94766615679601	7.44567705027084	0	0	5.23725777090037	4.78398041368379	4.91886323727459	0.070389327891398	3.69488019279919	2.4905701304462	0.84799690655495	4.82629424549963
ACH-002023	2.8011586560937	4.51032901949057	5.89287670006069	8.08618931310448	0.526068811667588	2.75915583380027	3.08915913191124	0.0285691521967709	6.55964476258667	8.15876114431045	1.97452931248388	8.34766565630097	4.83137058796754	6.30414594120295	6.49936756634913	5.47670570666818	4.53791724903408	2	3.41818994794577	0	0	4.69821847822441	0.773996325111173	6.22032995487955	5.48058827023386	7.99881605355482	4.31976242766925	3.66789212523023	4.99684064779537	4.51349074558812	6.13975597548131	6.26322224452176	0	0.594548549550354	5.21023299009585	5.00090140274153	6.31451527117513	0.124328135002202	5.72273923629671	2.51601514700366	0.650764559116902	7.14649230697719
ACH-000528	2.47248777146274	3.94485844580754	5.58225490835766	7.0512633299005	4.12680770314203	0.422233000683048	4.0686708106651	0	8.02308898027211	7.76778719809436	0.176322772640463	8.53729606709084	2.87970576628229	8.46776855726253	6.97853886971045	6.52778975157233	3.03210084316702	5.42861141846713	5.14893410452634	0.0143552929770701	0	5.70127180220197	0.250961573533219	7.14302600388997	5.00539998774259	7.15441308517497	4.90881290773955	4.32984117653063	6.7273759385949	6.02081330425245	6.29149305325927	7.11040500673928	0	0.0285691521967709	5.70487196445635	4.46270675067016	4.90977310414164	0.27500704749987	7.4643415327611	3.13914201914569	0.0426443374084937	7.25361115194717
ACH-001655	2.01435529297707	3.92409988564074	6.65821148275179	3.69821847822441	4.2861418728343	3.96347412397489	2.74200621086674	0.0143552929770701	4.34127418369217	3.26753579806873	0.422233000683048	5.78790255939143	5.24830712008724	1.11103131238874	5.38784501296558	3.44493204894218	3.61470984411521	1.96347412397489	2.27202318906105	0.0143552929770701	0.27500704749987	3.50716034911752	0.176322772640463	4.40667271575583	4.89384755813292	4.68873986801449	2.74416109557041	4.42021289061078	5.94883442557869	3.89141918684608	4.24792751344359	6.6839771069756	0.0285691521967709	0.0143552929770701	4.06177619758669	5.71259578044703	6.26528685756517	0.124328135002202	3.65992455840238	1.32192809488736	1.50589092972996	5.34305243492297
ACH-000167	3.67016051412663	4.71424551766612	6.91587937883577	2.48542682717024	0.070389327891398	3.80322703643493	4.85847839042327	0	5.54936113292434	6.12763327972587	0.432959407276106	7.90665012639538	5.34447345945636	5.09803208296053	8.11124002053245	5.268284666521	5.81634370528486	0.748461233004036	1.66448284036468	0.0285691521967709	0.0143552929770701	4.21567859660793	0.722466024471091	7.60984359159946	5.74416109557041	5.10726939359254	3.62410089462811	4.40871186102943	5.38715571766298	5.34411833452143	4.2861418728343	0.27500704749987	0.070389327891398	0.150559676575381	6.07489072012634	4.01703108052784	0.286881147788162	0.687060688339892	4.16430358309365	2.4594316186373	0.0426443374084937	5.8799507684126
ACH-000792	1.58976348698498	3.37155886261196	7.53977919169849	6.9500017490835	5.9525665409428	2.70487196445635	2.85598969730848	0	7.17881421635862	7.41641754324987	0.333423733725192	7.97332426912449	5.96693797927846	1.40053792958373	8.07162324894315	6.59410062353147	5.37642931106992	3.86492897228979	3.40463068421761	0	0	4.56254772419912	0	7.290848273342	5.33949373790173	6.78528898070402	2.95977015521147	3.70154905694307	6.86220339905322	4.5909612413426	4.94532677726463	6.5438051759644	0	0.111031312388744	3.05137210172103	7.11790278909403	6.47524704728784	0.111031312388744	4.52230689287139	2.15380533607904	0.0285691521967709	7.01947953370363
ACH-001098	3.59931779369823	4.78135971352466	3.32768736417605	7.17841587438304	0	1.85199883711245	1.63226821549951	0.0143552929770701	5.84096670448742	6.27724089833207	0.84799690655495	8.9036408744577	4.3110671022556	7.50120026858893	6.86752586116297	6.10160805850212	5.81429405828283	4.63517394667492	4.75808993420181	0	0	4.00629802390037	0	7.88472001256047	6.32732808262995	6.45647762935182	3.04614178164472	5.53884852074424	4.78240856492737	3.57531233068744	4.80477637795583	4.61412086878925	0	0	4.89287670006069	5.76208300356767	0.0143552929770701	0.070389327891398	5.20437551131909	2.01792190799726	0.0285691521967709	6.71712802619924
ACH-000570	2.59931779369823	5.12928301694497	5.37885838327003	5.24336442569366	3.01256867350306	4.39780296186249	1.81966818349646	0.0143552929770701	2.63691458035588	6.12598165385472	2.84197311892718	7.2045711442492	4.68594014844598	5.18030701996943	7.90400231628369	4.99050111136325	4.8011586560937	3.40053792958373	3	0.0840642647884745	0.443606651475615	5.92931759491176	0.0565835283663675	8.15633593669436	6.16490692667569	3.95419631038688	3.99729240763651	3.82578562746479	5.09718938723511	3.66106547980695	4.88996019965864	6.62043978765172	0	0.0143552929770701	5.67412163263239	6.69891298314366	4.79649392942584	0.070389327891398	4.1243281350022	3.26153081524341	0.422233000683048	4.72137265947682
ACH-000351	2.790772037862	4.46793154602629	6.39128655811118	8.74392556176264	6.16812050459556	1.799087306074	2.41953889151378	0	5.70127180220197	7.11009175192513	2.85598969730848	6.44757919654888	4.17951105027151	6.19002217480264	9.50943853415132	5.37885838327003	4.04875931191986	5.48960715674871	6.75033852024471	0.176322772640463	2.25398926623079	4.98686597232911	0.799087306074004	7.59410062353147	6.06608919045777	4.75488750216347	4.31903981556254	4.99729240763651	4.29939120612683	3.4541758931858	4.58496250072116	5.34163000932991	0	0.0143552929770701	4.76712507726907	5.60021027442009	5.76659516172927	0.111031312388744	4.77663042305105	3.67919857056692	1.34482849699744	4.40463068421761
ACH-000769	2.85996954822103	4.40871186102943	8.35314682549808	7.07606733894594	7.87424367920314	0.189033824390017	4.46532151358055	0.0285691521967709	7.09021830165332	7.37042586738464	0.400537929583729	8.20540228837288	2.96532254836725	7.81826260830447	7.8369971089196	5.92029330021101	5.01524777369894	3.92219784839637	4.2502036564993	0	5.54997714277183	4.84849775538515	0.0285691521967709	8.15380533607904	6.75475391310454	6.33360262826828	3.51601514700366	5.72900887033786	5.53605290024021	4.26228280642066	5.09929520433777	5.11935617703967	0	0.0143552929770701	4.82680268428583	4.22032995487956	6.64846544302731	0.422233000683048	5.33449676839042	3.39643353125099	0.124328135002202	7.611172380044
ACH-000154	2.59931779369823	5.10013667128545	4.49825086752783	5.74819284958946	2.65535182861255	3.15218341905505	1.88752527074159	0.0143552929770701	5.30597052098439	5.50652577904312	3.3743439890385	7.0888412292971	6.16791986555193	7.58270652678079	7.876516946565	4.90785207184596	4.45220004940622	3.22958792274065	4.08406426478847	0	0.0143552929770701	5.96416756068177	0	7.69634164324416	6.11603199344711	5.29755828116819	4.24716800037477	4.63401235640212	5.40633257782171	3.81044310384518	5.0408924306469	7.13965366756787	0	0.0426443374084937	5.35614381022528	6.61294219630466	5.75862298244024	0.22650852980868	5.18030701996943	3.35049724708413	1.55581615506164	5.18626283566979
ACH-000828	1.76128527336162	4.35684807923652	3.81455042346181	5.87011808396593	3.79805051476751	0.16349873228288	2.25398926623079	0	5.605257262939	6.10643207781693	1.32768736417605	6.60377468646397	2.25398926623079	8.67426290020077	7.58089920422574	5.64645070648318	2.10097764772482	4.32624970083746	0.782408564927373	0	0.344828496997441	5.30706416225537	0.713695814843359	7.59387660835944	5.10013667128545	6.33109608375933	4.66845955691538	3.01435529297707	4.99548451887751	4.99954908734095	4.5957423394744	7.05506547256509	0	0.475084882948783	6.61072958653471	7.09127669436522	1.78240856492737	0.070389327891398	4.21645486514476	2.22032995487956	0.0143552929770701	7.1629954724177
ACH-000421	2.98913900736823	4.96855160336395	6.09212284983868	6.92801493564412	3.1554254317472	1.44890095114513	4.9500017490835	0	6.24450655139592	7.11862966608686	2.82984955984469	7.50977500432694	2.48800077083407	6.92100780045222	7.88484209379946	6.80283944093511	4.11603199344711	4.51285895444998	5.2502036564993	0.0285691521967709	0.0976107966264223	5.29645740737124	0.111031312388744	8.27631054746415	6.64024493622235	6.04526821513853	4.94485844580754	5.10559427579519	5.17072627613155	4.22265002245148	7.5894638929561	6.69780161473751	0	0.189033824390017	5.49825086752782	4.3743439890385	1	0.641546029087524	6.4988890869768	3.53605290024021	1.31034012061215	6.90833256978243
ACH-000765	2.76765479823735	5.34624777408278	6.18705508996806	2.21101219348551	4.22496636500027	4.52794609890826	3.52606881166759	0	4.72410451986685	4.75435307169213	2.76765479823735	7.55543273489809	4.8011586560937	5.64327899631198	7.92326805288542	6.16390121381454	5.95745033634712	4.03121873061072	4.76341157447001	0	5.54256760776422	4.72683121703249	0.070389327891398	8.20677018868682	5.75488750216347	5.14812063112396	3.33913738491959	4.15137177625395	4.69655030107857	4.02236781302845	4.22881869049588	7.1646052864249	0	0.0565835283663675	4.61706334388818	8.46012820656838	5.8877689486479	0.263034405833794	4.09169983413681	3.65306001710456	0.0285691521967709	6.38681094647222
ACH-001375	3.3305584000308	4.28095631383106	7.24811732925083	5.27239650903748	5.19337751056436	3.5197934862411	2.03210084316702	0	5.44956137461324	6.38577613826941	1.7311832415722	6.77663042305105	5.13791332208841	6.83731255552431	8.55627612479003	5.44294349584873	5.21451341008002	4.5795422249369	5.51884982870769	0	0.0426443374084937	3.06695024392463	0.150559676575381	7.38379067881226	6.67779010121666	5.39609097039437	3.91934008244201	5.90713102474679	4.34837407519116	3.06177619758669	3.73876783680019	5.0759604132434	0	0.0285691521967709	5.92765946070309	4.78502736223547	6.60080495498947	0.189033824390017	6.01970191444255	2.24488705912353	0.20163386116965	4.18269229751619
ACH-000008	2.67129337248158	5.43796008833447	5.73199778664374	0.895302621333307	4.64846544302731	1.86393845042397	2.71808758396052	0.0143552929770701	5.3533232911629	7.10632737916738	2.4931349223055	7.02369891726641	4.86344293434804	5.114367024952	8.78535437790903	4.70431867776083	4.54039930563062	4.12680770314203	4.67919857056692	0.0285691521967709	3.25701061820602	5.26903314645524	2.49825086752783	7.12142990894896	4.5077946401987	4.23266075679027	2.81966818349646	4.71699089440494	4.19927972133662	4.15623479785027	5.25285462595139	6.47540919340106	0	0.0565835283663675	4.80322703643493	7.86263735755879	6.59946657883123	0.111031312388744	4.63807383718072	2.8499992594661	0.475084882948783	4.46597446450407
ACH-001814	2.84599177066457	4.80683958179819	6.9979697822671	6.98116766710568	3.114367024952	2.38681094647222	2.23572705983806	0.0285691521967709	5.36352154354655	6.08385158769796	1.8073549220576	6.91623776786777	6.6180917939838	5.86567141764843	6.16892278185294	4.77241355474848	5.22419466397043	2.6915341649192	0.659924558402378	0.0565835283663675	1.86393845042397	4.92647391125607	0.286881147788162	7.25776496857139	5.56254772419912	6.1319598228983	3.32048467801769	4.84096670448742	4.63052196347164	4.23035674505615	5.07253459972295	6.94368695159709	0.0285691521967709	0	5.03298241669943	5.88801258540283	6.66803400407589	0.0976107966264223	5.18863829456139	1.98550043030488	0.137503523749935	5.37503943134692
ACH-000800	3.60288440871842	3.16832111573972	6.22265002245148	1.29865831556451	4.78398041368379	0.613531652917927	2.72465027173297	0	7.05191583784509	7.43304289415677	0.871843648509318	9.46827783602216	4.34482849699744	9.04453073173874	8.0359537565578	7.14139191617073	5.72383156649532	3.74523733212975	5.50842865253186	0.0285691521967709	0.454175893185802	6.31215688831337	0.124328135002202	7.19081236791614	4.58736499093646	8.30542338930187	4.17871464117544	5.39985467357243	6.93993176472761	5.10601323762212	5.54411440220947	5.03738222200308	0	0.238786859587117	5.98230913012977	5.81659970653491	6.83440784180699	0.298658315564515	7.3973751544161	2.46988597627446	0.0285691521967709	7.37330019660839
ACH-000606	2.48026512205446	3.68706068833989	6.49569516262407	8.23878685958712	1.38956681176273	0.0976107966264223	1.03562390973072	0	4.65592421308382	6.585112773628	1.61823865559545	6.77636722957392	2.34766565630097	8.18695608197015	7.98122476171126	4.97498811199193	4.31903981556254	5.93121027480393	4.44625622988956	0	0.150559676575381	3.63226821549951	0.0285691521967709	6.2579534945489	5.58796498888268	4.56620629346551	3.79701297783614	3.09761079662642	5.10433665981474	3.97177344719337	4.63459326844576	6.85362145574883	0	0	3.89917563048051	6.15805421312231	8.46495409877734	0.344828496997441	3.53480866123175	2.39780296186249	0.55581615506164	5.98550043030489
ACH-000317	2.56071495447448	4.78240856492737	5.22843392051337	5.25361115194717	6.11665586158262	0.53605290024021	2.02856915219677	0	5.53729606709084	6.28743535550644	3.88362081628567	5.06177619758669	4.5341861390901	2.88362081628567	7.37642931106992	4.89578731646331	4.5341861390901	4.95140129167431	5.3110671022556	0.0840642647884745	0.321928094887362	3.69821847822441	0.0976107966264223	6.89542381038297	5.92005505480697	5.64875303298957	2.64385618977473	2.46988597627446	4.5341861390901	4.6564963705535	4.43562859405209	5.46532151358055	0.0285691521967709	0.0143552929770701	5.51032901949057	5.67891698667984	5.28762004411207	0.454175893185802	3.75915583380027	2.94485844580754	0.0285691521967709	5.31650781910311
ACH-000123	3.27052894238072	3.64038956005495	6.01814452894376	0.505890929729957	6.84021143265747	0.6959938131099	2.10097764772482	0	5.9660150974041	5.52481592835751	0.454175893185802	6.80309784950483	3.15218341905505	2.62293035092018	7.39917109381982	4.65420637794429	3.83086375675176	4.02591469875079	8.13216552547809	0.111031312388744	0.27500704749987	4.64154602908752	0.263034405833794	7.24374523473398	5.17512534965772	4.99095486039699	5.00584907569669	4.03121873061072	5.3212065669699	3.73984810269933	4.3526172989585	6.3720814835345	0	0.0143552929770701	5.61853233397629	4.87627136055013	6.90496571868403	0.526068811667588	4.29204549249286	2.28392177230762	0.0426443374084937	5.18467702068089
ACH-000723	2.4931349223055	3.41818994794577	5.73876783680019	6.65535182861255	0.333423733725192	3.00898878322725	1.92219784839637	0	5.8569856897822	6.98002530023873	0.992768430768924	6.34127418369218	2.56559717585423	5.2349610948395	6.53683000504806	5.43195718768673	3.3533232911629	6.11561593142811	2.70929063572336	0	0.124328135002202	3.78031009904338	0.0285691521967709	7.36894291440495	5.58526303088387	5.50652577904312	2.63226821549951	3.95512678126137	4.70431867776083	3.70929063572336	5.08406426478847	5.84498815668261	0	0.0143552929770701	4.72465027173297	5.72628628972067	5.86937792403133	0.298658315564515	4.77030048949942	3.41278152533848	1.25701061820602	6.13401553005844
ACH-002066	3.46205231879643	5.10726939359254	4.56437816856506	0.594548549550354	0.124328135002202	4.82984955984469	2.74631276642546	0.0143552929770701	5.05050169744673	6.76712507726907	3.32337006906127	7.51538446063695	5.63255905211795	6.70390357344466	7.60473853445992	5.86220339905322	4.86641348112345	5.20084957463721	5.93380866199012	0.0426443374084937	0.0426443374084937	4.02680005934371	0.189033824390017	6.66845955691538	5.9159988517389	4.95233356636969	2.86195536414487	4.5933537709803	4.8444860877578	3.94860084749336	3.90014226035982	6.52716419273721	0	0.0285691521967709	3.80219321694182	5.03386345186628	5.15946772926677	0.189033824390017	3.76234881564413	3.00539998774259	0.659924558402378	4.25550073314839
ACH-001536	1.78240856492737	1.87578006306849	7.50454094665663	7.90201326471215	0	1.92219784839637	5.50525580093216	0.0143552929770701	6.5668151540109	6.61058195849253	0.432959407276106	6.44344089114443	4.41886457739032	2.32192809488736	7.03177011416067	4.83238371654913	3.611172380044	6.3371758685863	6.76805196136192	0	0	4.43095427138573	0.565597175854225	5.26153081524341	5.08533966935737	7.37330019660839	1.26303440583379	4.18269229751619	5.69013769298664	4.06436554026363	4.20633064787105	5.53200519379057	0	0	2.91456452349394	5.80348537559595	3.23112515787905	0.0840642647884745	4.96809075204526	1.50589092972996	0.0143552929770701	7.1725275187
ACH-000313	2.73768676140986	4.78345665436024	5.65420637794429	1.61353165291793	5.46139758992616	1.62760683812965	0.799087306074004	0.0143552929770701	6.21218021004443	6.73226919950145	1.62293035092018	7.65198447590948	5.60496086950378	5.69932952567316	7.3068819462727	6.15360269614038	4.70431867776083	4.69655030107857	5.55673594791453	0.505890929729957	0.0143552929770701	4.20476675065461	0.807354922057604	7.4748416022578	6.28466218548316	7.39094277280254	3.88849973551412	5.15785216914174	6.07146236255662	4.18903382439002	5.43662826729284	5.59365255839793	0	0	5.40531168259745	5.80167602925359	6.46988597627446	0.815575428862573	5.8171115727957	3.79701297783614	0	6.33753270634248
ACH-002019	2.89336221076387	3.57893871309339	7.40871186102943	9.5577508717625	5.36806987653208	0.0285691521967709	3.82680268428583	0.0143552929770701	5.38681094647222	6.31251996747495	1.54596836910529	4.82323984413102	4.16269343221124	6.84486265583082	6.46842040186455	4.83137058796754	4.78868571061353	4.77873424411784	4.05311133645956	0.575312330687437	0.0565835283663675	1.56071495447448	0.0426443374084937	6.9759052735237	5.80141736586591	4.38750040648098	3.56315813040281	5.12184429787638	3.77610398807316	2.37295209791183	3.92504996472736	5.51412226017071	0	0	5.47021145739054	4.56376827845203	6.45368218587218	0.124328135002202	3.76447355099267	2.10097764772482	1.09085343045111	4.14567745519564
ACH-000728	2.62760683812965	4.79753183957196	4.88508622529017	4.86839045305445	0.0565835283663675	1.02856915219677	1.96716860753263	0	4.62760683812965	6.4599233626769	0.910732661902913	7.49849023290861	5.37677657188298	8.86142814833283	7.73815983157624	5.34660237529899	4.43829285157915	3.98458935036246	4.11769504266975	0	0	4.20711196120771	0.0565835283663675	8.24996672574695	6.05549936581374	4.5837597536395	4.05484847699562	3.97911075501579	4.71204544855369	3.77294133783134	3.76128527336162	3.3743439890385	0	0	4.75435307169213	5.10810622368613	5.24412594328373	0.978195629681652	3.8923910259134	2.3305584000308	0.0143552929770701	5.14200491598488
ACH-000700	3.19377174339668	4.16027483140859	5.15299460549243	5.04614178164472	4.93121027480393	3.14730669878029	3.44228003525258	0.0143552929770701	4.67581593117227	6.16249203693753	0.75702324650746	5.56955185108361	4.46597446450407	7.3327079336406	7.62175885670973	5.51853513898218	5.71534429535891	6.02103547951136	3.31759350462347	0.0143552929770701	0.516015147003665	3.88459792099006	1.41142624572647	8.38629363515099	5.91480367725178	5.36597242759338	4.94906796585291	4.81813476081085	4.05831649559082	3.53480866123175	5.58165253046128	6.02746372340858	0	0.0143552929770701	5.80709727493827	5.19888699095693	5.47313748777226	0.137503523749935	4.11603199344711	2.48800077083407	2.32192809488736	5.43362716708478
ACH-000823	3.21723071622067	3.78135971352466	6.79129314859221	6.62483200245346	5.18586654531133	0.111031312388744	0.739848102699327	0.0285691521967709	9.06931549454008	6.38041777276528	0.659924558402378	6.94321808742628	2.86393845042397	6.84410942136841	7.81352468929781	5.32264926213102	3.27052894238072	4.92124588858559	5.35790383855249	0	0.0143552929770701	4.18586654531133	0.263034405833794	6.92931759491176	5.33127526714662	4.27724089833207	4.51285895444998	5.00898878322726	5.31288295528436	4.25398926623079	5.19888699095693	5.9692426044345	0	0.150559676575381	5.40394936423287	4.47897180503294	6.85984534392145	0.855989697308481	4.98048235553826	2.54843662469604	0.137503523749935	5.85274796480088
ACH-000678	2.33342373372519	5.68929916053589	4.39300425689832	5.91241035380827	3.10936055940423	0.070389327891398	5.45582036508492	0	8.2576235579192	7.94304222407007	0.443606651475615	7.2001629739997	5.00045077177086	5.29425313644451	9.90909803275181	7.03221106932293	3.12267271882414	3.20633064787105	2.83794324189103	0	0.321928094887362	5.40429006444484	0.150559676575381	6.59648795685669	4.77820857639809	7.3780780559955	3.45549162062847	4.603477988254	6.35102755219611	5.09887428674445	5.70984201927331	6.2359184875622	0	0.0565835283663675	4.51601514700366	5.45713459431804	6.2349610948395	0.389566811762726	5.91217080294995	2.52606881166759	0.176322772640463	6.63531907972076
ACH-000006	2.68257329734758	4.4369613378336	7.4835739645351	8.63026712502677	6.54349588342577	0.124328135002202	5.68594014844598	0	6.16309613843601	6.63357651881533	0.722466024471091	8.06215409963335	5.27686882997646	8.27724089833207	8.28355142317431	5.9884574728114	5.15623479785027	5.13914201914569	6.06328721220618	0.0840642647884745	5.09000652990382	5.41650199286742	0	8.81503098541985	5.26153081524341	5.02281165091563	3.92884403671257	4.9518675043269	5.00135189299996	2.88166461932035	4.31614574229336	4.19298316997399	0	0	5.55949181320504	4.88557436437143	7.4118499073866	0.31034012061215	4.75755668893945	3.10265813136374	0.0143552929770701	5.81403764753997
ACH-002029	2.1243281350022	4.33628338786443	8.00315244866692	8.00876474486344	2.72246602447109	0.356143810225275	1.14404636961671	0	5.50207595604579	5.82781902461732	1.50589092972996	6.40377898395031	3.50462039240355	6.19849415363908	7.22621949944792	4.73768676140986	4.98504496225347	3.85399564717639	4.60050764534579	0	0	2.77820857639809	0.0426443374084937	7.37625564931336	6.29664094468348	5.611172380044	4.05050169744673	4.83289001416474	3.82680268428583	3.40190347160796	3.98823022306046	7.37147174071569	0	0	3.92219784839637	4.70818723602071	6.24678809384436	0.22650852980868	4.00270252037982	2.13422093976063	1.78659636189081	6.32822611878773
ACH-001377	2.22650852980868	4.52042224852645	4.61823865559545	5.07767027423275	5.32012359804061	1.40053792958373	2.03562390973072	0	5.80709727493827	7.04548665635946	1.68257329734758	6.90195294759188	3.42088657497553	6.65778289581765	6.79181407116183	5.8870377914192	5.33234990037387	4.51664555778096	3.47118746038699	1.24488705912353	0.111031312388744	3.48800077083407	0.0840642647884745	7.29847503473585	6.21994291395412	6.59723318908613	4.27276973243651	4.96116025813664	5.32732808262995	3.16027483140859	4.63749432520631	5.92552476974757	5.34660237529899	4.38612115681485	6.84134419218071	6.43712784427281	4.01524777369894	0.344828496997441	5.45713459431804	2.14404636961671	0.992768430768924	6.7076352195453
ACH-000754	3.30742852519225	4.47961860846942	6.61911951145322	7.32777717058405	0.137503523749935	0.0285691521967709	3.88947354253111	0	6.25152975012378	7.26922020578009	0.20163386116965	7.88734248529789	4.85049941375812	0.632268215499513	8.04362885087643	4.69766263347052	4.93310047493137	2.06004738366994	2.01435529297707	0.604071323668861	0	5.49121175600309	0.124328135002202	7.44086916761087	6.89105457835059	4.81147103052984	3.69488019279919	3.7279204545632	6.88374299057045	4.56193705962243	5.41481206056585	5.10349763970334	0.070389327891398	0	5.58766502110098	4.63807383718072	2.97269265400426	0.925999418556223	3.84699468696557	2	0	6.10956950937069
ACH-000465	2.8972404255748	4.60762622084549	5.03077747199254	1.33342373372519	3.6724253419715	2.42492208821069	2.37851162325373	0.0143552929770701	7.41726181705726	7.14913740122799	3.92409988564074	8.72587745912023	6.18289089274548	8.51774811422812	9.16251721288428	6.13278245729886	5.80555042521086	4.12763327972587	7.42651636561589	0	0.0840642647884745	5.92195991732617	2.611172380044	7.79733728828842	5.73362549840823	6.19495379593384	3.71699089440494	4.4666271200415	6.83844759254846	4.57773093149008	5.79960542245267	6.31379002544369	0	0	4.72301239639237	5.28392177230762	2.17312743348066	0.111031312388744	6.36053986165181	3.31469652565629	0.0426443374084937	6.82043428407604
ACH-000138	3.11603199344711	5.12680770314203	5.84724530714181	5.56742375770728	3.76765479823735	0.150559676575381	3.36176835941915	0	5.42727093517359	6.65992455840238	3.63807383718072	6.77781419987527	3.75488750216347	6.79389588254888	6.85760783608573	4.89772447021644	3.9297909977186	2.58736499093646	5.3212065669699	0.0143552929770701	0.0840642647884745	3.73768676140986	0.31034012061215	7.77168753760254	5.73443866613717	6.40377898395031	4.03121873061072	4.18348651445939	5.52450253744916	3.64731450954714	4.27872821293894	5.06134418828839	0	0	4.6246858105254	7.08587075533461	4.37989816352469	0.641546029087524	4.91217080294995	1.67355642399014	0.831877241191673	5.18784690943957
ACH-001864	3.674686619928	5.85149920246126	8.37364821133469	7.61448900654442	6.37399614213124	1.39506279951758	2.12101540096137	0.0143552929770701	5.47864829453918	5.46041493916217	3.9174317553901	7.39763185410674	4.5909612413426	7.87079623048397	6.75902263940966	5.15502057835857	3.6667565918848	4.18665901720211	4.35191096110308	1.70043971814109	3.65535182861255	3.55949181320504	0.298658315564515	6.47297508612399	6.87590290312483	5.90038381666693	4.37712374912949	4.85748342828667	5.56833618213375	3.99186193055632	5.77425995143276	5.35755200461808	0	0.584962500721156	5.56163163037584	5.72492307026661	5.66049513188851	0.36737106564853	5.10852445677817	2.09423606984577	1.48542682717024	4.16992500144231
ACH-000383	2.35614381022527	5.64443315240625	7.08108392868763	6.77188557851537	0.137503523749935	0.250961573533219	3.54966917072649	0.0143552929770701	6.5478199565777	7.67051462793045	1.01435529297707	8.02613608984167	3.49825086752783	6.12639473762014	7.84279031402241	5.47832471148503	3.31903981556254	4.0232553523003	2.78659636189081	0	0.0143552929770701	4.3547342399706	0.263034405833794	7.4606606646076	5.65649637055349	6.18348651445939	4.9159988517389	4.02591469875079	5.8626993409766	3.86888427302877	6.27519333390221	6.38284014447524	0	0.070389327891398	4.91169158187234	8.25649177343396	6.55151601762801	0.16349873228288	4.57410150808939	1.9297909977186	0.0840642647884745	6.55228483994351
ACH-000917	2.73984810269933	3.58616424593091	6.02591469875079	4.84649331596456	5.45877569908024	7.89214812751382	2.85996954822103	0	6.87381319835909	5.97773784924282	2.65764000520782	5.12142990894896	3.99638874644762	6.47476049957678	7.68081661223064	4.42021289061078	5.01836711554312	5.12142990894896	1.09761079662642	4.00809242094872	0.863938450423971	3.08746284125034	0.124328135002202	7.40062331383735	5.11811050560737	5.26940724085404	4.11270013274936	4.14486214291573	5.30158764660319	3.23419472295381	4.28835856219366	6.6922318943137	0	0	5.20867331962947	5.85947266685194	6.84774641692139	0.189033824390017	4.15380533607904	2.10433665981474	0.333423733725192	5.63110428236588
ACH-000984	4.32192809488736	5.66902676550963	6.37625564931336	3.00180224263398	6.25417828621676	1.32192809488736	3.67807190511264	0	6.97211821838414	7.11935617703967	1.02856915219677	6.56498780095989	4.18665901720211	5.48026512205446	8.43270891764254	6.74038793246835	3.98913900736823	3.85996954822103	7.12298325408078	0	0	4.89336221076387	0.0976107966264223	7.30861206960795	5.49793165189628	5.43729433149714	5.21023299009585	5.44658708530688	6.13975597548131	3.78031009904338	5.7894684369412	6.11540785541406	0	0.0840642647884745	6.55213110825378	5.65706830120158	0.20163386116965	0.333423733725192	5.43895814789755	3.44095219802964	0.0426443374084937	5.86245139132558
ACH-001409	2.91838623444635	3.77188557851537	4.79389588254888	3.63575439127776	1.0703893278914	0.948600847493356	0.678071905112638	0	6.95338165580255	5.84874811461196	0.27500704749987	7.98458935036246	4.93357263826102	6.65692533979424	7.87903179580946	6.73646958248901	4.45549162062847	4.45877569908024	3.02856915219677	0.0143552929770701	0	4.21256933885081	0	7.26875251198376	6.18507363787676	5.80683958179819	4.76553474636298	4.89965902637744	5.77899700616954	3.97544676564096	5.8437326566113	6.9168348851483	0	0	4.61941301059794	5.19377174339668	5.91790907385298	0.124328135002202	5.59036248846375	2.28095631383106	0.344828496997441	7.10150300916717
ACH-000117	2.96532254836725	4.92599941855622	5.9136075118231	7.19377174339668	2.55336050333533	0.604071323668861	0.879705766282288	0	7.335836940378	6.85574059171503	0.903038270112912	6.79636413813963	3.05311133645956	9.93952044753569	8.37099247622054	4.8870377914192	3.23572705983806	3.49697358099828	1.89917563048051	0.0285691521967709	0.263034405833794	4.86492897228979	0.485426827170242	7.6891593577313	5.26641176603611	5.04308198189566	4.65363331138625	3.73335434061383	5.37399614213124	5.40837220357268	4.69209237542757	6.01836711554312	0	0.575312330687437	5.44691786486603	4.49249415167943	6.04875931191986	0.823749360308273	3.47248777146274	2.17312743348066	0.070389327891398	8.49960674653937
ACH-000999	3.4995270242151	5.54751152364422	6.82692976598958	8.39596248909992	7.29902480738432	3.05484847699562	5.09296850932414	0.0285691521967709	6.61941301059794	7.39694722007283	0.575312330687437	9.40328902852414	4.36527259976453	7.21616381338877	8.44310931333536	6.61338431134185	4.38750040648098	5.80967167790706	5.25096157353322	0.0143552929770701	1.04264433740849	5.12101540096137	0.475084882948783	7.22833771198138	6.49425558654498	7.16138386011199	4.23878685958712	4.34695688937888	6.23266075679028	4.78450398292957	5.11144869848767	7.70127180220197	1.23266075679027	0.111031312388744	4.90833256978242	7.09592441999854	7.10747864662662	0.263034405833794	5.46923479366766	3.00180224263398	0.584962500721156	6.99050111136325
ACH-000633	3.27500704749987	6.74281466986289	6.34872815423108	7.49433560068997	7.38154295118458	0.0426443374084937	3.91552090075196	0	8.11655190229301	8.91984655779947	3.37155886261196	8.55070831300252	2.24488705912353	9.55581615506164	7.42282166702482	7.57311696590931	4.22573765346606	4.28688114778816	5.82273014794452	1.95233356636969	0.111031312388744	6.97601987772926	2.54101915313356	6.91025296279928	5.6507645591169	7.17012536183995	3.20006486151431	4.04614178164472	7.59857363778299	5.23227701026829	5.77873424411784	6.54565954002547	1.25096157353322	7.83964471919327	4.4369613378336	4.96254902292306	4.06781078378962	0.31034012061215	6.53962412155905	2.59215800212536	0.0565835283663675	7.81114988210991
ACH-000520	1.6959938131099	3.31903981556254	5.91767043436176	7.15238625842844	6.00607356726189	0.250961573533219	4.2349610948395	0.0426443374084937	6.12142990894896	5.35755200461808	0.565597175854225	8.17017544759187	5.86517649653178	6.37486560219545	8.2637856138908	5.82068956055921	4.2637856138908	3.70154905694307	5.92955431573285	0	0.400537929583729	5.08448952493625	0.263034405833794	7.02867964850448	5.78816365703777	6.53651921335343	3.19534759832222	4.99140846676479	4.84599177066457	3.87381319835909	4.91504279137198	6.33431798469344	0	0.0285691521967709	4.74792441623844	5.69543711040537	4.88947354253111	0.22650852980868	5.93380866199012	2.02856915219677	0.400537929583729	8.80870681505757
ACH-000176	2.877744249949	6.09381367340273	6.6318318506101	4.09254574154357	4.31903981556254	1.15055967657538	1.71808758396052	0.0143552929770701	5.64299031296116	6.98413359454098	2.18903382439002	6.95373084981149	4.63691458035588	2.24488705912353	7.50961667519586	5.56132613645392	4.22265002245148	3.53729606709084	5.59275601044103	0	0	4.63226821549951	0.0565835283663675	7.22544846861074	6.21140163741847	4.60584986719498	4.26153081524341	4.13668357769724	5.22881869049588	4.08491465976794	4.59215800212536	6.29590665529703	0	0.0285691521967709	5.38266725274504	5.84899843040002	6.723422039585	0.111031312388744	4.20241772157518	3.79285535236249	0.137503523749935	5.12350066435096
ACH-000017	3.11769504266975	6.03979640762003	6.01480160235136	8.05977706925853	2.49825086752783	6.36106648879432	2.41142624572647	0	6.24526746651951	6.93828579188405	0.739848102699327	6.95524304793676	3.37016428054021	8.30172481316556	8.57326847767598	4.75755668893945	2.14404636961671	4.5795422249369	4.42425028608405	0.0565835283663675	0.0143552929770701	4.4276061727819	0.0143552929770701	7.65499397296372	4.95373084981149	5.11311703639072	4.0071955014042	4.00988458893184	4.21023299009585	5.46074256378964	4.50271248596606	7.19318035374262	0	0.238786859587117	5.61618123133188	5.66020987335256	5.01524777369894	0.20163386116965	3.16349873228288	3.04788732939655	0.0143552929770701	6.92338691550471
ACH-002022	3.05658352836637	4.25096157353322	8.52638186256192	8.07975143109509	0.137503523749935	1.05658352836637	4.84699468696557	0.0285691521967709	5.66334461936609	7.10873352786627	0.0976107966264223	7.40947579805596	3.3533232911629	6.0203688510632	7.30085587126876	5.37712374912949	4.90833256978242	4.11603199344711	1.72683121703249	0	0	3.4262647547021	0.263034405833794	6.72696741670603	5.99684064779537	4.91121220155861	4.63865311646611	4.27276973243651	5.20633064787105	5.04176864995163	4.77030048949942	6.77386449388333	0.0285691521967709	0	5.22997238511225	8.94230922924636	6.95849471647461	0.0976107966264223	4.81198471935167	1.82374936030827	0	5.85199883711245
ACH-000020	2.33342373372519	4.90496571868403	2.4541758931858	3.37155886261196	6.20730722344539	0.7311832415722	1.32192809488736	0	4.43762724831895	6.59395128394841	1.18903382439002	7.58548838742921	5.24145887127465	7.79843939882779	7.83232041685226	5.32732808262995	4.75542173473424	5.23572705983806	4.68201139080069	0.0285691521967709	0	5.3526172989585	0	8.6191562021118	6.27928556084654	4.26303440583379	4.0866139474095	4.36387192485753	4.4944156103975	3.58736499093646	3.92599941855622	5.63633460244218	0	0	4.95279947789994	4.03121873061072	1.64154602908752	1.82374936030827	4.22573765346606	1.43295940727611	0	5.02103547951136
ACH-001385	1.75702324650746	1.55581615506164	6.89845023280787	1.88362081628567	3.97727992349992	0.53605290024021	1.44890095114513	0	4.31397137105902	5.93569546303184	3.1243281350022	5.70043971814109	2.68257329734758	5.83364912759498	6.69432306012539	3.99457972421575	3.09592441999854	2.77610398807316	3.93640237772506	0.0143552929770701	0.0143552929770701	3.88947354253111	0.0143552929770701	6.66434061183981	5.62087961135542	5.10265813136374	2.23572705983806	4.21023299009585	3.28095631383106	2.36457243229586	4.19140472885276	5.46825746832314	0	0	3.51727569320958	4.17632277264046	5.13093086982645	0.238786859587117	3.21723071622067	0.678071905112638	0.84799690655495	5.75381844317354
ACH-000587	2.82374936030827	6.34607044078517	5.47605759567755	7.13678609644241	4.67525138605026	3.37295209791183	2.91456452349394	0	5.41176518500698	7.0390286957705	1.63226821549951	7.02845864742548	5.3305584000308	4.79545527204412	7.71170138448469	5.33842441478356	4.32481060342048	5.61823865559545	4.39985467357243	0.0565835283663675	0.0143552929770701	4.82476785314329	0.0143552929770701	7.59857363778299	5.5765221379205	5.13709360897494	4.09254574154357	4.77030048949942	5.13996056954546	3.74523733212975	5.67185946824748	7.31913016187192	0.0285691521967709	0	5.96370530657948	6.80877115932718	7.67630972700068	0.27500704749987	4.89820835250872	2.75915583380027	0.16349873228288	5.20906339534927
ACH-000785	2.89336221076387	5.16631374788993	6.74348803978918	6.77135740899056	5.16912328147676	3.96069703930431	5.06134418828839	0	6.69251089161507	6.20593983247088	0.887525270741587	6.90677036601214	3.37016428054021	10.5989829710361	7.76752238622854	4.99004721957379	4.39780296186249	5.42223300068305	3.99367436175058	6.20163386116965	0.111031312388744	4.1811025507538	0.070389327891398	7.84272746929254	4.98048235553826	7.34269695998193	4.114367024952	4.10349763970334	6.44277765930151	3.83491342970104	5.51916444980607	6.43929068104202	0	0.594548549550354	5.68565987743181	6.46499492726543	7.57961764616916	0.389566811762726	5.52073652693764	1.17632277264046	0.0426443374084937	5.58676474335514
ACH-000554	2.68481873755322	4.61176256006487	5.00315244866692	8.55297642989886	1.50080205305716	9.04401153585892	2.98367769469807	0	6.63821867880936	5.84699468696557	0.594548549550354	6.87504280300259	2.75488750216347	9.14689956034359	7.94269043303178	6.30414594120295	3.27202318906105	5.27351588970212	5.87921563716567	0.0285691521967709	0.0285691521967709	3.6959938131099	0.0143552929770701	7.40947579805596	4.40735275114004	7.22756781266839	3.37573453858316	4.40667271575583	6.21955576916691	4.14567745519564	5.22958792274065	7.49105137636412	0	0.0565835283663675	5.4235781709818	5.39746072605472	7.05506547256509	0.189033824390017	5.01925711868108	1.17632277264046	0.22650852980868	7.3279567666307
ACH-001398	3.15055967657538	4.59991284218713	7.15643706844869	5.8646814055726	0.0143552929770701	3.81557542886257	4.4757334309664	0	5.81813476081085	6.14261765544658	0.0565835283663675	5.56346323668308	5.54504168346746	4.67694435910691	8.71568749184003	4.23878685958712	4.35825558670513	6.50318969917099	2.09761079662642	0.0285691521967709	0	3.06522762277562	0.111031312388744	6.01100356443267	4.7457751494858	5.86616616903904	4.13996056954546	4.79753183957196	5.03474394932473	3.73876783680019	4.47508488294878	6.09761079662642	0	0	4.62351574149055	5.3819754785573	6.09992635055603	0.0143552929770701	3.74092756031863	0.739848102699327	0.124328135002202	5.39711840904258
ACH-001991	3.70818723602071	3.10936055940423	7.17452626526643	2.22650852980868	2.5385381636298	0.0426443374084937	1.31614574229336	0	6.72328550477764	7.46907195208039	2.61823865559545	9.06560462194851	4.53977919169849	8.92112684943037	7.52778975157233	6.87208998933479	5.83086375675176	4.24488705912353	1.10433665981474	0.0285691521967709	1.0703893278914	5.00898878322726	0.137503523749935	7.20857578421782	5.52825874275841	5.71149490665009	4.11353381959191	5.2098432305255	5.75942218569633	5.02369891726641	5.34872815423108	6.36229453839558	0	2.27798474729977	5.74443022998792	5.38681094647222	7.43954003061041	0.0976107966264223	6.02170180007169	2.10097764772482	0	6.75355105460066
ACH-001709	3.20945336562895	3.25247621413522	6.53122548505361	1.56071495447448	2.44360665147561	0	4.4905701304462	0	3.85199883711245	6.69543711040537	0.333423733725192	8.3449616135529	2.25398926623079	5.76447355099267	7.0759604132434	5.28281043957256	5.02680005934371	2.79493566280354	3.24640808724638	0	0	4.44625622988956	0	7.28373660962484	6.19593810042783	5.8250223640447	4.03033607837096	3.58616424593091	6.37295209791183	4.38956681176273	4.18428029441938	4.67299099382775	0	0.070389327891398	5.21412480535285	2.72027846523333	1.08406426478847	0.443606651475615	4.25096157353322	1.25096157353322	0	5.75568877685271
ACH-001332	2.58976348698498	4.18586654531133	5.74443022998792	6.44476644083308	1.84799690655495	2.12101540096137	1.67355642399014	0	5.61588707391606	7.46164314807391	0.432959407276106	6.40173284952262	2.83794324189103	5.75301612873584	7.38689714699451	4.88801258540283	3.03738222200308	4.67299099382775	3.79181407116183	0.0143552929770701	0	3.48928602262588	0	6.07124781946144	5.24031432933371	5.15623479785027	3.56071495447448	3.3305584000308	4.4541758931858	4.33985000288462	4.7076352195453	6.66249036391378	0.0143552929770701	0	3.52356195605701	4.69543711040537	6.77807712953536	0.0426443374084937	4.91886323727459	2.86393845042397	0.565597175854225	4.19298316997399
ACH-000585	2.19849415363908	5.22496636500028	7.80296865100558	6.03979640762003	5.58466190794147	0.250961573533219	1.25701061820602	0	7.03584381599453	7.05332859344979	0.687060688339892	5.48510476108097	5.06220807756025	6.35807972334892	7.00213991262754	4.73552217729654	4.39574832817903	4.04788732939655	5.24526746651951	0	0.0976107966264223	4.14649230697719	0.0840642647884745	6.5957423394744	5.65162578392064	4.66505161428921	5.35720008486005	4.15218341905505	4.52356195605701	3.44360665147561	4.86542397831313	7.37356121552311	0	0	4.53729606709084	5.40905143853856	6.70556327456632	0.565597175854225	3.43962313755712	3.08915913191124	0.0143552929770701	5.06307144984268
ACH-000550	3.07895134139482	4.79701297783614	4.74792441623844	0.584962500721156	4.96993327469786	2.34482849699744	1.87578006306849	0	4.88996019965864	7.86820522697744	2.07382023329167	7.48976769700826	5.86616616903904	3.86195536414487	9.3678733701812	5.74819284958946	4.33199177823206	3.35049724708413	4.27202318906105	0	3.46205231879643	5.56224242422107	0.0143552929770701	8.22139378234186	6.1568415245884	4.98413359454098	3.5957423394744	3.90689059560852	5.14893410452634	4.02680005934371	5.15461561132689	6.52825874275841	0	0	5.20554891117303	6.50382573799575	5.65420637794429	0.070389327891398	4.18269229751619	3.9560566524124	1.56071495447448	4.95791459863299
ACH-000627	2.44360665147561	5.85972112892797	6.9413411054853	3.58014548442338	4.98732086592925	3.14730669878029	5.68088692071969	0.0143552929770701	6.94743238947137	8.18095342214232	1.65535182861255	8.82943733860926	5.1606782132205	5.88533031547617	7.26968774800827	7.1266012351573	5.18269229751619	2.63923216324928	2.44625622988956	0.422233000683048	0.0143552929770701	6.73199778664374	0.66902676550963	7.11925241215734	5.83995958748953	6.39540560456633	4.72574115650395	4.53605290024021	7.21003812347289	5.39437694495706	6.23610988988963	6.39094277280254	0	0.565597175854225	4.80477637795583	6.49745269597724	6.05658352836637	0.070389327891398	5.87233628810464	2.97085365434048	0.0976107966264223	7.30432850305588
ACH-000704	1.9560566524124	5.05398016818765	5.31505896631662	7.96953042389498	5.23764019503539	0.687060688339892	3.3547342399706	0.0143552929770701	4.96116025813664	5.72055209160511	0.137503523749935	7.95768248616512	4.85199883711245	7.1785154701886	8.51360917563081	4.82222027162153	5.00225245173138	6.32696871158789	6.02525032156158	0.238786859587117	0.0426443374084937	4.5090623863619	0.238786859587117	6.74779018083096	5.89506021268939	4.95977015521147	3.70597790168252	4.35825558670513	5.61970645004589	3.85698568978221	5.12308675098106	6.51380653743372	0	0	6.00022540349095	5.98185265328974	8.01847839596593	0.0143552929770701	4.33699741660501	1.96716860753263	4.27872821293894	6.98584193700334
ACH-000276	3.98732086592925	5.16631374788993	5.98936611402606	5.45483390689887	4.62117275268343	4.92314918047231	1.58014548442338	0.0143552929770701	6.91109233158713	5.87208998933479	2.37016428054021	7.87854143763135	4.3327079336406	8.14720492494223	7.2253520607761	5.73660487531425	5.71726514496006	5.63865311646611	6.09634619899318	0.070389327891398	0.0976107966264223	5.31324585178756	0.27500704749987	7.98002530023873	4.95930648975966	6.34660237529899	5.59931779369823	5.456149034648	5.24069594421251	4.45285896471381	5.8877689486479	7.28623430292312	0	0.137503523749935	5.03957710306068	6.74631276642546	6.83415498140132	1.35614381022528	3.77610398807316	3.21256933885081	0.0143552929770701	6.6396662958693
ACH-000075	3.0232553523003	5.51285895444998	7.18457784934276	7.31206610424382	3.31759350462347	4.05224198118114	2.60880924267552	0	4.94953493301701	6.86740230572754	2.0703893278914	6.56010351346474	6.98879828033475	6.18923154864728	8.1032353458203	4.76500424625004	4.77452352959023	4.17632277264046	2.62527048937469	0	0.070389327891398	5.6406787642337	0.0143552929770701	7.97607717641826	5.35543919724868	4.76712507726907	2.05311133645956	4.10181813422741	4.76553474636298	4.04614178164472	5.23342794374847	6.21179097625254	0	0.150559676575381	5.68144926531496	5.3885339790918	4.78868571061353	0.070389327891398	2.85996954822103	2.94485844580754	0.124328135002202	4.64558638591361
ACH-000818	3.02680005934372	5.58044701959866	4.68818035858693	7.3720814835345	4.63226821549951	0.790772037862	2.02856915219677	0.0143552929770701	5.46956042171122	5.97796675761948	1.20163386116965	6.68720069465189	2.60169651648096	9.43256277860247	8.07215940735607	5.2460279805281	3.94392132655349	3.24184018356467	6.43829285157915	0	0.070389327891398	4.91169158187234	0.485426827170242	7.65942512142569	4.21256933885081	4.87479696589866	3.97544676564096	4.16912328147676	5.64327899631198	4.67412163263239	4.62351574149055	5.92362461136832	0	0.713695814843359	6.59290547379686	6.18527190559382	6.33592624092836	0.344828496997441	4.84849775538515	2.59931779369823	0.0426443374084937	6.23419472295381
ACH-001616	2.93545974780529	2.60407132366886	6.92777796208234	0.0840642647884745	4.32481060342048	0.150559676575381	4.34695688937888	0	3.14404636961671	4.68369645430651	0.485426827170242	6.661350569234	3.20320115631661	5.0639343057541	5.41345868800798	4.30742852519225	4.06263982828646	4.9676297534662	2.34766565630097	1.09085343045111	0	3.30742852519225	0	6.01212167271222	5.67609812091222	5.29388543030237	4.28540221886225	3.4276061727819	3.74092756031863	2.790772037862	3.21256933885081	4.66391384211598	0.0565835283663675	0.070389327891398	3.85798099512757	2.33342373372519	2.70929063572336	0.443606651475615	2.92409988564074	0.863938450423971	0	5.85524225145415
ACH-000625	2.68706068833989	6.20359271420771	6.03232128705788	6.5351198215998	8.23059691803126	1.0071955014042	1.51096191927738	0	6.86183133069761	7.32436059092708	4.31831684133498	6.80438919853563	3.55826763405574	7.88025696257741	7.39042694118717	5.93428059364002	4.90062533253607	4.29572302453997	5.7636771418966	0	0.0143552929770701	5.39814511650441	1.08406426478847	7.84674402324487	3.98367769469807	4.66163560233596	3.99729240763651	3.64385618977472	6.0658738467689	3.96532254836726	4.91647664443772	3.1811025507538	0.0285691521967709	7.53294028837287	4.38474058729238	5.20750245925879	5.30961277245412	0.20163386116965	4.89820835250872	2.65306001710456	2.08746284125034	5.53106949272595
ACH-000941	3.41006969175638	4.63749432520631	5.85598969730848	4.07124781946144	7.51577867192472	3.56924802986718	2.32192809488736	0	5.94719858426206	5.661350569234	0.978195629681652	7.18060539542275	4.96116025813664	5.92148393743373	8.3533674042067	5.43028527297778	4.38956681176273	6.26584942144085	6.27444804392521	0.0143552929770701	0	5.19613488076516	0.298658315564515	7.49968646445849	5.75515464317727	3.30158764660319	3.31614574229336	3.96069703930431	5.915759896038	3.68929916053589	3.39506279951758	4.66902676550963	0.0976107966264223	0.0840642647884745	6.08618931310448	6.01903466936434	6.54581396282903	0.565597175854225	3.854993016757	2.4905701304462	0.0285691521967709	0.333423733725192
ACH-000392	1.83995958748953	4.76818432477693	4.81608765860021	2.86393845042397	5.10013667128545	0.443606651475615	3.33342373372519	0.0143552929770701	7.39771741052135	7.92985016214851	0.799087306074004	8.52214993317577	2.75274859140713	6.19337751056436	7.21072004153051	7.17572418538028	3.38543103719352	3.80426011563474	5.26040209302579	0	0.070389327891398	5.05311133645956	0.0285691521967709	7.19140472885276	5.72410451986684	6.89869207256049	3.75595576955096	3.28983446517751	7.32039441649541	5.13298804262744	5.4905701304462	4.89772447021644	0	2.877744249949	5.17232749165762	6.18249367494537	4.48992821940518	0.344828496997441	5.9898202201176	2.26603689399532	1.28688114778816	7.67341508722384
ACH-000269	2.70708299177171	5.72982464363689	6.08576455377831	0.641546029087524	3.0232553523003	3.66562016406638	3.28392177230762	0	5.99118168140853	6.87442813167938	0.879705766282288	6.55366768848306	5.65449282588346	6.29443695437696	7.88782986169403	4.83945576522463	5.1574479962743	1.09085343045111	1.81557542886257	0.36737106564853	0.189033824390017	4.59514556799086	0.263034405833794	7.80335621179794	4.48155728070859	5.14404636961671	5.43028527297778	5.37885838327003	4.98139603197215	4.38404980679516	4.94016675048282	6.58811494938808	0	0.150559676575381	5.33771109212829	5.66362925881475	7.36527259976453	0.20163386116965	4.32768736417605	4.43229133824778	0.16349873228288	4.877744249949
ACH-001670	4.24107745817504	3.41006969175638	6.73755157000828	7.38136990392027	6.51064550409004	3.02502879449152	3.80322703643493	0	6.70376517879341	7.58089920422574	1.42223300068305	7.54473265593262	0.871843648509318	6.49537538094463	7.09148827976428	4.79129314859221	3.72246602447109	4.64789009105921	6.92552476974757	0.0285691521967709	0	4.52105073690096	0.0426443374084937	6.6796208433757	5.60258752734256	6.37764435839991	3.69265037003553	4.48800077083407	5.72819263549805	3.83390207666916	5.22342254993494	5.36597242759338	0.124328135002202	0	5.674686619928	3.45154083301783	5.10223819393074	0.298658315564515	5.73470962022584	1.52606881166759	0	5.999774561287
ACH-000856	3.64270157183323	4.91838623444635	7.62702310555406	7.2173276682748	7.7209624338807	2.30742852519225	5.15461561132689	0.0565835283663675	5.68762063208489	6.44989147301094	0.526068811667588	7.13257684267001	4.21256933885081	8.44890095114513	7.79889296445037	6.53403046657407	4.58856473740135	5.74281466986289	8.18755002806372	0.333423733725192	0.263034405833794	5.1574479962743	0.0285691521967709	8.00562454919388	6.11290859962941	5.51853513898218	4.38059093426592	5.29204549249286	5.76394266044725	4.03210084316702	4.86492897228979	6.07146236255662	0	0	5.24374523473398	6.77188557851537	6.44277765930151	0.263034405833794	4.58255600301406	2.49825086752783	2.68481873755322	5.5677279633048
ACH-001119	3.18586654531133	3.43028527297778	8.87722277357759	0.150559676575381	5.0639343057541	2.27500704749987	6.48880418737256	0	4.34340782229781	5.44028782084042	0.124328135002202	6.33664044640874	5.14567745519564	7.36185606924323	7.1471031439241	3.24640808724638	6.1647058401828	5.01390884549064	1.58014548442338	0.070389327891398	1.48026512205446	2.43028527297778	0	7.97939661268002	6.22747154635928	3.90110824301451	3.67919857056692	3.85199883711245	4.20476675065461	2.66220549965362	3.17312743348066	5.82984955984469	0	0	4.44824022521607	3.75060650483559	7.39566265490837	0.150559676575381	3.33485426933163	0.400537929583729	0	4.55213110825378
ACH-000376	2.62527048937469	5.7457751494858	5.13750352374993	2.02502879449152	2.55826763405574	3.34482849699744	2.32768736417605	0	4.5341861390901	6.97865326490861	0.687060688339892	7.05028401430171	5.25096157353322	3.39369076418745	7.17761886032181	5.10433665981474	5.07809742302666	2.47767732756531	2.30158764660319	0.0143552929770701	0.176322772640463	4.78502736223547	0.0143552929770701	8.13360462289506	6.18646094003548	5.08151006812092	3.58976348698498	4.86641348112345	5.34269695998193	3.81864608282254	5.5512083739461	6.24393560156686	0	0.0976107966264223	5.19770815795585	5.89263388342444	5.11519974938544	0.443606651475615	5.11311703639072	2.8073549220576	3.26903314645524	5.47411151394241
ACH-000685	3.15055967657538	4.5197934862411	7.18428029441938	8.68345083842699	5.47346223623528	4.52857131887076	3.5298209465287	0.0143552929770701	6.76659516172927	6.93640237772506	2.87381319835909	7.73308313184512	3.58135124716878	9.37055664302259	8.4194546194824	5.0686708106651	4.02502879449152	5.27761287075669	6.34305243492297	0.0143552929770701	0.298658315564515	4.43895814789755	0.176322772640463	7.67334441364796	5.85349670370232	4.96716860753263	3.82680268428583	4.61588707391606	5.76075320806299	3.94673086014031	4.52293456094346	5.91695427895322	0	0.0976107966264223	4.39711840904258	5.80915716469159	6.03540396994207	0.604071323668861	4.70929063572336	2.68032435684402	0.0840642647884745	5.92718535782637
ACH-000729	4.49825086752783	3.60169651648096	7.10936055940423	3.78555055173926	6.28577209324984	1.32768736417605	1.89141918684608	0	6.70362677086498	7.25927248703759	0.526068811667588	7.92243574023315	2.86591881455221	8.05799172275917	8.03243149637315	6.74765593293239	4.93121027480393	1.94860084749336	5.34695688937888	1.52105073690096	0.0976107966264223	5.76579992328513	0.0143552929770701	7.8592241619782	4.07124781946144	6.43629511983936	6.08725066461331	4.98458935036246	6.29186136958522	5.01658546043445	5.854993016757	5.53667461756976	0.070389327891398	0.36737106564853	5.73470962022584	5.41413553298445	1.58014548442338	0.150559676575381	5.82781902461732	2.04614178164472	0	6.53496424980466
ACH-001034	3.39643353125099	1.91456452349394	5.32409051603798	2.16349873228288	4.1586601753465	2.19219416528334	1.84398384404833	0.0143552929770701	6.65004647884679	7.39514850841651	2.24184018356467	8.67115181382563	2.77188557851537	7.40053792958373	6.91945926911157	7.11551189717237	4.834407841807	5.29167722317602	5.122258567812	0	0	5.58225490835766	0.20163386116965	7.01892343184234	6.39609097039437	7.20075150883553	3.7311832415722	4.24868662687383	5.0695303251623	5.37851162325373	5.81480674309309	4.25171909260596	0	0	6.9168348851483	4.09085343045111	4.20163386116965	0.0840642647884745	6.83857365266832	1.43829285157915	1.55090066464752	7.25814199589377
ACH-001283	2.44360665147561	1.9560566524124	5.82349462471286	1.15704371014558	3.09761079662642	3.49185309632967	1.81557542886257	0.0143552929770701	4.62117275268343	6.78738022229634	1.77399632511117	8.26936048435873	1.36176835941915	6.42844392615361	6.66334461936609	6.6700188442644	4.82374936030827	3.63226821549951	7.22968404793913	0.0143552929770701	0.36737106564853	4.21955576916691	0.124328135002202	7.42130746800909	6.06522762277562	5.63488363677538	3.30012372456901	3.70597790168252	4.94157586181824	3.68257329734758	4.9560566524124	4.48478262307787	0	0	5.09339115325301	3.64038956005495	2.40053792958373	0.263034405833794	3.64731450954714	1.27500704749987	4.44360665147562	6.60318122901386
ACH-000880	3.97911075501579	4.92552476974757	4.43895814789755	0.545968369105293	0.831877241191673	0.871843648509318	1.73984810269933	0.0143552929770701	7.02680005934371	7.82311243696523	1.63226821549951	7.32445060465607	4.41683974191283	6.88068552526113	9.30007795306118	6.73728114919383	4.52356195605701	4.68985823631925	1.4905701304462	0.0143552929770701	0.0285691521967709	5.92576211367192	0.137503523749935	7.60332961626427	5.22032995487955	6.37573453858316	5.00090140274153	5.24450655139592	5.46041493916217	4.25701061820602	4.97956810009519	7.49040967946001	0	0.16349873228288	5.27164977245721	6.18030701996943	0.895302621333307	0.124328135002202	5.58074849176377	3.28688114778816	0.0565835283663675	6.66562016406638
ACH-000035	3.16510798514454	5.04788732939655	5.84348142543246	6.40105015932136	6.00202736474428	0.687060688339892	1.81966818349646	0	5.90110824301451	6.92955431573285	4.57591736111815	6.49361531357724	4.73063995591679	7.47767732756531	8.45055144330648	6.05224198118114	3.53605290024021	5.88801258540283	5.78711898281334	0.0565835283663675	0.137503523749935	4.74308405554959	0.0143552929770701	7.81832652780298	5.9297909977186	6.04308198189566	4.62877359520164	5.31795521831244	5.99932357815082	4.6959938131099	5.01390884549064	6.78672703487137	0	0	5.10936055940423	6.01970191444255	6.29884157311203	0.263034405833794	5.43061981095978	2.68257329734758	0.070389327891398	6.53729606709084
ACH-001200	3.04264433740849	5.17232749165762	6.23572705983806	2.31034012061215	7.58661464242998	0.333423733725192	2.16671544496642	0	6.5528996029403	6.18229502502548	0.36737106564853	7.83270017338009	2.43295940727611	6.69167373779609	7.81922110355015	5.45154083301783	4.60940039000643	5.02236781302845	6.58074849176377	0	0.31034012061215	5.81787903183014	0	7.58541327249201	4.33985000288462	5.94438996227009	3.6507645591169	5.04657836662033	5.71753934339116	4.2502036564993	4.71589337054761	5.88923015239289	0	0	6.05506547256509	6.17332734965099	7.24716800037477	0.176322772640463	5.66192057913509	2.50589092972996	2.77399632511117	6.57712666130705
ACH-000194	2.23266075679027	5.68453824857773	7.4654847790185	5.59365255839793	6.16007309819972	3.38404980679516	2.39506279951758	0.0426443374084937	4.07724299893246	5.31324585178756	1.6507645591169	6.22265002245148	6.72191944555154	7.77162151792327	7.45713459431804	4.21179097625254	4.69376571221778	2.85399564717639	2.51349074558812	0	0	5.19140472885276	0	8.15522301925428	5.5677279633048	4.75435307169213	4.03210084316702	4.63284983011771	4.80787007829978	3.28688114778816	4.56864019541922	7.01591677210688	0	0	5.2364926183813	6.84058911799692	5.79882817809111	0.22650852980868	4.39643353125099	3.74416109557041	1.36737106564853	5.07681559705083
ACH-000322	1.88362081628567	5.08151006812092	5.53915881110803	0.389566811762726	4.04176864995163	3.47767732756531	1.85996954822103	0.0143552929770701	4.75968848842729	5.22496636500028	3.0071955014042	7.28623430292312	5.94251450533924	4.78868571061353	8.36964096451698	5.82273014794452	4.69543711040537	3.62993940943954	5.6573541815237	0.0565835283663675	2.92409988564074	4.55642941544957	0.070389327891398	7.86542397831313	5.43295940727611	4.48992821940518	3.00539998774259	4.45680614923047	5.25474519762921	4.40735275114004	4.32409051603798	6.28946563095822	0	0.124328135002202	4.67016051412663	8.09618804632013	7.11259588801209	0.124328135002202	3.76128527336162	3.12101540096137	0.0143552929770701	5.16551001804135
ACH-000552	3.34766565630097	5.97544676564096	6.32966181492899	4.0703893278914	0.0840642647884745	0.070389327891398	2.41413553298445	0	7.12391445900198	7.09127669436522	2.53106949272595	7.38327228317575	2.03562390973072	7.41506567664119	8.50926037110756	5.77584069853125	4.42693561964834	5.56833618213375	2.38404980679516	0	0	4.72246602447109	0.0143552929770701	7.74570793327963	5.62585493136806	4.78502736223547	4.4369613378336	5.04657836662033	5.915759896038	4.65992455840238	6.06458110919057	4.59275601044103	0.0976107966264223	0.0426443374084937	5.12184429787638	8.03099811817189	5.22997238511225	0.137503523749935	5.71177020386319	1.74846123300404	0.807354922057604	7.55619947335199
ACH-002508	3.26753579806873	3.97269265400426	0.641546029087524	0.650764559116902	2.84398384404833	0.0840642647884745	3.84096670448742	0.0143552929770701	6.27444804392521	5.24944534108584	3.13586316536868	8.72113337538841	6.19475685442225	4.49825086752783	5.28392177230762	5.8414699994658	5.15258906928713	0.526068811667588	3.52732060787705	0	0	4.63981097771678	0	7.43712784427281	5.83137058796754	6.76447355099267	5.13257684267001	5.12308675098106	3.67016051412663	4.54287709935414	6.05918219921169	6.32210842049736	0	0	5.13586316536868	5.23572705983806	7.45129354919362	0.070389327891398	5.40463068421761	1.35614381022528	0.238786859587117	7.28281043957256
ACH-000222	2.877744249949	7.24307875293456	8.29255170935797	6.95594045128948	0.411426245726465	0.0976107966264223	2.88752527074159	0	5.25550073314839	5.89093302170554	5.06350294230616	7.77590652542155	4.06436554026363	0.55581615506164	6.19081236791614	4.94251450533924	5.82298501854688	5.03518399661834	4.37989816352469	0	0.0143552929770701	3.87184364850932	0	8.41818994794577	6.47670570666818	5.4154882710497	3.92029330021101	4.24336442569366	4.60880924267552	3.23266075679027	4.90352037372338	5.33019983285091	0	0	5.03826057517535	8.72611595771645	0.650764559116902	0.0976107966264223	4.85249829878989	2.11769504266975	0.150559676575381	5.16510798514454
ACH-000260	2.61588707391606	4.63284983011771	4.48928602262588	11.3958018713897	5.75808993420181	4.28762004411207	1.97085365434048	0	5.57833494868161	6.10894256866079	3.26453643099903	7.74792441623844	4.57410150808939	7.20740484465468	7.02303351866553	5.77899700616954	4.76341157447001	2.3305584000308	4.91073266190291	0	0.0143552929770701	5.48446041312882	0.176322772640463	7.59931779369823	4.91552090075196	6.21276386390212	3.55826763405574	4.1554254317472	4.3526172989585	6.04897722522605	4.97177344719337	5.34340782229781	0.0565835283663675	0.454175893185802	4.91552090075196	5.09803208296053	5.89409017060148	1.11769504266975	4.39711840904258	2.81147103052984	0.659924558402378	6.30833903013941
ACH-001652	2.46466826700344	3.88849973551412	5.90231481249263	2.8094144442359	3.35755200461808	0.475084882948783	3.81147103052984	0	5.61235249875266	7.11009175192513	0.286881147788162	6.17072627613155	4.20554891117303	4.99593670350459	6.98219502445954	3.74846123300403	3.5033487351675	3.54101915313356	5.18348651445939	0	0	2.55336050333533	0	6.42559357765306	5.46695333712393	4.84197311892718	3.11103131238874	4.04176864995163	5.28243980500639	3.71918344048179	4.38612115681485	6.16430358309365	0	0.070389327891398	5.13216552547809	3.92504996472736	6.31415269388222	0.0976107966264223	3.66334461936609	1.83995958748953	1.48542682717024	5.22071689199892
ACH-000608	3.02502879449152	4.85199883711245	6.0349639897493	4.13010717865883	0.31034012061215	2.35895882583233	4.10517519226548	0	6.47881005885408	6.757690018734	3.32912359629157	7.67334441364796	4.9676297534662	9.10970008773353	6.66973546279798	6.38801728534513	3.97636363573276	5.21062264439691	2.92599941855622	0.739848102699327	5.73552217729654	5.96301164759943	0	7.25889575507544	6.12556845177803	7.17502551953341	3.99457972421575	4.82984955984469	6.25474519762921	2.790772037862	5.78659636189081	5.44526320814044	0	1.75274859140713	4.77452352959023	4.70099449416827	4.63343121035563	1.23878685958712	5.78398041368379	1.92219784839637	2.0071955014042	6.43629511983936
ACH-000501	2.0036022366802	4.01167453338092	4.73498052343589	7.51538446063695	1.84398384404833	1.7311832415722	3.12267271882414	0.0285691521967709	6.43779367792528	7.58225490835766	2.73768676140986	7.10318288132074	3.65535182861255	6.47248777146274	8.17951105027151	4.92647391125607	3.37016428054021	2.33342373372519	3.17632277264046	0	0.0976107966264223	4.8094144442359	0.0143552929770701	6.67426290020077	5.40565206128037	5.03254169727004	4.60644222813161	4.5197934862411	5.21800615028443	3.83187724119167	5.9692426044345	6.00876474486344	0	0.321928094887362	3.66789212523023	5.60792206726114	5.69710657447698	0.356143810225275	4.38474058729238	2.43829285157915	0.807354922057604	6.65377659936779
ACH-000612	3.02680005934372	4.96670731415032	4.51349074558812	1.01435529297707	5.35790383855249	0.594548549550354	2.49825086752783	0	4.30742852519225	6.06995989045977	0.55581615506164	7.11571995818237	5.24982454861618	3.18745105402733	7.80690400939855	5.29020320512607	4.96254902292306	0.613531652917927	1.30451104180995	0	0.150559676575381	4.5453506448223	0.0426443374084937	7.39874369193819	6.64990281989314	4.95559179175399	4.31831684133498	4.40531168259745	6.2585189247113	3.46858331700683	4.43629511983936	4.47767732756531	0	1.13093086982645	5.47183776242229	4.32553033156756	3.15704371014558	1.64154602908752	3.605257262939	3.14404636961671	0.176322772640463	5.31759350462347
ACH-001184	2.90110824301451	3.09085343045111	7.70922169796007	10.8593018243495	6.29204549249286	0.150559676575381	4.17472598770613	0.773996325111173	5.16671544496642	5.64645070648318	2.60169651648096	7.89808739714995	2.9297909977186	7.3231899010884	6.81659970653491	5.40769264866568	4.57591736111815	5.48155728070859	2.35614381022527	0	1.43829285157915	4.8499992594661	0	8.02358803880954	4.94719858426206	4.93073733756289	3.78972925137577	3.85099939471647	4.97085365434048	4.13504228623365	4.71699089440494	5.39437694495706	0.214124805352847	0	4.8171115727957	4.57349571549561	1.88752527074159	0.0840642647884745	5.67383905599044	2.71149490665009	0.400537929583729	5.89627184880738
ACH-001688	1.48026512205446	4.17152710603881	7.32678899249194	1.87578006306849	3.05137210172103	2.85199883711245	3.14404636961671	0	3.94860084749336	6.63284983011771	0.575312330687437	4.39917109381982	2.76553474636298	0	5.36492255850577	3.4235781709818	3.50462039240355	4.34624777408278	2.78659636189081	0	0	2.99819550315325	0	4.1407786557828	3.8972404255748	3.94110631094643	3.09592441999854	3.1586601753465	3.73226919950145	2.83390207666916	3.46727948045998	4.57833494868161	0	0.0426443374084937	4.06004738366994	4.54966917072649	5.20359271420771	0.0285691521967709	2.3305584000308	1.02856915219677	0	4.00809242094872
ACH-001838	2.26903314645524	4.56620629346551	8.2482596747188	6.38353150427804	4.42290574261218	2.0036022366802	6.12701414158281	0	4.78240856492737	5.97085365434048	1.58976348698498	5.83869970177424	3.58014548442338	5.87135084063403	6.68341574703043	4.4032677223393	3.94016675048282	1.18269229751619	4.70154905694307	0	0.0143552929770701	2.43829285157915	0	6.4254257345907	4.84649331596456	5.39334755137725	3.58616424593091	3.22496636500027	3.55581615506164	2.33913738491959	4.09085343045111	3.76022094646651	0	0.0426443374084937	3.76341157447001	6.08894720461877	3.27052894238072	0.16349873228288	3.46074256378964	0.739848102699327	0.0840642647884745	4.75488750216347
ACH-000638	2.790772037862	5.49601487343776	8.41079051987157	3.45285896471381	6.30305008468167	0.604071323668861	5.73335434061383	0	6.48300957716455	6.05137210172103	5.39609097039437	6.86616616903904	5.38128337250378	7.83314309635834	7.24868662687383	5.1106138055009	3.53231695933277	5.92433746407535	1.59931779369823	0	0.0143552929770701	4.95977015521147	0.124328135002202	8.08071095340122	5.60999129521268	6.76075320806299	4.91504279137198	4.46401472450489	5.55151601762801	4.81301154860562	4.97956810009519	7.98669535024378	0	0.137503523749935	4.96578428466209	6.01346225980656	7.4846215270986	0.400537929583729	5.69265037003553	2.62527048937469	0.0426443374084937	5.27276973243651
ACH-001846	3.04614178164472	4.92647391125607	7.11092694699347	6.44542875923832	3.92884403671257	0.613531652917927	1.72683121703249	0.0426443374084937	6.62322307589651	7.98925256516599	0.799087306074004	8.11233524320986	4.26453643099903	1.1243281350022	6.4024152168244	6.28039961112653	4.20867331962947	3.78135971352466	5.1139504824225	0	0.0426443374084937	3.55826763405574	0	6.99842118872913	6.1333991254172	7.54774285452596	3.99004721957379	4.23802251782572	4.97544676564096	4.14486214291573	5.02281165091563	5.07081863753328	0	0.879705766282288	5.25058266478754	5.5385381636298	2.70929063572336	0.27500704749987	5.73957811204805	2.02502879449152	0	6.13975597548131
ACH-000798	2.70043971814109	5.38784501296558	5.74550626586916	9.27216319537305	1.04264433740849	0.16349873228288	4.38266725274504	0	5.85673675611911	6.74671584769678	3.22650852980868	8.74883017869635	3.19219416528334	6.99943633715208	6.82119997805645	5.47021145739054	3.91552090075196	3.79805051476751	3.28392177230762	0	0.0143552929770701	4.94392132655349	2.34766565630097	6.31686980506433	5.52512925120397	6.20124177119825	3.08576455377831	4.1101961777542	5.71287086768991	4.60584986719498	4.8073549220576	4.68257329734758	0	0.7311832415722	4.62643913669732	5.45154083301783	0.389566811762726	0.0840642647884745	5.61028665708102	2.4032677223393	1.31034012061215	5.83491342970104
ACH-001321	1.27500704749987	3.71039319217052	5.13010717865883	2.63923216324928	0.641546029087524	0.0976107966264223	0.389566811762726	0	7.46605606259469	7.28558716790947	5.69988472869748	6.66817586897014	4.0071955014042	7.63973863860673	7.63705953841085	7.24745286463493	5.85124932023306	0.443606651475615	6.8059372931571	3.27947129564447	2.73335434061383	5.29204549249286	2.06004738366994	8.25512301484779	4.38750040648098	7.18070484019555	4.86096279785812	3.58135124716878	5.72764822226861	4.98777561614291	4.85249829878989	6.05918219921169	0	3.22032995487956	5.79285535236249	5.32840565895857	0.713695814843359	0.925999418556223	6.36264521779471	2.71589337054761	1.59931779369823	8.62742444706999
ACH-000894	2.47767732756531	5.54720302475693	6.96497614914012	3.77399632511117	5.74416109557041	0.214124805352847	5.29094040240368	0	5.79753183957196	7.3739091672983	2.99276843076892	7.39420543035888	3.78135971352466	3.09085343045111	7.75395211887815	5.42122329922514	3.06695024392463	5.88459792099006	2.20789285164133	0.713695814843359	0.0143552929770701	3.91169158187234	0.0143552929770701	6.56361576562977	5.94743238947137	6.20398416585599	3.10768786931437	4.39094277280254	4.47767732756531	3.52356195605701	5.18626283566979	8.28239346898991	0	0.0285691521967709	5.34553831007001	4.85399564717639	4.79337571126475	0.22650852980868	5.97865326490861	0.739848102699327	0.263034405833794	5.86666075081999
ACH-001559	2.36176835941915	3.79805051476751	5.50652577904312	3.44757919654888	3.25701061820602	4.43829285157915	2.92029330021101	0	5.00405188450708	6.76234881564413	1.60407132366886	7.6183120807954	5.4905701304462	6.14220919138924	7.71163256182322	5.5933537709803	6.12825215227739	3.22958792274065	3.22342254993494	0.0426443374084937	0	4.14974711950468	0	6.97533211589791	6.75421943313514	5.77952238674377	4.15623479785027	4.71808758396052	3.76447355099267	3.84096670448742	4.76871365703049	7.03342300153745	0.0143552929770701	0	4.4905701304462	4.73498052343589	3.39506279951758	0.111031312388744	5.58856473740135	2.44890095114513	2.20476675065461	6.37556079316946
ACH-000344	2.23572705983806	5.36141746678921	5.38059093426592	7.65234307874022	6.88557436437143	1.44890095114513	1.95977015521147	0	6.34731131636528	7.73518366746583	2.81557542886257	5.98823022306046	3.85399564717639	7.82171021503467	8.43575359109547	3.97269265400426	6.00067610485072	6.54674015270091	6.47329987114132	0	0.0143552929770701	5.65477921695952	0.0976107966264223	7.4590217038623	5.61382629093404	4.06695024392463	3.66789212523023	4.6046644151637	5.35120427725799	3.12928301694497	5.01881218574282	7.35895882583233	0	0	5.92718535782637	5.82196526586905	1.27500704749987	0.238786859587117	3.80322703643493	2.44625622988956	2.799087306074	5.80683958179819
ACH-000223	3.73443866613717	4.62819033461521	4.73063995591679	8.50937914891469	3.09254574154357	0.389566811762726	3.13257684267001	0	7.54928411319601	7.09000652990382	3.72246602447109	6.82005128463813	3.81352468929781	7.9367557052196	8.25974326369078	5.07895134139482	3.74631276642546	5.8801957289431	5.35825558670513	0	0.0976107966264223	4.82984955984469	0.333423733725192	8.49008872394347	6.58180314851653	5.43762724831895	3.81557542886257	5.13422093976063	6.50382573799575	4.45088131527337	4.84096670448742	7.9915218460757	0	0.0840642647884745	5.02281165091563	6.26978123827438	2.52606881166759	0.84799690655495	5.11478344724985	3.10768786931437	0.22650852980868	6.00562454919388
ACH-000031	2.81352468929781	4.93498820178348	5.70487196445635	6.56620629346551	1.75274859140713	3.31759350462347	2.39231742277876	0.124328135002202	6.26847182291237	7.89342288811508	3.08406426478847	7.97470137939814	4.75915583380027	7.36833184337133	6.4826869709376	5.58135124716878	4.31397137105902	3.62643913669731	3.9174317553901	0.0565835283663675	0.632268215499513	4.25474519762921	0.356143810225275	7.6268771354987	4.87332106291482	6.43679481217509	4.47183776242229	4.18269229751619	6.22824149703313	3.92219784839637	5.12845838414693	7.32777717058405	0	0.0285691521967709	5.06738057801906	5.75728999237877	6.26134275618808	0.933572638261024	5.51064550409004	3.66789212523023	0.070389327891398	6.02369891726641
ACH-000034	1.61353165291793	4.5077946401987	4.88801258540283	5.27537959625362	3.58616424593091	1.83592407425438	1.61823865559545	0	6.84624256510951	8.0645272199785	0.20163386116965	9.09257216815969	6.45779126025604	9.67097484597083	9.3608690261427	6.62673115067279	3.93262815702213	5.5453506448223	2.53605290024021	0	4.14241343787374	6.3387809438947	0	7.2769618560616	5.32445060465607	7	2.6959938131099	3.26303440583379	5.94438996227009	4.75702324650746	4.35755200461808	0.214124805352847	0	0	4.57288966842058	3.68706068833989	8.10763556648692	0.250961573533219	5.33127526714662	2.85399564717639	0	7.02502879449152
ACH-001861	3.72574115650395	5.28058520256447	7.77925972037238	5.46074256378964	1.15055967657538	0.422233000683048	5.58074849176377	0	6.80413102118332	7.4239982796132	3.47378691161437	7.9263553027107	3.95233356636969	3.25550073314839	7.88685494419888	5.23457795978457	4.47638168756724	4.04526821513853	1.84398384404833	0.650764559116902	0.321928094887362	3.46858331700683	1.72246602447109	6.16611285740143	5.61735726159132	6.70929063572336	3.08915913191124	5.54812832358559	6.93487029119203	4.26077843189343	5.03210084316702	6.39300425689832	0	1.76128527336162	5.0759604132434	5.50747752951693	5.43862553808838	0.137503523749935	6.09275714091985	2.90110824301451	0.298658315564515	6.25568955522063
ACH-000772	1.87970576628229	5.66902676550963	6.41295084580588	4.30961277245412	8.25167175931503	0.887525270741587	2.14404636961671	0	5.56437816856506	6.86826697164548	1.83187724119167	8.05680026314344	3.74416109557041	5.9481335778404	6.81301154860562	5.72055209160511	4.53294028837287	3.93545974780529	7.07820419046729	0	0.150559676575381	4.76500424625004	0.0285691521967709	7.28909670241999	5.34198574722862	4.62819033461521	4.25701061820602	4.44956137461324	5.97705090611061	5.48284828306847	5.17831627170145	7.01111541426339	0	0	4.91552090075196	5.68032435684402	7.31006740802367	0.55581615506164	4.61470984411521	3.85996954822103	0	5.81813476081085
ACH-000946	3.07724299893246	5.07382023329167	6.87811223746302	3.08915913191124	0.475084882948783	0.925999418556223	1.89917563048051	0	5.78685769601721	7.44277765930151	1.03562390973072	6.97303720562177	5.82068956055921	5.87036471958341	8.81060376567601	6.24184018356467	3.78659636189081	4.92362461136832	5.02945288578697	0	0	3.22496636500027	0.0426443374084937	7.73335434061383	4.71699089440494	5.13545278418517	4.39917109381982	4.83491342970104	4.87184364850932	2.78240856492737	4.89869207256049	5.40837220357268	0	0	5.08363887925071	5.57076649652761	6.29480451999447	0.286881147788162	4.79129314859221	3.0232553523003	0.124328135002202	5.92005505480697
ACH-000596	2.12101540096137	5.14323013477689	8.32007845668856	7.09982117869224	7.07756346727058	0.84799690655495	4.70487196445635	0	5.72246602447109	5.78109738148632	2.65992455840238	7.24250723765933	3.72900887033786	6.87528859822269	7.11623997946937	5.38646609286931	4.14649230697719	3.82068956055921	4.99367436175058	1.53605290024021	0	4.04614178164472	0.238786859587117	8.05896582200231	5.70099449416827	6.26115467261557	4.13914201914569	3.84197311892718	4.8414699994658	4.06004738366994	3.86987140617771	7.71637363997476	0	0.16349873228288	5.77399632511117	7.49569516262407	6.98675222651434	0.37851162325373	4.25625587320273	2.14730669878029	0	5.51853513898218
ACH-000632	2.6667565918848	3.3305584000308	4.61058195849253	1.31034012061215	2.58976348698498	2.52857131887076	2.73335434061383	0.0143552929770701	5.35966172233388	6.90086680798075	2.38956681176273	7.45038647903429	5.06307144984268	6.84812213506429	8.18601516695261	5.46532151358055	5.20241772157518	2.94485844580754	5.42088657497553	0.0143552929770701	0.773996325111173	4.15055967657538	1.85199883711245	7.45401134285304	5.58976348698498	5.53667461756976	3.93073733756289	4.41953889151378	4.63633460244218	3.95046841415012	5.36632221424582	7.17412673742093	0.0565835283663675	0	5.21140163741847	7.86801997711639	7.8635668293235	0.0285691521967709	4.77030048949942	2.97269265400426	0.137503523749935	5.65821148275179
ACH-000978	2.07724299893246	5.03518399661834	5.91838623444635	5.07210580048042	5.77188557851537	3.20320115631661	2.10097764772482	0.0143552929770701	5.8250223640447	6.50000529209313	3.51222688651396	7.07414146275251	2.88752527074159	8.18844048897516	8.31944632940715	5.18547014606694	4.38543103719352	4.0866139474095	6.55458885167764	0.137503523749935	2.4931349223055	4.94345253855882	0.0840642647884745	7.65420637794429	4.28909670241999	4.70431867776083	3.64846544302731	5.3533232911629	5.33628338786443	3.56437816856506	4.71204544855369	7.07863118123353	0.0565835283663675	0.111031312388744	5.46890909211059	6.79324563913368	6.89651405396884	1.11769504266975	5.98481717429359	3.97544676564096	4.17472598770613	5.20554891117303
ACH-000332	2.80529245560071	5.18903382439002	6.15987133677839	7.61721031022467	6.21587270290367	0.321928094887362	2.09085343045111	0.070389327891398	7.07307041961431	7.61691636257881	0.933572638261024	7.8285808102766	3.64500988439109	8.59275601044103	8.15517241169343	6.00247750360624	4.46074256378964	5.72000478695481	5.9297909977186	0	0.0285691521967709	5.51853513898218	0.887525270741587	7.39360496863922	6.57273811686407	6.27127625917593	4.92837032301897	4.57531233068744	5.59902017739167	5.03957710306068	5.0496307677246	6.92896244083598	0	0.0143552929770701	4.82883464946806	5.01881218574282	3.53977919169849	2.44095219802964	5.5270077606372	2.66220549965362	0.0840642647884745	6.55443536531749
ACH-001841	2.17951105027151	3.3533232911629	7.74496834824888	8.09645162447759	5.18507363787676	2.11769504266975	4.61176256006487	0	6.04395687279021	6.65992455840238	1.23878685958712	6.91719303692495	3.41142624572647	8.68685065339314	7.02247878530195	5.17592374206375	4.28540221886225	4.11935617703967	3.88752527074159	0	0.0285691521967709	3.21256933885081	0.0565835283663675	7.02901108665907	5.70597790168252	5.94649694120329	4.02059109477325	4.5465858290081	5.03386345186628	3.18586654531133	4.04788732939655	6.46646398383497	0	0.0285691521967709	4.51727569320958	6.21858745243757	5.96139181179108	0.189033824390017	4.90785207184596	1.74416109557041	0.137503523749935	6.08491465976794
ACH-000179	5.44426950241348	4.01792190799726	6.18487534290828	4.21645486514476	4.82680268428583	0.389566811762726	1.10433665981474	0.0285691521967709	6.36806987653208	7.49617470227977	0.594548549550354	7.19692173382033	4.81455042346181	8.0948694327187	7.92884403671257	5.85149920246126	5.55642941544957	5.16631374788993	5.99932357815082	2.84599177066457	1.88752527074159	5.41074812818595	0.263034405833794	7.93268720521781	4.91073266190291	4.75328361646088	5.40053792958373	4.56864019541922	5.61853233397629	4.61412086878925	5.19100984858729	6.55627612479004	0	0.516015147003665	5.56620629346551	6.31143045574974	0.7311832415722	1.23266075679027	7.39128655811118	2.07724299893246	0.0285691521967709	7.0759604132434
ACH-000887	2.66448284036468	4.61941301059794	4.95373084981149	0.925999418556223	3.36317107711924	1.97452931248388	1.31034012061215	0	7.09876903815488	8.30414594120295	0.505890929729957	7.58300752720769	4.53915881110803	5.61823865559545	7.12814902528633	5.66362925881475	3.67016051412663	2.84197311892718	4.86393845042397	0.765534746362977	1.13093086982645	5.10433665981474	1.6507645591169	7.14526985665051	4.8860623383456	6.64904056563445	3.98913900736823	4.22187708107703	6.84461162137031	4.73226919950145	5.42054977211632	6.44062004767917	0	1.53106949272595	4.76977173924945	5.30012372456901	7.10527997456141	0.137503523749935	6.25870735219683	2.9429835981871	0.16349873228288	7.07820419046729
ACH-000368	2.60880924267552	6.30669970727279	6.20789285164133	0.871843648509318	5.27015513876653	3.97361127551947	2.36176835941915	0.0143552929770701	5.14567745519564	7.07531869255335	1.54596836910529	6.92872562287076	6.77768271707355	6.88080794836281	8.28928117848199	4.95093492831454	4.46727948045998	4.21101219348551	3.01792190799726	0	0.871843648509318	5.73876783680019	0.0285691521967709	7.65212792773827	5.48349335128439	4.75648960675997	3.60644222813161	5.36387192485753	4.90833256978242	4.08831123588866	4.72191944555154	6.51696065989882	0	0	4.97865326490861	6.39248916196602	6.02945288578697	0.545968369105293	4.89481776330794	3.12267271882414	1.799087306074	4.40667271575583
ACH-000240	2.80529245560071	5.09085343045111	6.22110372536788	5.48607074373567	5.80141736586591	2.81147103052984	2.23878685958712	0.0426443374084937	5.08915913191124	5.20554891117303	2.41413553298445	6.56193705962243	6.54365053798355	7.57106999816771	7.28641914533733	4.78031009904338	4.46923479366766	2.9429835981871	2.93168305705981	0	0	5.03386345186628	0.0143552929770701	7.17582396717241	5.35438163211332	5.24906603385587	3.44360665147561	4.89433274227769	4.78972925137577	3.11270013274936	4.60110220337641	7.30286736097288	0	0.0976107966264223	4.85748342828667	6.82731094394967	5.3019533951261	0.36737106564853	6.02303351866553	3.50842865253186	2.31324585178756	4.96486066424585
ACH-000578	2.41413553298445	5.6724253419715	6.31034012061215	2.47248777146274	4.56193705962243	1.42223300068305	3.08236196955747	0	5.99140846676479	6.64760232900762	1.95233356636969	6.62746092712666	4.68144926531496	6.81070015418722	7.40964550691875	5.48188013962029	4.13996056954546	4.03386345186628	5.75888943272096	0.124328135002202	0.454175893185802	6.30012372456901	0.389566811762726	7.87639415878324	6.32768736417605	6.86170728658586	4.42021289061078	4.21179097625254	6.56407325573694	4.75381844317354	4.53667461756976	7.31152127982613	0	0.575312330687437	6.61072958653471	6.29351763041742	5.84724530714181	0.214124805352847	5.48960715674871	3.29719141656586	0.298658315564515	6.17990909001494
ACH-001611	3.06522762277562	4.74362267606766	6.7292808460274	6.60762622084549	5.17392693199981	3.95419631038688	4.16108148227718	0	5.63110428236588	6.73254056130812	2.16992500144231	8.16736796426193	6.44989147301094	5.12722055048807	7.79044624804491	5.40973035386445	4.08746284125034	2.54101915313356	3.39369076418745	0	0.505890929729957	4.2861418728343	0	7.51238492946103	5.97223312380739	6.88007325387694	4.05918219921169	5.56894414465471	4.97039353791468	4.70376517879341	5.25361115194717	5.54812832358559	0.070389327891398	0	3.75808993420181	5.97177344719337	4.5298209465287	0.189033824390017	5.59872249967662	3.44625622988956	0.356143810225275	5.0866139474095
ACH-000135	2.611172380044	5.16591193893569	6.48494370107066	3.74953426766926	5.82756500665014	2.31614574229336	3	0	5.52544250601812	5.50937914891469	2.86987140617771	7.14557556635482	6.65649637055349	6.49121175600309	7.5337190711399	4.87085786436376	4.5298209465287	1.15704371014558	5.07852444538908	0.0285691521967709	0.782408564927373	5.32228872357088	0.0976107966264223	7.21723071622067	5.07895134139482	5.84874811461196	3.54349588342577	5.34872815423108	5.29057185085208	3.69710657447698	4.61412086878925	6.9048453285608	0	0.0285691521967709	5.01033228328482	6.49345520092618	4.32481060342048	0.7311832415722	5.28169825009883	3.8011586560937	0.839959587489532	5.94415566344036
ACH-000406	1.37851162325373	5.73984810269933	5.0639343057541	7.86474330123474	4.86492897228979	3.11769504266975	4.19770815795585	0	6.4024152168244	7.79292040749026	0.36737106564853	9.37016428054021	5.69627208392586	9.81068408988255	9.27712463727835	4.83794324189103	4.32192809488736	6.78070379396761	2.85598969730848	0	0.0143552929770701	5.73254056130812	0.31034012061215	7.50326921936067	5.43662826729284	4.8801957289431	3.66789212523023	2.6667565918848	5.7371459197762	4.21878116778407	5.33771109212829	6.36124198846498	0	0.070389327891398	5.81275490980019	4.98504496225347	7.4036937862628	0.176322772640463	4.2349610948395	2.26303440583379	0	6.45975946661982
ACH-001541	1.51096191927738	3.5197934862411	8.08417059157784	7.83888875478618	6.60125080460648	0.22650852980868	3.0686708106651	0	4.78135971352466	7.07649496252548	0.432959407276106	7.13360462289506	3.1407786557828	5.29755828116819	6.47183776242229	3.97269265400426	4.87676249078155	4.92124588858559	1.73984810269933	0	0	4.41818994794577	0	6.87172046232123	5.7279204545632	4.9126498648972	4.61765111942733	2.72246602447109	5.59544398458948	3.85698568978221	3.90303827011291	4.98777561614291	0.070389327891398	0.910732661902913	6.62366205202674	5.29388543030237	0.37851162325373	0.565597175854225	4.26978123827438	2.16027483140859	0	4.78711898281334
ACH-000998	3.94953493301701	6.2098432305255	5.83617662480922	7.61588707391606	3.52732060787705	6.1122831085982	4.0866139474095	0.0143552929770701	7.36141746678921	8.02192383855476	0.823749360308273	8.15961909531593	3.17632277264046	4.52481592835751	8.02209034499396	6.42223300068305	3.95419631038688	6.26153081524341	5.5963388642052	0	0.238786859587117	5.29094040240368	0.918386234446348	6.92552476974757	6.00225245173138	5.8499992594661	4.06350294230616	4.35755200461808	6.36194377373524	4.76871365703049	5.3892226163559	7.38275370120004	0.855989697308481	0.400537929583729	5.09676785471469	5.10475598696226	5.53169336086147	0.238786859587117	5.96162332828695	2.76977173924945	0.286881147788162	6.18150015170461
ACH-000441	2.4541758931858	5.62497817956904	8.63470216341814	1.16992500144231	6.52950864107431	4.27798474729977	4.5478199565777	0	7.02147972741045	6.59753117422421	3.14241343787374	7.98783244984226	6.42944858847896	0.879705766282288	8.59715868318373	6.87565721255188	5.98025384598826	3.45549162062847	3.50589092972996	0	0.214124805352847	5.21723071622067	0.807354922057604	8.45606687427661	5.82323984413102	6.38577613826941	3.53729606709084	4.37503943134692	5.72383156649532	4.38750040648098	5.1509657835565	6.8293421939028	0	0	6.02059109477325	8.98093926608551	6.8146785889699	0.31034012061215	6.45664189864216	3.61941301059794	0	7.0071955014042
ACH-000960	0.0285691521967709	3.95326523901484	4.85648777949568	5.83466065790173	0.238786859587117	0.687060688339892	1.64616265715789	0	5.17312743348066	6.95582424080644	0.400537929583729	7.57546361208441	4.32912359629157	8.1876489953106	7.83497661573153	5.49024921062709	4.27872821293894	4.30742852519225	6.29920801838728	0	0.0285691521967709	5.40633257782171	0.0565835283663675	8.67189484185855	6.27817064963117	3.86096279785812	3.9560566524124	4.31179371775365	5.43128865429159	3.74738739965272	4.40667271575583	6.10475598696226	0.20163386116965	0.16349873228288	5.22958792274065	4.62935662007961	3.5197934862411	0.970853654340484	3.83794324189103	0.400537929583729	0	5.29865831556452
ACH-000098	2.58014548442338	5.80426011563474	5.60169651648096	3.12763327972587	2.29865831556452	2.44095219802964	2.06350294230616	0.0565835283663675	6.91790907385298	6.69041709553247	0.782408564927373	8.09206997965852	4.72191944555154	6.27071580787426	7.59514556799086	6.70970419314081	5.07210580048042	4.62702310555406	1.70043971814109	0	0.389566811762726	6.52935246299125	0.16349873228288	7.81358881905316	5.95163441683292	6.25870735219683	4.78607355157855	4.82527683005487	5.30451104180995	4.4867143730307	6.11603199344711	6.24012348403402	0	0	4.97544676564096	7.2149019101607	6.60169651648096	0.31034012061215	5.92148393743373	3.38543103719352	0.150559676575381	6.22573765346606
ACH-001651	2.62760683812965	3.91934008244201	6.38801728534513	7.01033228328482	3.29425313644451	4.52606881166759	2.25701061820602	0.0143552929770701	4.72082566608984	7.67292029947316	0.516015147003665	6.89990066360117	3.73876783680019	3.52857131887076	7.68811040464889	4.36527259976453	4.34269695998193	3.60999129521268	4.54287709935414	0.632268215499513	0.0840642647884745	2.65992455840238	0	5.80426011563474	5.88996019965864	5.85174904141606	2.93168305705981	3.84799690655495	4.43829285157915	4.01346225980656	5.19810120932482	4.69265037003553	0	0	4.30815697511476	4.57531233068744	5.28762004411207	0.16349873228288	4.37920505996061	1.56071495447448	0.16349873228288	6.63241364113755
ACH-001456	1.58976348698498	5.57167680997093	5.31324585178756	9.41411438638481	0.31034012061215	0.53605290024021	1.96716860753263	0	4.65420637794429	8.17662197316158	0.286881147788162	5.86220339905322	1.92599941855622	5.01613970265525	6.59036248846375	4.03210084316702	3.2585189247113	2.88557436437143	0.704871964456353	0.0143552929770701	0.263034405833794	2.33628338786443	0	6.13627342985058	5.25209770303744	5.06004738366994	3.19849415363908	2.7311832415722	3.05484847699562	2.77188557851537	5.00135189299996	6.2045711442492	1.10433665981474	0.22650852980868	4.8860623383456	3.790772037862	4.81659970653491	0.070389327891398	3.82171021503467	1.29278174922785	0.137503523749935	6.46499492726543
ACH-001336	2.34766565630097	4.22958792274065	6.14608493861619	2.92599941855622	3.83693401132109	0.22650852980868	2.36457243229586	0	5.34766565630097	6.41768376875542	0.321928094887362	6.36457243229586	4.3819754785573	3.60644222813161	6.5894638929561	4.7371459197762	3.92599941855622	2.58496250072116	3.20320115631661	0	0.0285691521967709	3.19219416528334	0.0143552929770701	6.03957710306068	5.20084957463721	6.15116879418666	3.33913738491959	4.65363331138625	5.01703108052784	3.21567859660793	3.72246602447109	6.32192809488736	0	0	4.4535175792155	4.63633460244218	7.23668394455901	0.263034405833794	3.93451650158608	1.84398384404833	0.111031312388744	5.78972925137577
ACH-000284	2.44095219802964	5.3823214071145	4.35684807923652	5.73822740036724	2.8011586560937	2.85996954822103	1.4905701304462	0	5.08108392868763	5.86591881455221	2.07382023329167	6.70929063572336	5.83314309635834	7.96434086779242	7.95971220517869	4.59275601044103	4.68537955195908	1.6507645591169	3.25096157353322	0.0565835283663675	0	5.72383156649532	0	7.3929184205133	5.57076649652761	5.28281043957256	4.46858331700683	5.00584907569669	5.38266725274504	3.52481592835751	5.04351949366274	7.02281165091563	0	0	5.35367615775164	5.79415589787641	5.05658352836637	0.0565835283663675	4.68201139080069	4.21878116778407	3.13586316536868	5.25361115194717
ACH-000971	4.09000652990382	5.22458056608345	6.33788945585985	5.1333991254172	0.0565835283663675	4.31034012061215	2.82171021503467	0.0143552929770701	6.50604966825032	6.83339613416323	0.879705766282288	7.5588033402543	4.60050764534579	6.98173851150869	8.72021005053072	6.41261218499661	5.95628902658394	4.20554891117303	6.81864608282254	0.070389327891398	0.0426443374084937	4.73552217729654	0.678071905112638	7.96393645214449	5.94016675048282	5.76101926524048	4.50969584193339	5.1554254317472	6.24412594328373	4.17712050284652	4.96532254836725	7.30979464387458	0.070389327891398	0.464668267003444	4.29572302453997	5.59215800212536	7.01077983875324	0.298658315564515	5.04308198189566	2.94110631094643	0.0426443374084937	6.14547367031771
ACH-001454	2.66220549965362	5.03121873061072	4.48800077083407	7.72164607841839	0.807354922057604	0.464668267003444	2.64154602908752	0	6.27090264916713	7.43895814789755	1.53106949272595	8.81800690198674	3.89627184880737	9.27444804392521	7.22670118455169	5.69125497865014	3.63575439127776	4.39369076418745	5.53169336086147	0	0.0285691521967709	4.94485844580754	0.16349873228288	6.30669970727279	5.67722632823532	7.59998720599431	5.08576455377831	3.28835856219366	5.0232553523003	5.22265002245148	6.89602960297675	7.53332973230583	0	0	4.56498780095989	4.57288966842058	5.01480160235136	0.37851162325373	7.26171884978794	1.31614574229336	0.0426443374084937	5.99842118872913
ACH-000926	2.43562859405209	5.25436728144083	5.96185480763616	7.84574093261458	1.78240856492737	0.389566811762726	1.95977015521147	0	6.15299460549243	7.28743535550644	1.61353165291793	8.06420384242763	3.75915583380027	6.21081743208921	7.81627969787382	5.81429405828283	4.21101219348551	4.44757919654888	1.05658352836637	0	0.16349873228288	4.70376517879341	0.263034405833794	7.62139256959758	5.50811168119346	5.85099939471647	3.35614381022528	3.64270157183323	4.87921563716567	4.00629802390037	4.9518675043269	6.62527048937469	0	1.799087306074	5.04832338653781	5.33985000288462	5.09085343045111	0.37851162325373	6.08342613943746	2.60880924267552	3.78868571061353	5.52073652693764
ACH-000033	3.08406426478847	4.91073266190291	6.09950561709114	3.22032995487956	6.39351916798851	0.0426443374084937	1.49569516262407	0.070389327891398	6.36964096451698	6.6435676219088	0.422233000683048	6.25209770303744	3.80322703643493	5.48960715674871	8.78420949860916	6.01903466936434	4.31542131594578	2.98913900736823	6.39711840904258	1.58014548442338	0.0976107966264223	5.74092756031863	0.0285691521967709	6.68943894979436	6.05267672430358	5.20359271420771	5.02591469875079	4.62760683812965	4.82629424549963	5.65449282588346	4.56193705962243	5.34091827027212	0	0.0426443374084937	6.5668151540109	5.96555343498708	5.73009646559547	0.422233000683048	6.74779018083096	4.44890095114513	2.29865831556452	5.20280949212501
ACH-000576	2.06695024392463	3.90110824301451	8.00590520186296	10.0467147723351	7.21596974625896	1.37851162325373	5.96116025813664	0	4.68257329734758	6.07895134139482	0.454175893185802	6.122258567812	4.02680005934371	0.678071905112638	7.5092999647965	3.60288440871842	4.24868662687383	2.32768736417605	3.43162295971329	0.0285691521967709	0.0976107966264223	3.69932952567316	0	7.49217365961083	5.62702310555406	3.52857131887076	4.13586316536868	3.64616265715789	3.85798099512757	2.86195536414487	3.48026512205446	4.45220004940622	0	0.0143552929770701	5.4715126480455	4.32768736417605	0.150559676575381	0.765534746362977	3.22958792274065	1.51601514700366	0.124328135002202	5.34624777408278
ACH-000019	2.31034012061215	5.44890095114513	7.39497708552647	9.27022523432205	7.27267643563815	0.604071323668861	1.7311832415722	0	7.45466943160474	7.2149019101607	1.46988597627446	7.27761287075669	3.59931779369823	6.53216108498321	8.16686605253934	5.80915716469159	3.56924802986718	3.74523733212975	5.88190928904719	0.0143552929770701	0	6.25568955522063	0.263034405833794	7.54024430213427	5.16027483140859	5.30231905094883	4.17392693199981	2.93357263826102	6.56833618213375	4.57470704641555	5.52073652693764	6.07274895156064	0	1.15704371014558	5.56894414465471	5.92386226807603	4.51601514700366	0.475084882948783	4.72628628972067	2.6667565918848	0.0285691521967709	7.22332600661902
ACH-001577	2.23572705983806	3.14730669878029	1.76553474636298	0	0.250961573533219	0.214124805352847	0.963474123974886	0.0565835283663675	5.31614574229336	6.32300971061281	0.0565835283663675	6.85237344958027	4.70321146739115	7.2665991655351	7.40036714591488	4.55213110825378	4.18428029441938	5.43162295971329	4.18030701996943	0.0285691521967709	0.16349873228288	4.22727899446832	0	5.07809742302666	4.68481873755322	5.15299460549243	1.99638874644762	3.24031432933371	4.37225564844579	2.67355642399014	3.33913738491959	3.89141918684608	0	0	4.26153081524341	3.09761079662642	7.40352337579239	0.36737106564853	4.1101961777542	0.970853654340484	0	4.98550043030489
ACH-000330	3.41142624572647	4.56924802986718	4.18586654531133	7.62819033461521	5.03121873061072	0.263034405833794	1.54101915313356	0	5.81044310384518	6.83390207666916	1.0703893278914	6.19751159210762	3.4032677223393	9.02511187112906	7.29351763041742	5.81275490980019	2.11103131238874	3.74416109557041	6.20359271420771	0.0143552929770701	0.0565835283663675	5.3526172989585	0.356143810225275	7.08257486633952	4.33127526714662	5.39403389536778	4.74846123300404	3.78972925137577	5.45713459431804	5.13791332208841	5.07553263116736	6.22573765346606	0	0.176322772640463	5.22689381357139	4.08746284125034	5.44228003525258	0.584962500721156	5.10349763970334	2.23266075679027	0	6.56985560833095
ACH-000848	3.48284828306847	6.21334728173344	7.28743535550644	6.28983446517751	6.83440784180699	1.37295209791183	3.76765479823735	0	6.65105169117893	7.85567830859542	2.59931779369823	7.15055967657538	3.59693514238723	8.53772315840661	7.45844762743792	5.84398384404833	4.10349763970334	5.72955277045397	2.24488705912353	0.37851162325373	0	4.76765479823735	3.75381844317354	8.23553560671046	5.91862475557459	6.04636009064731	3.67129337248158	3.79181407116183	5.10181813422741	4.6667565918848	5.20045727142857	6.93310047493137	0.111031312388744	8.13960251089035	4.36176835941915	5.58104990094504	4.57349571549561	1.22650852980868	5.5077946401987	2.68032435684402	1.78659636189081	5.46237957184102
ACH-000481	2.86789646399265	5.06651978142975	7.76473892302338	1.77820857639809	6.69125497865014	0.948600847493356	1.92219784839637	0	6.30012372456901	7.11997860965488	2.29865831556452	7.3017705324551	3.90014226035982	7.52026508364357	9.42441826594578	5.33771109212829	3.79389588254888	5.63575439127776	4.72955277045397	0.575312330687437	0.150559676575381	3.95698592461258	0.0840642647884745	7.85760783608573	4.6915341649192	5.53636379239547	4.45811948117451	5.4643415327611	5.80012335282653	3.40599235967584	5.15015345524625	4.67638025546692	0	0.0840642647884745	5.69432306012539	5.10223819393074	2.78240856492737	0.111031312388744	5.45647762935182	1.55090066464752	0.0285691521967709	6.08873524619028
ACH-001517	2.47248777146274	3.15380533607904	8.82511779405836	7.10894256866079	5.90640961709402	1.97085365434048	4.9217219470096	0.0143552929770701	5.20789285164133	7.01558231168093	0.464668267003444	6.68985823631925	3.46074256378964	3.94766615679601	6.97842446544086	3.31903981556254	3.46336088581666	6.06026359873829	5.77003613859792	0.0426443374084937	0	3.37295209791183	0.16349873228288	4.97636363573276	4.86888427302877	4.56254772419912	2.83187724119167	3.39231742277876	5.30122180533309	3.20945336562895	4.0496307677246	4.84096670448742	0.0143552929770701	0	5.14323013477689	4.56559717585422	6.90893296724454	0.66902676550963	4.18665901720211	2.01792190799726	0	0.422233000683048
ACH-000338	3.12101540096137	4.39917109381982	9.76904439109142	0.84799690655495	0.739848102699327	1.20163386116965	6.88264304936184	0.0143552929770701	6.12350066435096	6.36527259976453	0.20163386116965	8.18967632917211	3.88849973551412	0.584962500721156	7.7189780307796	5.01301553583926	5.8171115727957	6.59693514238723	4.19613488076516	0.0285691521967709	0.070389327891398	2.95419631038688	0.150559676575381	7.70466450681081	5.93687346182423	5.40599235967584	4.30669970727279	4.97865326490861	5.3743439890385	3.4995270242151	4.30231905094883	2.8011586560937	0.0143552929770701	0.0143552929770701	5.92671109909728	6.66291755486816	6.51048727046873	1.43295940727611	4.36597242759338	1.78659636189081	0.356143810225275	0.594548549550354
ACH-001959	2.48284828306847	4.23035674505615	6.84461162137031	0	4.09676785471469	0.963474123974886	1.72246602447109	0	4.79597469420667	6.41074812818595	0.411426245726465	6.72027846523333	4.22265002245148	2.74200621086674	6.64659470958165	4.94860084749336	6.24678809384436	5.35402893805439	6.84523912563878	0	0	4.27724089833207	0.0285691521967709	6.73498052343589	5.65105169117893	4.69877410890368	3.25701061820602	4.66959375118833	5.17672169288105	3.10936055940423	4.84649331596456	6.85149920246126	0	0	5.4988890869768	4.9759052735237	8.36203147289583	0.124328135002202	4.28095631383106	2.40871186102943	0.0143552929770701	4.65133876610593
ACH-001414	2.57288966842058	3.10768786931437	7.43937380235342	3.18586654531133	5.4988890869768	2.81762325751143	4.66106547980695	0	4.8972404255748	5.0071955014042	0.176322772640463	6.3983161634002	3.29425313644451	5.26190685982807	5.96208624985064	4.62585493136806	4.73226919950145	2.41142624572647	1.49569516262407	0	0	2.67807190511264	0.111031312388744	8.01089170592973	5.78188423454149	5.73443866613717	2.89336221076387	4.16751850373522	2.67581593117227	2.29572302453997	3.37851162325373	6.077029313819	0	0	4.76871365703049	4.85099939471647	5.25096157353322	0.0143552929770701	3.91838623444635	3.32624970083746	0.0565835283663675	5.21412480535285
ACH-000871	3.05831649559082	3.26753579806873	6.30341546268562	5.51380653743372	6.92659251005107	2.85199883711245	2.46466826700344	0	6.07017462515406	6.58436125251871	3.97085365434048	6.97498811199193	4.56985560833095	7.71011763204345	8.25143506956323	5.36317107711924	6.13010717865883	6.38180248316877	6.40122086216022	2.37295209791183	5.04220656012069	5.3110671022556	0.464668267003444	7.71979949417027	3.81352468929781	4.67355642399014	5.31034012061215	4.04264433740849	5.06781078378962	3.97269265400426	4.51727569320958	6.79947591080117	0.214124805352847	1.23878685958712	5.12928301694497	6.62453960378183	5.35931031689044	1.10433665981474	4.73009646559547	2.28392177230762	0.137503523749935	5.92148393743373
ACH-001403	3.29130885982897	5.14526985665051	6.47864829453918	6.95326523901484	3.91934008244201	0.871843648509318	2.92409988564074	0.0285691521967709	4.37364821133469	6.83895176695194	2.59454854955035	6.40429006444484	5.68537955195908	7.9033396037483	7.40514146313634	4.69988472869748	5.27984269352035	4.22650852980868	7.08809918399721	0	2.0071955014042	4.95373084981149	0.111031312388744	7.37920505996061	5.61823865559545	4.26903314645524	3.4541758931858	4.02768487693716	4.50842865253186	3.21256933885081	4.92694824794977	6.87024140704511	0.176322772640463	0	4.76500424625004	5.62439338221977	5.30852106219326	3.80529245560071	4.79545527204412	2.56071495447448	0.0426443374084937	5.02945288578697
ACH-000805	2.09423606984577	4.64846544302731	6.35737605546964	0.823749360308273	4.3327079336406	2.52857131887076	2.8972404255748	0	6.29406929508831	6.10768786931437	2.41413553298445	8.35557133839774	4.13750352374993	7.22458056608345	8.20339694854612	4.90014226035982	4.95930648975966	4.01346225980656	6.58345891013077	0.0143552929770701	4.73226919950145	4.37225564844579	1.81557542886257	7.52888382727464	4.50271248596606	4.70708299177171	3.50462039240355	4.51412226017071	5.10894256866079	4.04875931191986	4.56132613645392	7.59178412101282	0.0840642647884745	0	6.08044448343484	7.01669687836252	7.27900691380736	0.0840642647884745	5.9469647411558	3.10433665981474	0.0976107966264223	4.69376571221778
ACH-001142	2.74631276642546	5.4262647547021	6.93534187574829	1.85199883711245	4.04788732939655	3.32192809488736	3.17472598770613	0.0285691521967709	5.78371855779037	6.04330075436418	2.01435529297707	7.46107011403305	5.48542682717024	7.05571626351254	7.18547014606694	4.9986468390058	4.88508622529017	3.61353165291793	4.35684807923652	0	0.124328135002202	6.21994291395412	0.0143552929770701	7.4213916318828	5.64241277290506	6.24868662687383	4.1243281350022	4.64154602908752	5.50016467949217	4.31614574229336	5.16269343221124	6.64673869830785	0	0	4.88947354253111	7.92878483100656	5.07296327155522	0.0840642647884745	5.41481206056585	3.33628338786443	1.46988597627446	5.36946648365072
ACH-001554	2.64385618977473	3.60880924267552	5.35825558670513	0.214124805352847	4.57167680997093	4.17152710603881	2.89336221076387	0.0426443374084937	5.64443315240625	6.68102752741937	3.01970191444255	8.95710204156229	5.25889575507544	5.48960715674871	6.94474133918457	6.79688323323955	6.50636709290306	4.39711840904258	5.20711196120771	0.0285691521967709	0.632268215499513	4.79493566280354	0.464668267003444	7.12928301694497	5.67863534782274	5.81506301719287	3.42223300068305	4.94579495674006	3.79805051476751	3.83187724119167	4.56985560833095	7.31714123494332	0	0.0285691521967709	5.71342088486808	5.66078033403255	0.594548549550354	0.111031312388744	5.49793165189628	2.08406426478847	0	8.46772780719428
ACH-000847	3.799087306074	5.12308675098106	7.15835722604901	8.58800248047039	0.0840642647884745	3.31903981556254	3.63575439127776	0.0143552929770701	6.14098310487842	6.63299519714296	0.895302621333307	7.72546851263262	3.39369076418745	6.82578562746479	8.81931691805984	5.64125699872677	4.7273759385949	4.30669970727279	6.06069593168755	0	0.16349873228288	6.23706652081182	0.0143552929770701	8.79597469420667	5.47118746038699	5.75274859140713	3.81455042346181	3.75274859140713	5.91528186586766	3.89044669267991	5.81198471935167	5.6406787642337	0	0.0565835283663675	5.53075745746122	4.36176835941915	6.38784501296558	0.594548549550354	4.9316830570598	3.0408924306469	0.137503523749935	8.84840385947296
ACH-001207	2.26603689399532	5.18665901720211	6.15805421312231	2.44625622988956	5.64154602908752	3.16510798514454	1.73552217729654	0	5.14323013477689	5.46270675067016	3.10265813136374	7.29874994724805	5.60821785302146	6.77781419987527	7.4118499073866	4.43295940727611	4.2861418728343	3.56559717585423	3.33628338786443	0.0143552929770701	0.0285691521967709	5.24145887127465	0.0565835283663675	7.56292925834063	5.8109571587378	5.01435529297707	3.83086375675176	4.82680268428583	5.21645486514476	3.62993940943954	4.61235249875266	6.87909307886454	0	0	4.85049941375812	6.04723299646181	5.20163386116965	0.0976107966264223	4.75274859140713	2.877744249949	2.44360665147561	4.94719858426206
ACH-000832	3.20789285164133	4.40871186102943	4.80580834870147	8.94827961586509	3.674686619928	0.22650852980868	2.85399564717639	0.0285691521967709	7.47435491776846	7.67574537511206	1.13750352374994	7.50191677967437	3.44757919654888	9.20261362014849	8.01858966780594	6.34394073926782	4.09169983413681	5.06436554026363	5.50684309896982	0	0.20163386116965	6.04154964501142	0.176322772640463	6.98071082890019	6.22747154635928	6.63763922502473	4.48220292629596	4.4944156103975	6.12866458654003	4.91504279137198	4.89578731646331	6.4523648064487	0	0.0976107966264223	3.52732060787705	4.82781902461732	7.39205977565942	0.36737106564853	4.88264304936184	2.877744249949	1.72246602447109	6.26622434219163
ACH-000428	2.70929063572336	5.29645740737124	5.58165253046128	1.47508488294878	5.1586601753465	3.0408924306469	2.03562390973072	0	7.05289404674744	6.8648051942415	0.910732661902913	8.15896306104149	5.33628338786443	5.24678809384437	7.49976617797294	5.68678063494856	4.68706068833989	1.799087306074	3.22804904788446	0.0285691521967709	0.356143810225275	4.97315203787724	0.0285691521967709	6.75582227937822	5.94274907082889	7.26472407423801	4.70265754339091	4.99638874644762	6.30469355747101	4.8073549220576	5.01122725542325	6.46907195208039	0.0840642647884745	0	4.83238371654913	6.54287709935414	5.91336815967972	0.070389327891398	5.15502057835857	2.1407786557828	0.070389327891398	6.08979472706399
ACH-001382	2.12101540096137	4.72465027173297	4.20476675065461	8.5461613537145	0	2.64616265715789	1.26303440583379	0.0285691521967709	3.93168305705981	6.72055209160511	3.86987140617771	6.73321874260246	4.51285895444998	6.03254169727004	7.32066518412251	3.60999129521268	5.14893410452634	4.44559429134118	2.66448284036468	0	0.0143552929770701	3.51601514700366	0	8.07558611086417	5.78790255939143	5.1574479962743	3.17951105027151	4.64558638591361	4.02680005934371	2.65992455840238	4.06350294230616	6.52262076104208	0	0	5.66902676550963	6.27668275980906	3.84297883178832	0.0285691521967709	4.08151006812092	2.16027483140859	0	5.02014657311178
ACH-001302	2.71589337054761	4.60110220337641	7.34855112557377	7.87245942172319	6.02347715183043	2.86987140617771	1.81147103052984	0	5.18070484019555	6.93392665937627	3.71039319217052	7.28974226546245	2.76128527336162	6.60421961940224	7.32210842049736	6.77122533639095	5.19140472885276	3.66902676550963	4.96578428466209	0.0565835283663675	0.321928094887362	5.23227701026829	0.632268215499513	7.80857811790842	5.81531924577731	6.82438600258545	3.49825086752783	4.47118746038699	3.72683121703249	4.75060650483559	4.67072705449947	5.9387562614923	0.070389327891398	0.16349873228288	5.63430284166251	5.58345891013077	1.22032995487956	0.722466024471091	7.15886210620846	2.49569516262407	0.321928094887362	6.85835405767524
ACH-000690	2.87184364850932	4.38887833881199	5.35402893805439	4.52230689287139	4.6409679104499	0.0840642647884745	1.64154602908752	0	5.54874485993723	7.56742375770728	0.871843648509318	5.62293035092018	3.91456452349394	8.12623984506841	8.68183575011324	4.68257329734758	3.64154602908752	6.68187087996144	3.38404980679516	0.124328135002202	0	4.19298316997399	0.0426443374084937	7.14271975339368	5.82527683005487	4.11353381959191	4.24716800037477	5.49697358099828	5.62263756653746	3.82883464946806	5.16832111573972	6.8563632750692	0	0	5.19534759832222	6.67539254304278	6.55964476258667	0.238786859587117	5.60436789989375	3.42492208821069	0.238786859587117	5.48832219114082
ACH-001134	1.51601514700366	1.70043971814109	7.22496636500028	0.298658315564515	2.58496250072116	1.04264433740849	5.89141918684608	0	3.58014548442338	6.10956950937069	0.0285691521967709	6.14812063112396	6.34500598300872	0.111031312388744	7.71705946193143	2.40871186102943	3.61941301059794	1.98550043030488	2.81557542886257	0	0	2.49825086752783	0.0143552929770701	4.43762724831895	5.46923479366766	4.80683958179819	2.39231742277876	3.58856473740135	4.22881869049588	3.69710657447698	3.03562390973072	4.81966818349645	0.070389327891398	0.0976107966264223	5.23457795978457	2.96901230751632	0.189033824390017	0.454175893185802	3.42492208821069	0.464668267003444	0	4.39780296186249
ACH-000914	3.99276843076892	3.46858331700683	6.0287901363499	0.613531652917927	2.99457972421575	0.070389327891398	3.12928301694497	0	5.17192735435346	5.970163424661	0.978195629681652	8.47248777146275	4.88410945135923	6.05419729438881	8.13221694654062	6.64875303298957	5.56498780095989	2.41683974191283	2.36737106564853	0.0285691521967709	0	5.66020987335256	0	8.17995883726209	6.51159454153741	6.03716255012738	5.14567745519564	4.10349763970334	6.43245838450987	4.5298209465287	4.96947286459633	5.40156220725607	0	0.0143552929770701	5.96416756068177	4.18824265626441	0.176322772640463	0.678071905112638	4.71204544855369	2.67807190511264	0.111031312388744	6.84523912563878
ACH-000858	2.20476675065461	5.09550251765867	6.32948243102564	5.81992359556066	3.96993327469786	0.250961573533219	1.67807190511264	0	5.75888943272096	5.96139181179108	0.790772037862	6.52638186256192	3.50842865253186	7.09550251765867	6.79389588254888	4.60762622084549	3.86492897228979	3.89530262133331	5.04176864995163	0.0840642647884745	0.0840642647884745	3.21567859660793	0.687060688339892	6.3684191550814	4.74738739965272	4.79960542245267	3.30451104180995	4.19927972133662	4.82680268428583	3.54843662469604	4.0071955014042	7.30970371103028	0	0	4.23725777090037	6.13113671915845	5.36632221424582	0.070389327891398	4.67355642399014	2.20476675065461	0.443606651475615	5.31469652565629
ACH-001421	3.20789285164133	3.95884267524324	9.50070248199743	9.50791353873654	6.4916927879745	1.9560566524124	5.73768676140986	0	4.72465027173297	7.31115794920886	1.9297909977186	7.49153246180432	5.05137210172103	7.73179419348666	6.51222688651396	5.75060650483559	5.39334755137725	5.36981542428391	6.5022351148568	0	3.01256867350306	4.23725777090037	0.16349873228288	9.07443586027233	5.48252564076792	5.7816219978706	4.92647391125607	4.97223312380739	4.00539998774259	4.70873904135958	4.89578731646331	5.5438051759644	0.0976107966264223	0	6.76593249347046	5.19298316997399	2.42492208821069	3.06695024392463	5.25134038278862	1.48026512205446	0	5.73036823634901
ACH-000544	2.19849415363908	3.75808993420181	6.25039317308951	6.14486214291573	1.44890095114513	0.238786859587117	1.1243281350022	0	6.75848973884366	5.93191939010004	0.505890929729957	5.72301239639237	3.21723071622067	4.99548451887751	7.40488609628182	4.3743439890385	3.81557542886257	5.16430358309365	1.90303827011291	0	0.0426443374084937	2.90303827011291	0	5.64414469993285	4.98868468677217	3.7279204545632	2.79285535236249	3.69932952567316	4.63110428236588	3.45022149589718	4.34127418369217	5.24982454861618	0	0.0143552929770701	4.0686708106651	4.99095486039699	5.9609286673117	0.321928094887362	3.48542682717024	2.10097764772482	0.22650852980868	5.22419466397043
ACH-000725	2.69376571221778	5.51222688651396	6.57697555420653	7.4556560022205	6.58556349845569	0.831877241191673	1.96716860753263	0	6.23630126682709	6.4068427546553	0.782408564927373	6.47200029214035	3.01970191444255	8.47872917896389	7.47200029214035	4.68650052718322	3.49569516262407	4.09339115325301	4.73876783680019	0	0.124328135002202	5.89141918684608	0.20163386116965	7.47549025962427	4.93922657772821	5.59514556799086	6.34571570878414	4.06091204958787	5.66277517193778	4.80167602925359	6.07403439421256	5.96347412397489	0	0	6.53138146051631	5.65906827484323	4.06608919045777	0.20163386116965	4.44294349584873	2.53106949272595	0	6.24659810305712
ACH-000566	3.37712374912949	5.53075745746122	5.41244282477561	5.20398416585599	3.72027846523333	4.06091204958787	2.60880924267552	0	5.45516280124451	6.20925839366556	1.43295940727611	6.73768676140986	5.26940724085404	5.93333657591232	7.76719130302781	5.25247621413522	4.17871464117544	7.85524225145415	1.81147103052984	0.298658315564515	0.0840642647884745	4.66106547980695	0.0143552929770701	7.84297883178833	6.12701414158281	5.07681559705083	3.5909612413426	4.53356334821451	5.45647762935182	3.16349873228288	4.55765515472542	6.74389191093657	0	0.0143552929770701	5.29351763041742	6.96347412397489	5.80245174127562	0.0285691521967709	3.7311832415722	1.99276843076892	0.0426443374084937	5.77294133783134
ACH-000760	3.56803210477128	6.31885910596865	6.50985416237699	2.58014548442338	4.39231742277876	1.17632277264046	2.02502879449152	0.0143552929770701	6.01256867350306	4.69877410890368	0.475084882948783	6.60021027442009	4.82578562746479	4.34624777408278	8.33784486699425	4.42088657497553	4.62935662007961	4.71534429535891	4.48864353985378	0	5.91456452349394	5.13545278418517	0.0285691521967709	7.15704371014558	5.86517649653178	4.95652136333312	3.78135971352466	5.4966540825935	5.04220656012069	4.32481060342048	4.94766615679601	7.19927972133662	0	0	5.44890095114513	6.87405920314115	6.93380866199012	3.06522762277562	5.22612314312524	2.51601514700366	2.98732086592925	5.5579614268932
ACH-001745	3.04439411935845	2.64846544302731	6.6130895830383	10.2220703552472	5.80580834870147	0.985500430304885	2.52606881166759	0	5.54070926267143	5.79986441088185	1.97085365434048	7.65985322084749	3.13586316536868	6.94497554292549	6.49872955858156	5.65363331138625	4.62877359520164	5.17911290067856	5.17232749165762	0	1.83995958748953	4.65535182861255	0.16349873228288	7.14862910574978	4.27276973243651	5.50303064564116	3.71259578044703	3.90110824301451	4.66845955691538	4.28021399581062	4.86195536414487	5.51916444980607	0.070389327891398	0	4.52794609890826	3.83592407425437	3.17312743348066	3.79597469420667	6.84423498775875	2.16992500144231	2.56315813040281	5.99548451887751
ACH-000787	2.71149490665009	4.84849775538515	8.26795708440284	6.25964912064916	6.68144926531496	1.05658352836637	4.80167602925359	0.0426443374084937	5.47540919340106	5.41683974191283	0.956056652412403	6.69055677651635	5.66959375118833	5.98481717429359	8.38076407498511	4.70043971814109	4.85049941375812	4.17072627613155	3.38681094647222	1.31614574229336	0	4.21955576916691	0.124328135002202	8.24920828575398	5.53915881110803	5.38887833881199	4.3110671022556	4.78659636189081	4.90737141382356	3.27947129564447	4.66562016406638	5.65592421308382	0	0.0285691521967709	4.39780296186249	7.56658686141751	6.05115454987851	0.66902676550963	4.07382023329167	3.18269229751619	2.43295940727611	5.41040894985104
ACH-000749	3.62527048937469	3.8787253414801	7.09465834265454	8.48361426947136	4.90977310414164	1.04264433740849	2.51096191927738	0	6.07489072012634	7.16882252159084	1.25701061820602	7.46237957184102	4.46270675067016	7.93999051475474	8.88572687396922	5.45285896471381	4.03738222200308	5.67327373660982	4.75862298244024	0	5.52105073690096	5.44095219802964	0.0976107966264223	7.76897825034455	5.89917563048051	5.31650781910311	4.57591736111815	4.58014548442338	4.74738739965272	3.33913738491959	5.0457050645108	5.68706068833989	0	0.0565835283663675	4.48992821940518	5.04526821513853	7.26481788670616	0.250961573533219	4.34695688937888	2.93922657772821	1.8073549220576	5.88215391728701
ACH-001328	2.87184364850932	4.50080205305716	7.56048569446273	8.47792013057969	3.84297883178832	2.34766565630097	4.86690797814317	0	3.99367436175058	7.46785005394612	1.68257329734758	6.29186136958522	3.26453643099903	7.550823727067	6.4417822395006	4.77294133783134	3.57167680997093	4.46466826700344	1.64616265715789	0	0.0143552929770701	3.21101219348551	0.0426443374084937	6.06285565520599	6.15805421312231	6.757690018734	3.45811948117451	3.38266725274504	3.93073733756289	3.96439863220318	5.07553263116736	6.55182359572126	0	0	4.88166461932035	6.06695024392463	7.68102752741937	0.0426443374084937	4.24260250592898	1.39506279951758	0.389566811762726	6.36824452637684
ACH-001068	2.25701061820602	4.09676785471469	7.63343121035563	0.0426443374084937	0.0426443374084937	0.214124805352847	4.10349763970334	0	3.55090066464752	5.57500972029495	0.176322772640463	5.10810622368613	2.31034012061215	5.80322703643493	7.45680614923047	3.02502879449152	4.20398416585599	5.14363830992204	1.70043971814109	0	0.0426443374084937	2.65992455840238	0	7.16942397867607	4.85299758761332	3.611172380044	3.13750352374994	2.83995958748953	3.68929916053589	2.40599235967584	2.77820857639809	5.41650199286742	0	0	5.89845023280787	3.99186193055632	0.0840642647884745	0.344828496997441	0.0143552929770701	0.956056652412403	0	3.06695024392463
ACH-000358	3.52105073690096	4.65592421308382	6.78109738148632	6.61691636257881	5.79571500650173	0.16349873228288	2.95046841415012	0	6.42122329922514	7.4487357980294	0.903038270112912	7.83339613416323	3.86690797814317	8.7221927608959	8.41464295841001	6.58811494938808	5.01122725542325	1.40053792958373	5.59991284218713	2.77610398807316	2.33342373372519	4.46597446450407	0	7.99830835035429	5.4966540825935	5.34624777408278	5.53294028837287	5.38577613826941	4.71918344048179	4.56559717585422	5.32876467228402	4.2349610948395	0	1.44360665147561	4.70984201927331	5.62819033461521	3.20006486151431	0.66902676550963	5.9546616208379	3.21412480535285	0.31034012061215	6.22400167419811
ACH-001654	3.25247621413522	4.69821847822441	5.9692426044345	5.96970308801354	0.773996325111173	0.464668267003444	1.26303440583379	0	5.15502057835857	6.00876474486344	1.8073549220576	7.00674683244058	5.08873524619028	5.83390207666916	7.63408498320074	4.65821148275179	5.73957811204805	4.19377174339668	5.48478262307787	0.0285691521967709	0.0143552929770701	3.83491342970104	0.0143552929770701	7.58458674995959	6.51380653743372	5.65764000520783	2.81147103052984	5.98686597232911	3.877744249949	2.99276843076892	4.20789285164133	4.95791459863299	0	0	4.97911075501579	6.52638186256192	7.69905184401685	0.0426443374084937	4.79753183957196	2.82171021503467	2.69821847822441	5.8760257327227
ACH-001521	3.55581615506164	4.56376827845203	6.00921278680521	7.42147579084686	5.10307794659757	3.59931779369823	2.61588707391606	0.0143552929770701	4.49825086752783	6.76566734091671	0.16349873228288	6.35860724911781	3.46205231879643	5.57319272378161	6.86418614465428	4.85798099512757	4.50525580093216	6.42978332050851	1.11769504266975	0.0143552929770701	0	3.32337006906127	0.400537929583729	7.290848273342	6.4947356048628	5.80889983925777	4.71314590249026	4.67750824226472	5.32840565895857	3.58856473740135	5.11103131238874	8.26893960769676	0.0426443374084937	0	6.34731131636528	6.29057185085208	6.6411124618293	0.0143552929770701	5.48220292629596	3.06350294230616	2.03913839390696	6.64846544302731
ACH-000209	2.01435529297707	5.2253520607761	6.58165253046128	2.1407786557828	5.467605550083	3.67355642399014	1.73552217729654	0.0143552929770701	6.94063660720115	5.08491465976794	1.06350294230616	5.61794491742059	3.26753579806873	6.66760832567372	6.65578113825443	4.00090140274153	3.99638874644762	4.36876834909033	3.74416109557041	0.7311832415722	0.0143552929770701	4.1811025507538	3.17951105027151	7.57727775258235	4.77873424411784	3.95977015521147	3.3743439890385	3.07210580048042	4.68088692071969	3.26453643099903	4.16510798514454	3.61823865559546	0	0	4.73822740036724	6.98253731439927	2.55581615506164	0.16349873228288	3.16671544496642	2.38128337250378	0.0143552929770701	3.90881290773955
ACH-001520	1.74416109557041	3.95977015521147	7.08778104770847	5.54689445988764	1.15055967657538	1.56559717585423	4.80838505065609	0	3.17951105027151	5.26153081524341	0.20163386116965	5.20045727142857	4.00360223668019	0.16349873228288	6.5077946401987	2.66448284036468	2.76553474636298	1.20163386116965	4.3305584000308	0	0.286881147788162	3.93451650158608	1.63691458035588	5.24640808724638	4.06608919045777	3.18428029441938	2.35049724708413	2.51349074558812	4.90062533253607	3.44890095114513	2.47767732756531	0.111031312388744	0	0.641546029087524	5.34305243492297	2.86393845042397	0.0426443374084937	0.150559676575381	2.78868571061353	0.443606651475615	0.0143552929770701	4.18824265626441
ACH-000213	2.29278174922785	5.27575204882853	6.46711641800817	4.88508622529017	5.60644222813161	1.18903382439002	2.54349588342577	0	6.5158575012579	6.59051219998164	1.79493566280354	8.56810813012059	4.63459326844576	8.92050173267035	6.5050969750344	5.43229133824778	4.42961596420174	2.34766565630097	5.09845324630927	0.0143552929770701	0.070389327891398	5.02591469875079	0.0143552929770701	6.30122180533309	6.08001802908918	5.76924279514054	4.09845324630927	4.07296327155522	6.07681559705083	5.89869207256049	5.24792751344359	6.63255905211795	0	0.070389327891398	4.05311133645956	5.21916852046216	6.61647532878288	0.111031312388744	5.69097573834328	1.42223300068305	0.678071905112638	6.5552026338783
ACH-001610	4.22650852980868	4.96578428466209	4.97636363573276	2.8972404255748	3.79597469420667	1.88752527074159	2.54349588342577	0	6.10789706166461	7.8285808102766	0.948600847493356	7.87571863911783	6.21955576916691	6.6347384599158	6.93439855243498	6.13627342985058	3.83693401132109	5.17552460108987	6.12494842668108	0.0840642647884745	2.0036022366802	5.28281043957256	0.0426443374084937	7.41650199286742	5.605257262939	6.38474058729238	3.74523733212975	4.28762004411207	5.57167680997093	4.95046841415012	5.66931028620247	6.99525837340469	0.0285691521967709	0	4.99457972421575	4.00180224263398	4.96162332828695	0.070389327891398	5.24678809384437	3.1554254317472	0.0143552929770701	6.49505552836802
ACH-001408	3.46597446450407	3.39643353125099	6.69905184401685	7.22255342742343	3.85199883711245	0.632268215499513	1.57046293102604	0.0143552929770701	5.82807299786697	6.93628458266144	0.75702324650746	8.78040853284691	4.83895176695194	7.81755930684581	6.66334461936609	4.90881290773955	3.88752527074159	3.26453643099903	3.67129337248158	0	0.432959407276106	4.09845324630927	0.238786859587117	6.73131903102506	6.5234051328555	6.38301301548867	4.51727569320958	5.16912328147676	4.70818723602071	4.53667461756976	3.93168305705981	7.48960715674871	0.0285691521967709	0	5.18547014606694	5.75167794568758	5.8814199080924	0.22650852980868	5.90713102474679	1.68257329734758	0.111031312388744	6.53325185192897
ACH-000991	3.73443866613717	5.40463068421761	8.73822740036724	8.71259578044703	5.04264433740849	1.71369581484336	5.99480597608493	0	5.89141918684608	6.69752363881355	0.948600847493356	8.15025502130218	4.42894634476948	4.31903981556254	7.52269921741651	6.88618430605425	5.26341005875634	3.97177344719337	2.52606881166759	0.0426443374084937	0.20163386116965	4.49697358099828	0.604071323668861	8.42597115316354	5.74792441623844	6.53449743373817	3.64616265715789	4.76234881564413	6.32876467228402	4.14486214291573	5.10391721075207	5.57228336665041	0	0	5.45746296464855	7.55435861601352	0.879705766282288	0.650764559116902	5.35155766245043	3.18745105402733	0.16349873228288	6.06888573730101
ACH-001412	4.2667865406949	5.3819754785573	6.78829418814312	5.42961596420174	2.25701061820602	0.713695814843359	2.17632277264046	0	5.88215391728701	6.84260177161955	1.20163386116965	7.79467578798686	6.11103131238874	6.95489421979703	8.24541009343705	4.34482849699744	3.05484847699562	5.37851162325373	4.59514556799086	0	1.89917563048051	5.04133060682062	0	7.49305484153943	6.77465530061292	4.9387562614923	4.16430358309365	4.80012335282653	5.04919510562228	3.82781902461732	5.68706068833989	0.189033824390017	0	0	4.95930648975966	6.12391445900198	5.51727569320958	0.454175893185802	4.79701297783614	2.39780296186249	0.0976107966264223	5.41650199286742
ACH-000331	2.86591881455221	4.47638168756724	5.83137058796754	4.59215800212536	4.04701481951759	2.85798099512757	3.36457243229586	0	6.04810537444206	6.26115467261557	3.75702324650746	5.85872702377863	7.01725383896894	6.64284594962078	7.79947591080117	5.00809242094872	4.06350294230616	2.22650852980868	5.43729433149714	0.0285691521967709	0.0143552929770701	4.49633451341711	0.263034405833794	7.15421053058834	5.81018600769536	5.77346892790519	4.50271248596606	5.32048467801769	4.86690797814317	4.13010717865883	4.74846123300404	6.74966834090396	0	0	5.68678063494856	5.85349670370232	6.82298501854688	0.263034405833794	5.07767027423275	3.32048467801769	0.0565835283663675	6.53543091487128
ACH-001407	3.31469652565629	8.06668121991712	3.37016428054021	5.12184429787638	2.81966818349646	2.64616265715789	1.87578006306849	0	4.8109571587378	6.21412480535285	0.389566811762726	6.84899843040002	7.22727899446832	5.62058641045188	8.15997222101611	3.56437816856506	5.74281466986289	4.38335869538511	4.58014548442338	0	6.01435529297707	4.40735275114004	0	6.80387279762063	6.1405741777099	4.49121175600309	4.30158764660319	4.71149490665009	4.13010717865883	2.72246602447109	4.05398016818765	0.16349873228288	0	0	4.35684807923652	5.40769264866568	6.91121220155861	0.0143552929770701	3.64154602908752	1.96716860753263	1.05658352836637	6.13668357769724
ACH-000580	3	4.36527259976453	7.40173284952262	0.53605290024021	4.6507645591169	4.82068956055921	2.62527048937469	0.0285691521967709	6.72191944555154	6.29553937040683	1.88752527074159	7.63350386641492	6.56117336523115	4.93734439215023	8.72689931847653	6.20359271420771	5.94438996227009	3.04614178164472	5.43162295971329	0	0.831877241191673	5.30085587126876	1.62760683812965	7.48968742911156	4.95279947789994	6.81531924577731	4.37573453858316	4.32912359629157	6.08363887925071	4.85449441815488	5.39882918244463	7.69717609357304	0.0565835283663675	0	4.34695688937888	8.8219971440532	7.40760768179143	0.176322772640463	5.45220004940622	2.88752527074159	0.0426443374084937	6.76963952140205
ACH-000594	4.6409679104499	4.40803246613065	7.33136485049545	6.38145643014699	4.8293421939028	0.687060688339892	2.26903314645524	0	5.75274859140713	6.96981818594658	3.64846544302731	7.21529030565123	4.05224198118114	9.39016895620018	7.47476049957678	5.5981269599196	5.73009646559547	4.81557542886257	6.15380533607904	3.32768736417605	4.24640808724638	5.1574479962743	1.94485844580754	7.71238943058744	4.15623479785027	6.48107285682775	5.58706489836317	5.58285703484424	5.28318097894557	4.73930807086038	5.23840473932508	6.1509657835565	0.0976107966264223	4.90640961709402	6.07167687375186	5.96532254836725	2.18586654531133	0.137503523749935	6.22226360352834	1.75702324650746	0.454175893185802	6.91635721109679
ACH-000684	1.53106949272595	4.34837407519116	6.47654370621426	3.65191274464578	4.12267271882414	0.16349873228288	2.46466826700344	0	5.19140472885276	7.07809742302666	0.855989697308481	6.10454633862346	4.35895882583233	3.11103131238874	6.02214584287018	4.41074812818595	4.41953889151378	0.790772037862	1.67807190511264	0.0143552929770701	0.0285691521967709	1.97819562968165	0.0285691521967709	6.47621965072303	5.29498826769145	5.30779279612989	1.81966818349646	4.55274593674845	5.26040209302579	3.39917109381982	4.7457751494858	6.18665901720211	0	0.137503523749935	5.01569380710514	4.85598969730848	4.18903382439002	0.0143552929770701	3.89917563048051	1.91456452349394	0.0143552929770701	5.82094479188069
ACH-000742	2.36737106564853	4.7235585614721	4.42559357765306	6.22265002245148	2.41142624572647	3.43162295971329	1.83187724119167	0	4.88508622529017	4.83592407425438	2.38956681176273	6.46744252448354	6.46613765607043	6.58059776355584	7.67008968093448	3.63459326844576	4.24716800037477	2.04614178164472	2.18269229751619	0	0.16349873228288	4.57712666130705	0.0143552929770701	6.0518071070133	4.91838623444635	4.88752527074159	4.37712374912949	4.31251996747495	4.8801957289431	3.93357263826102	4.42894634476948	7.27928556084654	0	0.0426443374084937	5.20398416585599	6.65019012349678	5.51759065774328	0	4.54843662469604	2.88752527074159	1.4276061727819	4.35191096110308
ACH-000868	2.64616265715789	6.02192383855476	5.99616274268106	3.02856915219677	3.87085786436376	0.298658315564515	4.09676785471469	0	7.92457500339274	7.11103131238874	5.09761079662642	6.68299458368168	3.34908214639109	6.03386345186629	8.22612314312524	4.56559717585422	3.61706334388818	4.48542682717024	5.91217080294995	0.356143810225275	3.64270157183323	5.18547014606694	0.16349873228288	7.03727239024627	4.95093492831454	6.29792505250381	3.40190347160796	4.55397480823747	5.09761079662642	4.44559429134118	5.27351588970212	6.77794567069515	0	0.22650852980868	5.55612281784117	6.00090140274153	7.70929063572336	0.389566811762726	4.74738739965272	2.22342254993494	0.75702324650746	6.3684191550814
ACH-000732	2.03562390973072	4.3037807481771	5.76075320806299	6.42492208821069	3.50462039240355	0.464668267003444	2.56071495447448	0	5.85299758761332	6.58841482364417	0.925999418556223	6.54442356218942	3.62058641045188	6.13237119873254	7.03165985430805	4.91981677005279	4.20163386116965	2.07382023329167	3.47248777146274	0	0.0143552929770701	4.87578006306849	0.070389327891398	5	4.95046841415012	6.15218341905505	3.34766565630097	4.27724089833207	5.71589337054761	4.29057185085208	4.55151601762801	6.88166461932035	0	0	3.13750352374994	4.61588707391606	7.68720069465189	0.20163386116965	3.790772037862	1.59931779369823	0.855989697308481	5.68229237143083
ACH-000429	2.02502879449152	5.122258567812	3.71369581484336	0.622930350920177	2.63923216324928	1.4905701304462	0.704871964456353	0.0285691521967709	2.20476675065461	5.28762004411207	0.84799690655495	4.57773093149008	3.790772037862	4.05050169744673	6.05788344889963	3.27649666564036	5.21334728173344	6.51916444980607	3.32912359629157	0.432959407276106	0.0143552929770701	1.73552217729654	0.22650852980868	7.05158962076266	6.03143930931934	4.86740230572754	2.96532254836725	4.31251996747495	3.50842865253186	4.14486214291573	2.58255600301406	5.09592441999854	0.0565835283663675	0.0285691521967709	4.95140129167431	3.54349588342577	3.91838623444635	0.722466024471091	4.80992886572143	2.09085343045111	0.22650852980868	3.01435529297707
ACH-000310	3.60407132366886	3.72465027173297	6.24811732925083	9.09066821343308	6.17072627613155	2.85598969730848	4.26077843189343	0	4.63575439127776	6.37190729759515	0.75702324650746	7.08321336824898	2.06350294230616	8.50489841807061	7.34438468641748	6.21994291395412	4.60999129521268	0.150559676575381	3.91934008244201	0.495695162624069	0.263034405833794	5.41650199286742	0.0426443374084937	8.35482237847085	6.04417551263921	5.36141746678921	3.54720302475693	4.5216789516032	4.17871464117544	3.60288440871842	4.87036471958341	4.88898672118656	0	0.0565835283663675	5.07767027423275	5.47864829453918	2.62760683812965	0.400537929583729	4.82068956055921	2.88947354253111	0.0143552929770701	6.53356334821451
ACH-000643	2.22032995487956	4.36457243229586	5.01747656302046	6.09866378188657	4.82781902461732	0.321928094887362	2.43829285157915	0	4.54225804976692	5.67016051412663	1.24488705912353	6.51790555352995	2.87184364850932	8.14577933684116	6.28114183367197	4.16751850373522	3.53605290024021	5.8804406478879	5.78371855779037	2.02856915219677	3.27500704749987	4.18030701996943	0.0426443374084937	6.69807953711188	5.94016675048282	4.38956681176273	2.82171021503467	3.62643913669731	5.09929520433777	2.45680614923047	3.75274859140713	5.7279204545632	0	0	4.31034012061215	2.48026512205446	5.54627713209007	0.16349873228288	3.29130885982897	1.67355642399014	0.432959407276106	4.42894634476948
ACH-000234	1.97452931248388	5.53044535469291	4.61235249875266	3.73335434061383	5.51790555352995	0.748461233004036	2.53356334821451	0.0143552929770701	5.38750040648098	6.97991101378556	1.16349873228288	6.79623433517576	5.12101540096137	4.51096191927738	9.62349745163018	4.91838623444635	4.43762724831895	7.21790924381649	6.93981425749555	0	0.505890929729957	4.20711196120771	0.0565835283663675	8.175774077139	6.2037884533086	5.9205315062779	3.3547342399706	5.52481592835751	5.43162295971329	3.23266075679027	4.50143914515887	5.5270077606372	0.0285691521967709	0	5.14445431392619	7.19869058566892	5.30305008468167	0.150559676575381	5.15055967657538	2.59454854955035	0.344828496997441	5.83945576522463
ACH-001498	3.4931349223055	2.70043971814109	6.93274625099681	0	2.11769504266975	0.613531652917927	5.22342254993494	0	6.29553937040683	7.816727690127	0.20163386116965	9.24395939565487	5.3743439890385	0.176322772640463	7.81736743783865	7.14526985665051	4.98139603197215	0.918386234446348	0.799087306074004	0	0	5.34766565630097	0	6.4797802640291	5.97475873047608	7.39351916798851	3.91647664443772	3.20789285164133	6.47767732756531	5.40565206128037	5.55949181320504	5.05788344889963	0	0	5.32445060465607	2.78240856492737	0	0.704871964456353	5.63749432520631	1.19534759832222	0	7.0746766862945
ACH-000896	2.56071495447448	5.26940724085404	6.01970191444255	4.44426950241348	5.47281266619239	1.19534759832222	2.58976348698498	0.0143552929770701	7.81864608282254	8.29158514115647	0.963474123974886	8.46968251328163	4.3327079336406	5.78607355157855	7.38154295118458	6.07745665240059	3.91073266190291	2.51853513898218	1.92599941855622	0	1.27500704749987	5.50207595604579	0.0976107966264223	6.47686768893309	5.66902676550963	6.5298209465287	4.46139758992616	4.12763327972587	6.93144668529867	5.51380653743372	5.92528738677034	7.06781078378962	0	0.0840642647884745	4.83794324189103	5.45285896471381	5.49249415167943	0.0426443374084937	4.98139603197215	2.31614574229336	0.0143552929770701	6.68355610749568
ACH-000203	3.74308405554959	5.27537959625362	6.54966917072649	6.41650199286742	7.38836176840333	2.43829285157915	1.9560566524124	0	5.76924279514054	6.15319733085508	2.43028527297778	7.94860084749336	3.73876783680019	7.52473758701238	7.77761697117882	7.03639343504986	4.81813476081085	4.20006486151431	4.74631276642546	1.799087306074	2.90110824301451	5.44857062600553	0.137503523749935	8.72832870671163	5.93593113975227	6.16832111573972	4.16430358309365	5.31179371775365	5.68594014844598	4.18586654531133	4.85049941375812	6.22187708107703	0	1.06350294230616	5.10349763970334	6.06931549454008	3.62293035092018	0.790772037862	5.61441538650813	3.77505054148317	0.137503523749935	6.75622271284729
ACH-001607	2.34482849699744	3.83995958748953	7.29618205761549	4.91408609701272	0.0285691521967709	3.00898878322725	1.50589092972996	0	4.86344293434804	5.85299758761332	0.713695814843359	7.23802251782572	5.9546616208379	5.57440430902258	7.56727163085093	5.57319272378161	4.94157586181824	3.84599177066457	2.59931779369823	0	0	3.99367436175058	0	7.38275370120004	6.96462966672059	5.11561593142811	4.18030701996943	4.32337006906127	4.00898878322726	3.06350294230616	4.51096191927738	7.14200491598488	0	0	4.76659516172927	7.39403389536778	5.53884852074424	0.0565835283663675	3.68369645430652	2.15704371014558	3.05137210172103	5.69627208392586
ACH-001441	1.88752527074159	3.10936055940423	7.69132478028263	0.176322772640463	4.93262815702213	1.74846123300404	4.75328361646088	0.070389327891398	4.89772447021644	5.68678063494856	3.45285896471381	9.40924241576834	4.81915722367497	5.32804655627074	5.80683958179819	5.68537955195908	5.39985467357243	2.83794324189103	5.66249036391378	0	0.0976107966264223	4.5478199565777	0.871843648509318	7.00123928362232	5.27202318906105	6.08193608171943	2.84599177066457	3.56803210477128	3.611172380044	2.81352468929781	3.80322703643493	5.86121100345716	0.0285691521967709	0.0976107966264223	5.08746284125034	5.88874324889826	0.176322772640463	0.0840642647884745	3.82680268428583	1.10433665981474	0	8.04083764926659
ACH-000112	1.61823865559545	4.54596836910529	4.13668357769724	3.22032995487956	4.59036248846375	0.565597175854225	1.48026512205446	0	6.3471341137561	8.1660124016662	0.7311832415722	8.65334669272218	5.99661471481536	7.66483835034428	9.01075187060372	6.33485426933163	4.27798474729977	4.5077946401987	1.63226821549951	0	5.46466826700345	5.88068552526113	0	8.33167834841794	5.83061027435791	4.69932952567316	3.54720302475693	3.31324585178756	6.55428186262639	4.91456452349394	5.38266725274504	5.08788710093312	0	0	5.49089097889429	3.97452931248388	7.73518366746583	1.15055967657538	3.87970576628229	2.90881290773955	0	5.93380866199012
ACH-000186	2.74200621086674	5.81198471935167	7.98299357469431	7.08629548339859	4.9136075118231	0.505890929729957	2.73768676140986	0.0143552929770701	7.14343423678486	7.65291665793111	1.02147972741045	8.41125674622079	6.0437381998014	6.64400045206582	7.82094479188069	5.55151601762801	4.36946648365072	3.30012372456901	4.54225804976692	0.748461233004036	3.03033607837096	5.37086174008528	1	5.92386226807603	5.47411151394241	7.15754905010692	3.44360665147561	3.97085365434048	6.29351763041742	4.86641348112345	5.02059109477325	7.38258079910961	0	0.0565835283663675	3.87282875953488	5.29902480738432	7.63030353327502	0.250961573533219	5.30158764660319	1.81966818349646	0.263034405833794	6.62746092712666
ACH-000677	2.99095486039699	5.11935617703967	7.46687178976835	3.78450398292957	1.16349873228288	1.23266075679027	1.32768736417605	0	4.56620629346551	6.77649883231434	0.782408564927373	6.00831656373499	4.48928602262588	6.60110220337641	7.13051908302734	5.64154602908752	5.13873256972024	4.91456452349394	4.29498826769145	0	0.137503523749935	3.41953889151378	0.895302621333307	7.84077792359505	5.83137058796754	3.95698592461258	4.5915597458278	3.63343121035563	4.41886457739032	3.45022149589718	4.81147103052984	6.13216552547809	0	0	5.53915881110803	6.07724299893246	7.74846123300403	2.09085343045111	4.57349571549561	2.69376571221778	0.20163386116965	4.72628628972067
ACH-000055	2.8073549220576	3.73984810269933	6.71603060669904	7.94632147710713	8.08486152476468	3.92504996472736	5.09803208296053	0.0143552929770701	4.23266075679027	6.24260250592898	0.790772037862	6.00876474486344	3.4276061727819	11.3738439327324	7.10444150302839	5.00539998774259	5.12267271882414	3.22496636500027	7.60792206726114	0.070389327891398	0	4.39094277280254	0.495695162624069	8.76032076047489	5.56864019541922	4.18030701996943	4.52105073690096	4.08915913191124	3.76659516172927	3.58976348698498	4.12845838414693	3.28688114778816	0.0565835283663675	0.0565835283663675	6.01836711554312	5.59544398458948	5.06134418828839	0.344828496997441	4.3743439890385	2.41953889151378	0.0143552929770701	5.84874811461196
ACH-000485	3.21256933885081	6.09592441999854	6.93840342367024	8.62296694479051	0.650764559116902	4.69766263347052	3.4541758931858	0	5.21606678308703	6.39540560456633	0.454175893185802	8.10386477104354	3.23878685958712	6.4820415419856	7.18745105402733	4.64904056563445	4.15623479785027	5.39746072605472	2.0036022366802	0	0	2.34766565630097	0.0143552929770701	7.4757334309664	5.29939120612683	3.93451650158608	4.84699468696557	4.12928301694497	4.43562859405209	3.84498815668261	5.69376571221778	6.48800077083407	3.46858331700683	0.070389327891398	4.43295940727611	7.00562454919388	0.250961573533219	0.659924558402378	2.46466826700344	2.21101219348551	1.76553474636298	3.59693514238723
ACH-000672	2.57046293102604	4.52606881166759	5.12350066435096	2.55826763405574	2.99276843076892	0.176322772640463	2.9429835981871	0	5.56010351346474	5.20359271420771	1.1243281350022	6.72642254084614	6.19337751056436	5.21334728173344	8.20119275245843	4.43962313755712	4.71479501111816	3.63575439127776	4.15218341905505	0	0.0840642647884745	4.64038956005495	0.22650852980868	7.28937340766795	5.46401472450489	4.99140846676479	5.23457795978457	4.07296327155522	4.32481060342048	3.39917109381982	5.35684807923652	5.8967562184748	0	0	4.16027483140859	6.43829285157915	6.39900014826113	0.070389327891398	5.01256867350306	2.83592407425437	0.871843648509318	5.93545974780529
ACH-000287	2.99276843076892	4.8499992594661	6.48333211126848	0.790772037862	0.111031312388744	0.400537929583729	1.89917563048051	0.0143552929770701	0.36737106564853	7.9273038981527	0.978195629681652	8.72509354315919	4.01167453338092	6.97269265400426	8.44136727845972	6.31759350462347	4.18982455888002	5.22997238511225	1.90689059560852	0.0285691521967709	0.0285691521967709	5.72546851263262	0	8.46707564951531	5.67553368622549	5.52042224852645	6.55887985347544	4.20711196120771	5.62263756653746	4.59991284218713	5.36176835941915	4.52418907844937	0.0143552929770701	0	6.09275714091985	4.76341157447001	0.545968369105293	1.46988597627446	2.75702324650746	1.799087306074	0	6.79402589607043
ACH-000784	2.84197311892718	4.89481776330794	7.02236781302845	0.910732661902913	6.12639473762014	0.0426443374084937	1.36176835941915	0	7.2588015567116	7.97062361447061	0.739848102699327	7.36964096451698	2.35895882583233	7.69648075182019	7.66668559136603	6.18070484019555	3.35614381022528	5.72819263549805	1.70929063572336	0	0.238786859587117	6.30669970727279	3.30451104180995	7.13504228623365	6.07189135305663	5.93781516880342	4.01435529297707	4.28021399581062	6.26791028088483	4.82781902461732	5.59126052462153	5.90424322720366	0	0.0565835283663675	5.4154882710497	6.6313953536956	2.30158764660319	0.37851162325373	5.96901230751632	4.14486214291573	0.422233000683048	6.97991101378556
ACH-000530	2.62760683812965	4.90448409790142	8.74637995445858	4.67185946824748	7.49008872394347	0.389566811762726	3.37016428054021	0.0426443374084937	5.59066189596526	6.85723458049979	2.6959938131099	6.29994062982407	1.81557542886257	7.28262513419167	8.22737527362621	6.12536180635178	4.97269265400426	5.37190729759515	7.89627184880738	0.687060688339892	0.443606651475615	6.15663931069209	0.214124805352847	8.03946743827853	5.54905302933729	5.20359271420771	2.31324585178756	4.56071495447448	6.82336724004624	4.89287670006069	4.73930807086038	7.36387192485753	0	0.0976107966264223	6.69041709553247	5.81915722367497	5.9481335778404	0.565597175854225	4.84949893172018	3.76022094646651	4.7076352195453	6.62234472272424
ACH-002024	2.47508488294878	5.06047978140759	7.83781712667255	4.23802251782572	4.64443315240625	0.400537929583729	1.71808758396052	0.0143552929770701	4.53977919169849	6.99875965091037	3.54720302475693	6.2037884533086	3.22496636500027	7.3526172989585	7.66455394936935	4.61353165291793	5.64789009105921	5.37121034345557	4.88166461932035	0.137503523749935	0.687060688339892	3.4276061727819	0.214124805352847	6.03408362661542	3.86888427302877	5.63343121035563	4.17552460108987	3.66334461936609	4.81915722367497	3.90785207184596	4.65191274464578	5.38301301548867	0	5.18784690943957	4.75915583380027	5.38335869538511	1.36737106564853	0.286881147788162	4.56620629346551	1.36176835941915	0	5.21256933885081
ACH-000380	2.18903382439002	5.05050169744673	5.54101915313356	5.63197732023875	0.443606651475615	0.150559676575381	2.10097764772482	0	5.71314590249026	7.12163711829091	0.137503523749935	6.6873406873783	3.03033607837096	3.89433274227769	7.55136220398739	4.48155728070859	4.90448409790142	6.29884157311203	2.56559717585423	0.0426443374084937	0.124328135002202	4.08491465976794	0.0426443374084937	7.2027115594609	5.39300425689832	4.1586601753465	4.88947354253111	4.91169158187234	4.79129314859221	3.81352468929781	4.43429461795992	5.23725777090037	0	0	6.19534759832222	4.65935375917005	6.26528685756517	0.863938450423971	4.76818432477693	1.56559717585423	0.0143552929770701	6.56010351346474
ACH-001737	3.14893410452634	2.40871186102943	4.88166461932035	0.22650852980868	4.91025296279928	3.05831649559082	2.58976348698498	0	4.61882595258744	6.95582424080644	0.263034405833794	8.00753191158199	3.48542682717024	9.26547440323211	6.96382088399119	6.26209484537018	4.80889983925777	5.01346225980656	1.71808758396052	0	0	5.00943675560809	0.0426443374084937	9.6986699444502	6.29774167849137	5.25776496857139	4.26002565596146	4.10936055940423	4.98777561614291	3.03033607837096	4.15380533607904	6.73362549840823	0	0	4.90159099190337	5.66106547980695	0.176322772640463	0.526068811667588	3.74631276642546	1.34482849699744	0	6.25266543245025
ACH-001400	1.31614574229336	1.47508488294878	3.74523733212975	5.61323695471633	0.22650852980868	0.815575428862573	1.06350294230616	0	1.18903382439002	4.84096670448742	2.19849415363908	2.50589092972996	1.0071955014042	6.95965425281808	3.23266075679027	1.63691458035588	1.64616265715789	1.48026512205446	5.29902480738432	0.739848102699327	0	1.11103131238874	0	2.63923216324928	3.38818953715608	2.29865831556452	2.43295940727611	1.02147972741045	1.4541758931858	1.23266075679027	1.14404636961671	4.66106547980695	0	0	2.7311832415722	2.19849415363908	4.34624777408278	0.070389327891398	2.43829285157915	0.443606651475615	0.150559676575381	2.56559717585423
ACH-001054	5.16872225436066	2.71589337054761	6.38249434029312	7.19859237299718	5.5413289770456	1.76977173924945	4.4235781709818	0	4.2667865406949	7.37573453858316	0.321928094887362	7.4262647547021	2.34482849699744	8.00753191158199	7.10998731853691	5.97933944567821	4.20554891117303	3.79701297783614	5.62322307589651	0	5.09465834265454	3.26903314645524	0.150559676575381	7.06824086131282	5.8592241619782	5.77978500530113	3.74846123300403	3.66902676550963	3.47378691161437	3.50842865253186	4.78816365703777	3.40735275114004	0.150559676575381	0	3.65764000520782	4.26528685756517	3.73335434061383	0.948600847493356	5.12887075946513	1.33913738491959	0	6.02347715183043
ACH-000009	3.67919857056692	5.44526320814044	7.14006285569821	5.71011763204345	4.97956810009519	0.84799690655495	2.46466826700344	0	8.22872250762036	7.89560557487191	1.86393845042397	7.35491051158679	2.84599177066457	7.65341835272671	8.02613608984167	6.76765479823735	4.3037807481771	5.29645740737124	4.08236196955747	1.6959938131099	0.124328135002202	6.20359271420771	1.30451104180995	7.66554910759626	5.09971599916091	6.18428029441938	4.32768736417605	6.1407786557828	6.49649430685371	4.69041709553247	5.4867143730307	6.98059659674202	0.0285691521967709	1.0071955014042	4.62819033461521	5.50271248596606	5.58856473740135	0.475084882948783	6.84222461287724	3.77082904603249	1.88752527074159	6.62891937351136
ACH-000491	4.06263982828646	6.17612327114794	5.83415498140132	6.65377659936779	3.38543103719352	0.176322772640463	4.06695024392463	0	5.42559357765306	7.14404636961671	4.93734439215023	6.41953889151378	4.89820835250872	5.61294219630466	7.87332106291482	5.40905143853856	4.70321146739115	3.1554254317472	6.59245703726808	0	1.92599941855622	4.12184429787638	0	8.33140964008397	5.33163356717103	4.81915722367497	4.84197311892718	4.52230689287139	5.33449676839042	3.86492897228979	4.79597469420667	6.10915157917052	0.176322772640463	0	5.81813476081085	6.59499633654093	4.1243281350022	0.070389327891398	4.4262647547021	2.65306001710456	0.27500704749987	11.1596821598162
ACH-001703	2.30451104180995	2.82781902461732	6.89093302170554	0.855989697308481	2.68929916053589	0.238786859587117	2.88557436437143	0.0143552929770701	4.53543091487128	6.16832111573972	0.070389327891398	7.22833771198138	1.84398384404833	0	6.09339115325301	4.60407132366886	4.20320115631661	1.86393845042397	5.52763338729093	0	0	5.25398926623079	0.0143552929770701	4.79960542245267	4.29351763041742	4.70154905694307	3.98093926608551	1.68257329734758	6.28429202639431	4.58255600301406	3.93357263826102	4.86443379636562	0.0426443374084937	0.659924558402378	4.7235585614721	4.38750040648098	0.53605290024021	2.4905701304462	3.17472598770613	1.03562390973072	0	7.07510472220949
ACH-000002	1.7311832415722	4.19377174339668	5.13175409098481	3.38956681176273	2.13093086982645	1.70043971814109	1.56071495447448	0	4.01703108052784	7.46016917185669	0.722466024471091	5.89263388342444	3.7771566660045	6.60777415163679	8.24474438048613	2.38956681176273	3.55581615506164	6.1713269402333	0.863938450423971	0	3.790772037862	3.06350294230616	0	7.31804563256628	4.57410150808939	3.69932952567316	1.99276843076892	2.80322703643493	3.63575439127776	2.68929916053589	3.51601514700366	2.24792751344359	0	0	4.15623479785027	3.56559717585423	5.53294028837287	0.565597175854225	2.33913738491959	3.20320115631661	0	3.07724299893246
ACH-001568	1.33913738491959	2.40871186102943	8.66320227857954	2.62760683812965	4.18745105402733	1.86789646399265	4.67016051412663	0.0285691521967709	5.33735429849697	6.72710360352266	2.39506279951758	6.84974911728239	2.28983446517751	2.70043971814109	6.47783920078185	3.9429835981871	3.73226919950145	2.33628338786443	6.28318097894557	0	0.137503523749935	3.69821847822441	0.36737106564853	4.40735275114004	4	4.9481335778404	2.90303827011291	3.4369613378336	3.9136075118231	2.60644222813161	3.854993016757	6.18229502502548	0.111031312388744	0	3.36876834909033	5.85598969730848	6.53977919169849	0.0285691521967709	4.9546616208379	1.70043971814109	0	5.01033228328482
ACH-000993	2.72900887033786	4.09000652990382	4.40531168259745	0.485426827170242	3.54966917072649	1.89917563048051	2.24792751344359	0.0143552929770701	5.30487605004489	7.04930403348226	0.53605290024021	7.79396089077423	4.5837597536395	5.94930146832828	7.54936113292434	5.68594014844598	4.02591469875079	4.91456452349394	5.61765111942733	0.0143552929770701	0.0285691521967709	4.7279204545632	0.344828496997441	6.63066756523196	4.71644223684332	5.88533031547617	3.01077983875324	4.114367024952	5.39540560456633	4.09339115325301	4.72465027173297	4.605257262939	0	0.070389327891398	4.603477988254	5.27761287075669	6.27798474729976	0.333423733725192	4.94392132655349	1.98550043030488	0.0143552929770701	5.97407036702403
ACH-001578	3.67919857056692	5.43295940727611	8.27337601460715	10.1633980943532	8.55197736018086	4.80787007829978	6.12825215227739	0	5.3437631221496	6.33378150063115	1.62760683812965	5.80761252317263	3.27649666564036	7.26800388640252	6.47346223623528	5.90665012639538	4.90062533253607	4.97085365434048	6.04614178164472	0.0285691521967709	1.18903382439002	4.98550043030489	0.0840642647884745	7.09222858438678	5.76181714250714	4.97636363573276	2.4905701304462	5.06047978140759	4.41616416473313	3.0496307677246	5.5197934862411	6.56894414465471	0	0.263034405833794	6.30524096595448	6.13914201914569	5.57833494868161	0.687060688339892	5.30231905094883	2.799087306074	0.124328135002202	5.16551001804135
ACH-000877	3.30451104180995	3.73443866613717	9.02466874043785	0.389566811762726	0.0143552929770701	0.411426245726465	5.85449441815488	0	4.98504496225347	5.77241355474848	2.23878685958712	7.65270159245715	4.11935617703967	0.526068811667588	7.08119047534703	4.61999982982136	4.61765111942733	2.57046293102604	2.63923216324928	0.0976107966264223	0.150559676575381	4.69376571221778	0.150559676575381	7.41430469462396	6.09592441999854	4.46597446450407	4.58556349845569	4.76075320806299	5.38024459047818	4.31251996747495	4.20867331962947	4.72465027173297	0	0	5.70984201927331	5.56620629346551	0.263034405833794	0.613531652917927	4.52042224852645	2.88166461932035	0.0426443374084937	5.23112515787905
ACH-000711	2.20476675065461	3.77294133783134	7.16249203693753	8.5915597458278	6.18586654531133	2.91838623444635	4.61999982982136	0	6.38629363515099	7.8483725594775	3.39094277280254	8.27565894469885	4.44161626940656	6.09529152021173	8.10909932938181	4.24107745817504	3.85399564717639	4.94016675048282	4.54163873443614	0	0	5.21218021004443	0.0976107966264223	6.86381458735964	5.84297883178833	5.76606505147495	4.34766565630097	3.79389588254888	6.35349973524566	4.34340782229781	5.38335869538511	6.18050594379476	0	0.137503523749935	4.15704371014558	4.87872534148011	6.73592828427765	0.344828496997441	4.10685079645022	3.04439411935845	0.250961573533219	5.83035674741922
ACH-001515	4.01881218574282	5.08491465976794	7.49920809085669	7.09792677290968	6.45499836344403	8.62150246549624	4.57712666130705	0	6.415657274159	7.06199215373422	0.443606651475615	7.0232553523003	3.51601514700366	8.41422011628356	8.96535141121556	6.32355021453705	3.62993940943954	5.59663703410207	5.37330019660839	0.250961573533219	0.189033824390017	3.81864608282254	0.389566811762726	6.91133206157122	6.82921532453273	7.56932399116987	4.2149019101607	6.30706416225537	4.92267359284945	5.11186596386756	5.47864829453918	6.27947129564447	0	0	6.62600100488014	4.20398416585599	7.13442632022093	0.0840642647884745	4.88166461932035	3.14730669878029	0.0565835283663675	6.34287470840092
ACH-000702	2.94110631094643	4.84046323386954	6.26697389152185	0.75702324650746	0.250961573533219	2.63226821549951	2.66448284036468	0	4.41210404467757	7.35702409278409	0.286881147788162	8.21086612490326	3.90207357931074	0.55581615506164	8.50314993743243	6.10622267291913	4.70210340662939	2.57046293102604	5.44989147301094	0.238786859587117	0	5.89166220799394	0.84799690655495	7.93197846731145	5.89651405396884	5.27090264916713	4.27426166125705	3.31759350462347	6.83756486315715	4.68032435684402	6.43011797489203	5.61794491742059	0.111031312388744	0.20163386116965	5.39471991299407	5.06738057801906	1.32192809488736	1.0703893278914	5.31469652565629	2.16349873228288	0.0285691521967709	6.17731986649513
ACH-001020	2.92789645372882	5.00450139223494	5.74227574754027	0.321928094887362	3.88362081628567	0.137503523749935	1.39506279951758	0	5.90424322720366	6.64169052255661	2.15380533607904	5.67666233485797	5.21529030565123	0.0840642647884745	8.20794164326218	4.82578562746479	4.99593670350459	5.65277328451078	6.94098889934589	0	0	4.38474058729238	0.0565835283663675	6.99469285458561	6.0036022366802	4.96162332828695	3.95233356636969	5.50969584193339	4.12845838414693	3.17632277264046	4.39780296186249	6.38905048785353	0	0	6.04001567884788	4.99004721957379	6.17092652528738	0.124328135002202	5.38404980679516	2.77820857639809	0.0840642647884745	4.49697358099828
ACH-000600	0.722466024471091	5.25096157353322	5.4905701304462	1.92599941855622	3.85996954822103	3.68032435684402	0.545968369105293	0	6.45975946661982	7.70632333327543	0.659924558402378	5.69125497865014	4.19613488076516	5.89845023280787	7.53915881110803	5.72628628972067	4.94016675048282	5.81659970653491	5.74335339094491	0	0.0840642647884745	1.58496250072116	2.32768736417605	7.65570959551851	5.57288966842058	4.96624587322494	3.78659636189081	3.6724253419715	4.52544250601812	4.04176864995163	4.69320814891002	5.06220807756025	0	0	5.13175409098481	6.45844762743792	5.39643353125099	0.687060688339892	2.57046293102604	1.61823865559545	0.0976107966264223	5.57198012018773
ACH-000354	2.61823865559545	6.10202817936732	6.55504921280718	7.29360958917966	3.58014548442338	3.29278174922785	2.93734439215023	0.0143552929770701	6.3127014727958	6.41582625747291	0.925999418556223	7.91969761291534	3.43962313755712	6.13832300405648	7.49633451341711	4.73172632271578	3.81557542886257	5.59424994765735	6.35138098067433	0	0.0840642647884745	4.37364821133469	0.613531652917927	7.67193021460232	5.93687346182423	5.22303633790187	3.11103131238874	4.790772037862	6.82119997805645	4.12184429787638	3.97911075501579	5.18784690943957	0.0565835283663675	0.411426245726465	5.44028782084042	3.5298209465287	6.80077050442796	0.622930350920177	4.65592421308382	2.36457243229586	2.6915341649192	6.68299458368168
ACH-000012	3.24336442569366	6.10370744048039	5.26903314645524	3.39780296186249	3.46336088581666	0.454175893185802	5.04875931191986	0	6.99932357815082	6.83605035505807	1.57046293102604	7.81608765860021	5.48155728070859	6.10810622368613	8.32571020751578	6.46646398383497	5.36492255850577	4.05050169744673	5.39437694495706	1.0703893278914	0.0143552929770701	4.88264304936184	0.0285691521967709	7.73795710621359	5.05224198118114	5.84121837392389	5.30669970727279	4.66562016406638	5.96809075204526	4.05224198118114	6.13257684267001	6.34287470840092	0	0	5.12928301694497	6.73009646559547	7.90014226035982	0.613531652917927	5.15502057835857	2.62760683812965	0.0143552929770701	5.20711196120771
ACH-000689	2.20789285164133	5.35790383855249	6.55918586578773	4.2364926183813	4.92837032301897	3.12267271882414	1.9560566524124	0.0285691521967709	4.33842441478356	4.79233480570669	3.62293035092018	6.16390121381454	4.61765111942733	6.44211412241923	7.68643049174347	4.41074812818595	4.25474519762921	3.05484847699562	4.94906796585291	0.16349873228288	0.0143552929770701	5.25285462595139	0.37851162325373	7.20369058707779	4.79233480570669	3.51096191927738	3.5668151540109	4.0866139474095	4.3327079336406	3.33628338786443	4.45088131527337	6.68004299262257	0.0426443374084937	0	4.43829285157915	6.992088609014	5.97131362406888	2.23572705983806	5.08915913191124	3.34198574722862	3.36457243229586	4.5090623863619
ACH-000459	2.32768736417605	5.52669484554198	6.71945727459875	2.77820857639809	6.04875931191986	2.77188557851537	1.09085343045111	0	5.65019012349678	7.35367615775164	0.111031312388744	5.8444860877578	6.08129701413827	2.63691458035588	9.09402488708305	5.31324585178756	4.28762004411207	5.74523733212975	6.28355142317431	0	0.0840642647884745	4.55090066464752	0.432959407276106	7.04362885087643	6.28743535550644	6.17292748960384	4.23342794374847	4.45811948117451	3.61823865559546	4.00450139223494	4.76871365703049	6.13791332208841	0	0	5.50398470389761	6.00854067170295	6.53138146051631	0.0840642647884745	4.834407841807	2.41142624572647	0.263034405833794	5.75568877685271
ACH-001413	3.00180224263398	4.53667461756976	5.31614574229336	0.75702324650746	1.38404980679516	3.43162295971329	3.43028527297778	0	5.22342254993494	6.47118746038699	0.55581615506164	5.19810120932482	7.20681901829001	5.91169158187234	8.61816522665838	4.52544250601812	5.72574115650395	4.10265813136374	4.44426950241348	0	0	3.53605290024021	0.124328135002202	7.55504921280718	6.37573453858316	5.33699741660501	4.49633451341711	3.63807383718072	3.85798099512757	3.63807383718072	5.06091204958787	6.73728114919383	0	0	4.38681094647222	3.84799690655495	5.47605759567755	0.238786859587117	4.85847839042327	2.95977015521147	1.35614381022528	5.02724253597374
ACH-000686	3.0408924306469	5.29645740737124	6.70514852825302	5.2460279805281	6.05961485629722	2.23878685958712	4.43295940727611	0	5.41278152533848	7.51766938813381	1.28688114778816	6.63270444844369	7.23811808269449	8.84605447336319	8.66441172785495	5.05701696536554	4.60169651648096	6.43145581668572	1.10433665981474	0.321928094887362	0.925999418556223	4.87627136055013	5.76420813013995	7.38810341382138	5.59931779369823	5.31723170022261	3.9560566524124	4.71259578044703	4.5837597536395	4.13914201914569	5.29314973674186	5.30852106219326	0	6.93333657591232	5.4905701304462	6.7775512222878	3.98276546258365	0	4.94063660720115	3.15704371014558	0.0426443374084937	5.32481060342048
ACH-000342	2.06350294230616	4.85847839042327	6.4666271200415	6.56574947936884	4.47183776242229	0.422233000683048	2.9297909977186	0	7.59529478400598	7.49024921062709	0.925999418556223	8.44890095114513	2.48800077083407	7.61353165291793	7.45376448215815	6.40565206128037	3.03913839390696	3.69488019279919	3.11603199344711	0.070389327891398	0.0840642647884745	4.89917563048051	0.150559676575381	7.12639473762014	4.87921563716567	6.34500598300872	3.82883464946806	4.71918344048179	6.41818994794577	4.67412163263239	5.23266075679028	5.67581593117227	0.0285691521967709	1.94860084749336	3.90785207184596	4.94063660720115	2.28983446517751	0.722466024471091	6.41869594960205	2.03562390973072	0.286881147788162	5.65105169117893
ACH-000208	3.05484847699562	6.09296850932414	4.78240856492737	4.47118746038699	1.1243281350022	4.5453506448223	1.34482849699744	0.0143552929770701	1.93734439215023	7.16017396833022	1.37295209791183	8.15121954238094	6.89421146153777	6.4749227003798	6.55550942708326	6.68453824857773	4.82731094394967	2.57046293102604	2.37573453858316	0	0.31034012061215	6.66419836929191	0.0426443374084937	7.54936113292434	5.54008928198252	7.83743871485637	0.111031312388744	5.38404980679516	7.083000565676	5.47929524299885	5.67750824226472	5.61735726159132	0	0	5.74685018309805	5.76101926524048	4.76447355099267	0.124328135002202	6.15441308517497	3.78031009904338	0.176322772640463	5.55213110825378
ACH-000360	2.16992500144231	6.38284014447524	7.45918568374892	7.87860274151905	0.855989697308481	1.86393845042397	2.58496250072116	0	4.53480866123175	6.00067610485072	1.05658352836637	6.5978290978269	2.87578006306849	5.29130885982897	6.51506901403224	4.95652136333312	3.611172380044	3.17312743348066	1.95233356636969	0	0.111031312388744	4.20320115631661	0.422233000683048	7.53970165871227	5.54039930563062	4.19377174339668	3.29719141656586	3.51096191927738	4.605257262939	2.65764000520782	3.80529245560071	4.8094144442359	0.0565835283663675	0.22650852980868	4.21955576916691	6.42088657497553	4.86937792403133	0.214124805352847	3.68144926531496	2.95791459863298	2.59454854955035	4.01970191444255
ACH-000249	2.70265754339091	5.603477988254	6.51254295509686	6.38732807236612	2.93545974780529	0.765534746362977	3.73443866613717	0	5.63749432520631	6.69376571221778	0.782408564927373	7.27183649284068	2.99095486039699	6.96693797927846	8.20989195623065	4.86542397831313	4.29278174922785	3.73009646559547	5.63023071585969	0.0285691521967709	0.422233000683048	4.53356334821451	3.20320115631661	7.32228872357088	5.65592421308382	4.88947354253111	3.95326523901484	3.98367769469807	4.96901230751632	3.17791779219584	4.70321146739115	5.4937754084607	0	0.687060688339892	5.18784690943957	5.33449676839042	7.32984117653063	0.584962500721156	4.23266075679027	3.00180224263398	0.111031312388744	5.10223819393074
ACH-001368	2.42223300068305	4.75060650483559	8.6755689698637	2.57531233068744	2.85996954822103	0.622930350920177	4.21878116778407	0.0143552929770701	6.18566835930362	6.93239194006853	0.298658315564515	7.375821403444	5.45975946661982	6.37608196665007	7.43762724831895	5.27127625917593	5.97773784924282	3.63459326844576	6.42425028608405	0.27500704749987	0.799087306074004	5.32048467801769	0.0285691521967709	6.85112436288675	6.22612314312524	5.50175758573866	3.38956681176273	4.15623479785027	4.88264304936184	2.81762325751143	4.75060650483559	7.11467935294331	0	0.070389327891398	5.49537538094463	4.66220549965362	6.43912442405066	0.124328135002202	4.90881290773955	1.65992455840238	1.27500704749987	6.30432850305588
ACH-000231	3.877744249949	4.35755200461808	5.63284983011771	4.64270157183323	4.85748342828667	3.58255600301406	4.68144926531496	0.0285691521967709	5.17272751801285	7.76387628539072	1.78659636189081	7.65699682226872	6.68313498512609	4.35825558670513	8.41333174421571	5.91671548146183	4.8293421939028	4.06263982828646	2.8094144442359	0.070389327891398	1.20163386116965	5.18348651445939	0.0143552929770701	7.97119864538455	5.9413411054853	5.01658546043445	3.99729240763651	4.80426011563474	5.51569983828404	3.70487196445635	5.50048340147312	5.3533232911629	0	0	4.83238371654913	5.44393811501318	7.06447332875342	0.333423733725192	6.80838505065609	3.10936055940423	2.44890095114513	5.16872225436066
ACH-000945	2.81966818349646	5.62234472272424	4.99412711400313	3.674686619928	3.4995270242151	0.400537929583729	2.48284828306847	0.0143552929770701	6.02812708231714	4.7338966052475	1.56559717585423	6.49601487343776	4.87627136055013	0.704871964456353	7.84272746929254	3.90977310414164	5.26115467261557	2.92029330021101	6.70777324346704	1.44890095114513	0.0976107966264223	3.02147972741045	2.85199883711245	8.19618407165597	6.33985000288462	4.87872534148011	4.28762004411207	5.44724856860178	5.28798935040895	2.83995958748953	4.64731450954714	5.14649230697719	0.0285691521967709	0.176322772640463	5.00405188450708	7.2048645439128	6.30140473756448	0.839959587489532	5.64154602908752	3.53977919169849	0.918386234446348	5.4666271200415
ACH-000662	2.86987140617771	4.49505552836802	5.81839044446963	8.04357417330576	4.74200621086674	3.10433665981474	2.84197311892718	0	6.55857377624063	6.09845324630927	0.66902676550963	8.15086426752782	4.39025495632187	3.54720302475693	7.88086915601818	5.31903981556254	3.07382023329167	3.07210580048042	2.70043971814109	0.36737106564853	0	3.84498815668261	3.37712374912949	7.67086865483731	5.27500704749987	6.21276386390212	5.30961277245412	4.31976242766925	6.31958180857156	3.80012335282653	6.16430358309365	7.06425774372001	0	0.344828496997441	4.39848719001897	7.43779367792528	6.67877617412388	0.298658315564515	5.34801990922869	1.74846123300404	0.150559676575381	5.96324290431883
ACH-002458	2.08746284125034	3.98732086592925	4.70487196445635	0.0426443374084937	2.93357263826102	3.23112515787905	1.6959938131099	0	4.75968848842729	5.10559427579519	4.04264433740849	6.58886451819015	6.24012348403402	3.98458935036246	7.62833617186991	5.90014226035982	4.5981269599196	2.77188557851537	5.71753934339116	0.0143552929770701	4.80167602925359	3.4541758931858	0.238786859587117	7.20750245925879	5.65992455840238	4.1243281350022	2.68481873755322	3.89336221076387	3.88068552526112	2.79285535236249	3.77399632511117	6.27947129564447	0	0.0426443374084937	4.84247606299394	7.05961485629722	6.43078705086501	0.263034405833794	3.57046293102604	2.18903382439002	0.16349873228288	4.04701481951759
ACH-001378	0.604071323668861	3.64154602908752	5.41210404467757	8.08087081175972	0.150559676575381	1.57046293102604	0.903038270112912	0	5.99390075563742	8.543573212777	2.06350294230616	7.96832119610627	2.15055967657538	4.78240856492737	6.29810840321141	4.09254574154357	2.16671544496642	2.38404980679516	1.75274859140713	0	0	4.22573765346606	0.238786859587117	4.88508622529017	3.43829285157915	6.47346223623528	2.69821847822441	2.56071495447448	6.17572418538028	4.56254772419912	4.21800615028443	3.91934008244201	0	0	3.67694435910691	4.77768271707355	3.76553474636298	0.344828496997441	3.85399564717639	1.16349873228288	0.0976107966264223	6.74711881638081
ACH-001029	4.09592441999854	3.35614381022528	8.43492007283506	6.24145887127465	6.29939120612683	2.43295940727611	3.57046293102604	0.0285691521967709	6.78135971352466	8.25025103798085	1.16349873228288	8.79681835656541	1.15704371014558	7.35535109642481	7.53286238696942	6.95268301412261	3.80219321694182	5.25512301484779	4.62117275268343	0.0976107966264223	0.070389327891398	6.18189764310839	0.0426443374084937	7.42517393337863	6.10873352786627	6.86133509024526	5.01301553583926	4.61470984411521	5.61529857909211	4.95326523901484	6.05376300930399	4.7235585614721	0.16349873228288	0	6.00517539133194	4.89093302170554	2.84398384404833	0.263034405833794	5.41650199286742	2.60169651648096	2.4541758931858	7.92118637023574
ACH-000248	3.46858331700683	6.20613525340459	5.29388543030237	9.40454553681352	1.4594316186373	7.8376279331714	2.30158764660319	0	7.66199181454016	7.08809918399721	1	6.93215568443206	3.82680268428583	9.42628572395437	8.56067674700243	5.42894634476948	2.37016428054021	5.36246988875021	5.04788732939655	0.0143552929770701	0.0840642647884745	4.66163560233596	0.389566811762726	7.77115929555686	5.25927248703759	5.4154882710497	4.16992500144231	4.4867143730307	4.54473265593262	5.3019533951261	4.68873986801449	6.98265139300139	0	1.28688114778816	5.32048467801769	5.5909612413426	6.32102612859297	0.27500704749987	4.88313201565728	4.06350294230616	0.176322772640463	7.10706011020335
ACH-000943	2.20163386116965	4.32696871158789	4.44559429134118	3.44625622988956	0.0840642647884745	1.14404636961671	1.20789285164133	0	2.60407132366886	6.083000565676	0.356143810225275	5.50589092972996	3.44625622988956	5.47183776242229	6.53278448135929	4.34482849699744	6.17432651517392	3.71039319217052	0.956056652412403	0	0	4.04614178164472	0	7.53083547260472	5.50811168119346	4.45483390689887	3.4032677223393	4.605257262939	4.36246988875021	2.28688114778816	3.52732060787705	5.9609286673117	0	0.0143552929770701	4.45746296464855	4.27872821293894	4.93640237772506	0.124328135002202	4.46727948045998	2.877744249949	0.0840642647884745	5.3110671022556
ACH-000751	2.44890095114513	3.31324585178756	9.83934553064647	0.6959938131099	4.93922657772821	2.25701061820602	5.02856915219677	0.0143552929770701	5.30524096595448	5.95210055416844	4.85698568978221	7.16178693199864	3.4594316186373	8.90980309998419	6.53356334821451	4.38128337250378	4.78345665436024	0.250961573533219	5.38543103719352	0	0	4.8860623383456	3.38956681176273	6.6667565918848	6.34287470840092	4.06953032516231	3.33342373372519	2.94673086014031	4.72246602447109	3.03033607837096	4.27724089833207	8.19574129324645	0	0.189033824390017	5.02192383855476	4.0686708106651	5.77346892790519	0.400537929583729	4.71973105674985	2.91838623444635	0.0143552929770701	5.05484847699562
ACH-001016	2.18586654531133	3.84498815668261	9.19861692679193	8.50815130641947	5.25171909260596	2.8011586560937	5.37677657188298	0	0.978195629681652	5.20633064787105	0.748461233004036	6.86083867904349	7.17741953798924	5.12763327972587	6.48735771531155	4.82222027162153	5.30852106219326	2.72246602447109	1.9297909977186	0	0.495695162624069	2.9560566524124	0	7.80064109732908	6.47654370621426	4.94532677726463	4.35191096110308	4.74092756031863	4.4867143730307	2.59215800212536	5.24906603385587	6.26978123827438	0	0	5.30305008468167	6.97464402604025	3.72027846523333	0.150559676575381	4.76341157447001	2.6959938131099	0.0285691521967709	4.45680614923047
ACH-000282	2.16027483140859	4.5197934862411	5.10349763970334	1.44360665147561	4.02768487693716	3.64846544302731	2.78868571061353	0	5.08108392868763	5.97085365434048	1.58014548442338	6.49825086752782	5.5033487351675	6.45335295377561	8.62402776346394	5.17871464117544	4.78972925137577	6.05332859344979	6.04264433740849	2.33628338786443	1.26903314645524	4.08406426478847	0.0285691521967709	7.76606505147495	5.40258575823259	5.83668159332712	4.18269229751619	5.44757919654888	5.0036022366802	2.92599941855622	5.31542131594578	6.10265813136374	0.0565835283663675	0.0976107966264223	5.09043004232162	6.20143782950403	4.78816365703777	0.189033824390017	4.64270157183323	2.75274859140713	1.39506279951758	5.73822740036724
ACH-000261	2.17632277264046	5.10726939359254	8.15045813196574	4.98322165074267	6.73768676140986	1.61353165291793	3.97085365434048	0.0426443374084937	6.95070169008901	7.41928606065046	0.505890929729957	8.24968235747253	4.13093086982645	6.66689858244059	7.02059109477325	5.37051305246041	5.00225245173138	6.17232749165762	4.85598969730848	0.16349873228288	2.30451104180995	4.72137265947682	0.124328135002202	7.5076360935706	5.6435676219088	6.36492255850578	4.77346892790519	4.66391384211598	5.63430284166251	4.13832300405648	5.56163163037584	6.46858331700683	0	0.20163386116965	5.68425770505893	5.27761287075669	7.22602678036657	0.27500704749987	7.52622534560588	2.22342254993494	0.0840642647884745	5.95837871156634
ACH-000164	2.60644222813161	5.14689956034359	5.56894414465471	3.04264433740849	4.3533232911629	1.40599235967584	1.02147972741045	0.0143552929770701	7.10841990987129	7.26049618694664	0.545968369105293	6.55842071326866	4.62117275268343	5.40122086216022	7.8999610665839	6.20808800822477	5.5453506448223	4.27052894238072	7.00910078936379	0.0143552929770701	0	5.04439411935845	0.22650852980868	8.03869955130559	5.56407325573694	5.38887833881199	4.82425869660337	5.12142990894896	5.45779126025604	4.5385381636298	6.49601487343776	7.16812050459556	0	0.641546029087524	5.74362267606766	7.59163454143354	3.94110631094643	0.37851162325373	5.88166461932035	2.78031009904338	1.32768736417605	6.03760186043555
ACH-001793	2.25096157353322	4.67412163263239	5.17232749165762	5.38784501296558	3.97177344719337	2.0496307677246	2.22650852980868	0.0143552929770701	5.64183500155537	5.71397069243605	0.526068811667588	7.35191096110308	6.16591193893569	7.09834796699804	7.36972819703754	5.88166461932035	5.68957872550933	1.73984810269933	3.65306001710456	0.0285691521967709	0.31034012061215	5.08915913191124	0.0426443374084937	6.84912357200923	6.61176256006487	6.21393046372921	3.78764141448333	4.62935662007961	5.21140163741847	3.11103131238874	4.91073266190291	7.01312722979982	0	0	5.41312014640349	5.86962468620432	5.10223819393074	0.150559676575381	5.46041493916217	2.55336050333533	1.68706068833989	6.40173284952262
ACH-000262	2.10433665981474	5.89093302170554	5.90520646879571	4.21645486514476	5.40463068421761	4.03033607837096	2.91838623444635	0	7.75475391310454	8.1182662733685	0.545968369105293	8.79620188260992	4.54225804976692	5.94438996227009	7.9862971535539	6.24716800037477	4.26978123827438	4.1333991254172	1.20789285164133	0.0143552929770701	0.070389327891398	6.92326805288542	0.0143552929770701	7.63161361866098	5.99729240763651	6.70113315484797	3.83390207666916	4.60407132366886	6.27332938656167	5.08151006812092	6.44906608535705	7.16540952031982	0.0143552929770701	0	4.32048467801769	6.43145581668572	6.01234519041983	0.22650852980868	5.44559429134118	3.18903382439002	0.124328135002202	6.99446658497396
ACH-000158	1.97452931248388	3.22187708107703	7.08480838780436	0.748461233004036	0.0840642647884745	0.985500430304885	4.20945336562895	0	6.49425558654498	6.96058121135347	0.722466024471091	8.35865120089289	3.75060650483559	7.18923154864728	8.54024430213427	6.03650333373899	4.90544717873885	3.53977919169849	1.26903314645524	0.0426443374084937	0	6.17232749165762	0.0143552929770701	7.89421146153777	5.1333991254172	6.53169336086147	5.19888699095693	3.33199177823206	6.54303182025524	4.67412163263239	5.41345868800798	3.90689059560852	0.0143552929770701	0.344828496997441	5.52042224852645	3.93545974780529	0.27500704749987	0.7311832415722	5.80374366850523	1.58976348698498	0.0143552929770701	6.84297883178833
ACH-000773	2.39780296186249	3.16188768237689	6.21548446419279	0.454175893185802	0.22650852980868	1.41683974191283	1.02147972741045	0	4.63517394667492	6.71603060669904	0.238786859587117	5.95396359887078	5.52638186256192	5.40837220357268	9.20111922122571	4.66277517193778	4.72191944555154	4.48478262307787	1.42223300068305	0	0	1.55581615506164	0.150559676575381	7.83920378809694	5.45121111183233	3.45154083301783	4.53231695933277	3.92409988564074	3.63226821549951	1.72683121703249	4.41413553298445	3.37989816352469	0	0.0426443374084937	6.21081743208921	5.10768786931437	7.63284983011771	0.36737106564853	3.0036022366802	0.765534746362977	0.713695814843359	0.238786859587117
ACH-000722	2.86195536414487	6.6514822821509	7.23792694662626	6.47265022797335	5.16430358309365	1.05658352836637	2.91647664443772	0	6.78790255939143	6.8972404255748	1.40053792958373	8.23749679786397	3.39506279951758	1.72246602447109	8.08666701791074	6.54163873443614	4.86492897228979	5.0703893278914	1.21412480535285	0.0285691521967709	0.807354922057604	6.07916474203731	0.0285691521967709	7.63132259136847	5.27015513876653	5.92671109909728	3.85798099512757	4.2637856138908	6.32337006906127	5.02369891726641	6.35614381022528	5.13791332208841	0	0.150559676575381	5.32589006103978	5.07382023329167	0.344828496997441	0.176322772640463	6.36946648365072	3.14404636961671	2.10768786931437	7.18804479642169
ACH-000857	2.12763327972587	4.45483390689887	5.43962313755712	5.49793165189628	4.71369581484336	0.189033824390017	2.5033487351675	0	6.50922077633196	8.12262095644892	2.32481060342048	6.70970419314081	4.33127526714662	1.48026512205446	7.36115424129828	4.8444860877578	3.36317107711924	5.32517051237605	5.01613970265525	0.0143552929770701	0.622930350920177	4.14893410452634	0	6.07745665240059	4.8171115727957	4.58676474335514	3.25398926623079	5.37469175209693	5.64529816394863	3.78659636189081	5.42928119333566	5.67129337248158	0	0	4.94438996227009	6.88996019965864	6.44310931333536	0.189033824390017	5.84799690655495	1.64154602908752	0.0285691521967709	5.35402893805439
ACH-001129	2.13750352374994	4.70929063572336	5.87749887278353	6.25039317308951	5.06091204958787	0.0840642647884745	3.30158764660319	0.0143552929770701	7.18080427811412	7.81519113717349	0.765534746362977	9.37985485430592	5.71011763204345	8.35654000384644	7.75755668893945	6.92255467144305	5.06651978142975	5.89020346667564	5.35614381022528	0	5.92884403671257	5.44691786486603	0	8.50957709019796	5.64414469993285	6.29975751183932	3.26453643099903	3.88947354253111	7.30487605004489	3.85598969730848	5.49024921062709	4.02059109477325	0	0	5.25134038278862	4.12845838414693	7.02502879449152	0.344828496997441	5.91097245165513	3.97085365434048	0.0285691521967709	7.76221591572778
ACH-001619	2.58014548442338	4.4093909361377	6.57969306345875	6.33019983285091	4.34411833452143	0.16349873228288	4.20711196120771	0.0143552929770701	6.32337006906127	7.14812063112396	1.78240856492737	5.91623776786777	4.84799690655495	0.454175893185802	7.45277661675632	4.10433665981474	3.93451650158608	4.83895176695194	4.854993016757	0	0	4.46270675067016	0.150559676575381	6.74711881638081	5.38474058729238	6.37695017094954	3.82883464946806	3.27351588970212	4.27947129564447	3.19219416528334	5.51601514700366	5.34978987024187	0	0.411426245726465	5.58916423669977	8.16390121381454	6.28021399581062	0	3.43162295971329	2.16671544496642	0	6.01033228328482
ACH-000184	2.38956681176273	5.4643415327611	6.05658352836637	5.27426166125705	3.89820835250872	3.71918344048179	2.16992500144231	0	4.94579495674006	5.7062542535732	1.43829285157915	6.39077084942262	6.46646398383497	7.26096656451949	7.53892609959194	4.4666271200415	4.20945336562895	2.76977173924945	2	0	0.0426443374084937	5.42492208821069	0	7.38810341382138	5.43229133824778	4.96716860753263	3.36317107711924	5.11852584893567	4.87970576628229	3.4944156103975	4.55336050333533	7.05939854397342	0	0	5.38715571766298	6.44559429134118	4.82017896241519	0.137503523749935	4.73822740036724	3.93640237772506	3.05831649559082	4.79545527204412
ACH-000329	2.48542682717024	6.1438423541966	3.73009646559547	2.1407786557828	3.35614381022528	1.10433665981474	0.604071323668861	0	2.42223300068305	6.42911377876734	1.0071955014042	5.83213050109593	5.02369891726641	7.59961534862161	8.35988130727835	3.72137265947682	4.43295940727611	5.49920809085669	3.53480866123175	0.0143552929770701	0.16349873228288	5.44923120066949	0	7.61515141786988	5.0408924306469	3.76022094646651	3.78450398292957	5.46041493916217	4.46466826700344	3.92884403671257	4.15623479785027	5.52950864107431	0	0	4.95093492831454	6.15886210620846	5.65191274464578	0.238786859587117	3.69376571221778	2.93922657772821	0.250961573533219	4.95930648975966
ACH-001569	2.93734439215023	3.60169651648096	4.65878273401283	2.01792190799726	3.05311133645956	3.56193705962243	3.76765479823735	0.0426443374084937	5.48928602262588	6.33145442828201	3.20476675065461	8.15971999719321	5.04176864995163	6.08915913191124	7.14343423678486	5.61146750023341	5.30085587126876	3.80426011563474	6.10118781525974	0	0.36737106564853	3.74846123300403	1.13750352374994	5.96878197383005	5.37816477987163	7.71121955689433	2.96347412397489	3.29572302453997	5.12887075946513	3.52356195605701	4.67750824226472	7.02369891726641	0.0426443374084937	0.0285691521967709	4.47702965301307	6.30833903013941	6.90965311453448	0.124328135002202	4.02059109477325	1.28688114778816	0	7.68369645430651
ACH-000814	2.50080205305716	5.51633038682594	5.45647762935182	1.26903314645524	2.68706068833989	2.60407132366886	2.29572302453997	0.0285691521967709	5.12556845177803	5.22843392051337	1.87578006306849	8.44120126061824	5.18348651445939	5.46205231879643	8.46192957976417	5.48446041312882	5.15502057835857	3.98458935036246	4.55826763405574	0.0285691521967709	3.32337006906127	5.22342254993494	2.17312743348066	7.81301154860562	5.2861418728343	5.26940724085404	3.44625622988956	4.86888427302877	5.30779279612989	4.26077843189343	5.33985000288462	6.30924896081662	0.137503523749935	0.070389327891398	5.67496903062497	8.74956778714606	4.5909612413426	0.111031312388744	5.17312743348066	3.94673086014031	0.070389327891398	4.96347412397489
ACH-000197	2.63226821549951	0.250961573533219	3.53977919169849	1.16992500144231	0.855989697308481	2.69376571221778	2.72465027173297	0	5.01836711554312	6.62673115067279	0.53605290024021	8.90210373566448	6.15299460549243	8.29420717830167	7.24773767265893	6.40139154480353	4.79337571126475	0.422233000683048	1.55581615506164	0	0.0565835283663675	4.64500988439109	0.176322772640463	8.80638850801618	5.98253731439927	5.3533232911629	4.79285535236249	3.8787253414801	6.08491465976794	3.4594316186373	3.94860084749336	5.20867331962947	0	0	4.93922657772821	4.7771566660045	0.53605290024021	1.60880924267552	4.04001567884788	0.970853654340484	0	6.55550942708326
ACH-000545	3.00180224263398	4.39985467357243	8.37846827239086	6.415657274159	5.11144869848767	5.10852445677817	3.51349074558812	0	7.63771166947682	7.69265037003553	3.62993940943954	8.20099666084225	4.06350294230616	6.58766502110098	7.70991092740223	6.41869594960205	5.17911290067856	3.54349588342577	3.70708299177171	2.60880924267552	0.124328135002202	4.63052196347164	0.0426443374084937	7.97705090611061	4.9126498648972	7.56498780095989	3.7235585614721	4.15218341905505	6.33628338786443	5.81480674309309	5.53915881110803	5.68201139080069	0	0.0840642647884745	3.5981269599196	6.04483123344781	7.2585189247113	1.03562390973072	4.8109571587378	3.44493204894218	2.25701061820602	7.28290308333826
ACH-000949	4.59991284218713	4.33771109212829	7.77214959078454	7.48454097236277	0.432959407276106	4.55642941544957	4.27202318906105	0	7.00820449669482	7.30642630560287	0.584962500721156	9.4102817374144	0.704871964456353	7.25351660788993	8.31061278165953	6.72383156649532	4.18824265626441	4.70929063572336	4.61294219630467	0	0.137503523749935	6.16952419715	1.94110631094643	8.1660124016662	6.10349763970334	6.9624333435708	3.76341157447001	4.55090066464752	7.23218105768664	5.60762622084549	4.6046644151637	7.57946679976157	0	1.40053792958373	3.59454854955035	5.61441538650813	1.58976348698498	0.111031312388744	6.40650265681287	2.37016428054021	0.0143552929770701	6.33753270634248
ACH-000124	2.16992500144231	3.4867143730307	4.18348651445939	0.970853654340484	0.20163386116965	0.31034012061215	1.62293035092018	0	4.40803246613065	6.1554254317472	0.36737106564853	7.88233736124948	7.67461600861502	7.76314595814948	8.95779854706707	5.06047978140759	3.71259578044703	4.67129337248158	3.99819550315325	0.0565835283663675	0	3.96069703930431	0	6.89808739714995	5.8967562184748	4.19770815795585	3.93545974780529	3.55826763405574	4.97315203787724	3.21412480535285	3.90207357931074	4.86987140617771	0	0.0285691521967709	4.66163560233596	4.06695024392463	0.333423733725192	1.53106949272595	3.5385381636298	0.765534746362977	0	6.23687524536694
ACH-000560	2.36737106564853	5.01613970265525	5.63923216324928	6.26996820063334	0.545968369105293	0.27500704749987	3.20320115631661	0.0143552929770701	6.12845838414693	6.36334632097502	0.713695814843359	8.08331975776571	3.83086375675176	8.25105628517224	8.36483503491908	4.00809242094872	5.16671544496642	4.87135084063403	7.22573765346606	0.124328135002202	0.150559676575381	4.67525138605026	0.0285691521967709	7.75902263940966	3.92314918047231	5.51127826508303	3.8499992594661	4.87627136055013	4.09423606984577	2.69821847822441	3.99276843076892	5.56040926636212	0.0143552929770701	0	5.53169336086147	5.20945336562895	0.516015147003665	1.02856915219677	5.44294349584873	1.9297909977186	0.124328135002202	6.30706416225537
ACH-000897	2.87578006306849	6.01033228328482	5.57621978120958	3.8499992594661	4.65935375917005	3.24944534108584	3.56193705962243	0	5.4198759304222	7.51356970003011	1.49569516262407	6.46890909211059	5.63952159951083	5.57228336665041	8.28886607416582	4.50525580093216	4.96486066424585	4.01613970265525	2.41142624572647	0.0143552929770701	0.0976107966264223	4.70542503904273	0.16349873228288	7.55972123119723	4.40463068421761	4.51222688651396	4.75274859140713	4.61529857909211	5.08788710093312	3.7279204545632	5.31542131594578	5.98641093525205	0	0.0565835283663675	4.7076352195453	6.66817586897014	6.53636379239547	0.0565835283663675	4.72465027173297	3.4235781709818	0.0565835283663675	5.51790555352995
ACH-001626	3.31034012061215	3.81762325751143	5.268284666521	8.5537444745512	4.74416109557041	0.565597175854225	3.60644222813161	0	8.04608719923203	9.4178525148859	0.650764559116902	9.12943758313345	3.52606881166759	7.96399423274969	7.34500598300872	7.20799043323296	3.48542682717024	3.93828579188405	3.84096670448742	0	0	6.32138698278217	0.111031312388744	6.11769504266975	5.89384755813292	8.9296134898696	3.78031009904338	4.54905302933729	5.81608765860021	5.42592920520858	6.30487605004489	6.90749159334305	0	0.298658315564515	4.90014226035982	5.33485426933163	7.3131551362192	0.298658315564515	6.0203688510632	3.46336088581666	2.72900887033786	7.8109571587378
ACH-000619	2.72683121703249	4.32912359629157	4.98413359454098	6.86690797814317	2.96901230751632	0.20163386116965	0.941106310946432	0	6.65535182861255	7.37086174008528	1.37851162325373	7.16741814583174	2.94673086014031	7.70009287475899	7.18020754777021	5.7457751494858	3.66562016406638	4.70984201927331	5.3526172989585	0	0.0143552929770701	3.96993327469786	0.0143552929770701	7.11509568511297	5.94415566344036	5.56924802986718	3.87479696589867	3.33485426933163	5.40190347160796	3.89627184880737	4.99548451887751	5.6573541815237	0	0.0143552929770701	3.94953493301701	5.22689381357139	6.3231899010884	0.632268215499513	4.79856900355688	2.83187724119167	0.0143552929770701	5.66760832567372
ACH-001973	2.92409988564074	3.81966818349646	8.76563419342074	5.27276973243651	4.33985000288462	4.15704371014558	6.46711641800817	0	5.29278174922785	5.66277517193778	3.01970191444255	8.98128185405741	7.403097261532	3.08065766334523	7.87535004048504	6.06608919045777	5.91671548146183	3.22650852980868	3.76871365703048	0	0.55581615506164	4.20711196120771	0.0565835283663675	7.01591677210688	5.75435307169213	6.71342088486808	2.57773093149008	5.25058266478754	3.81044310384518	3.61941301059794	4.85748342828667	7.41057854898612	0	0.0285691521967709	3.78345665436024	7.41582625747291	0.238786859587117	0.0565835283663675	5.7457751494858	3.24792751344359	0	6.49233391454472
ACH-001340	2.5385381636298	4.88215391728701	5.46858331700683	9.05966892931089	6.30997649237056	0.250961573533219	1.84398384404833	0	5.9143253300853	7.43887500263395	1.59454854955035	8.13837420612349	3.39917109381982	6.71397069243605	7.16037568743582	5.95628902658394	3.5981269599196	4.31179371775365	5.84574093261458	0.0143552929770701	0.613531652917927	3.73009646559547	0.565597175854225	7.00405188450708	5.72273923629671	6.92967266157934	3.43295940727611	3.30597052098439	4.66277517193778	4.55581615506164	5.34447345945636	6.29645740737124	0	0	6.03011533090807	4.67129337248158	4.12598165385472	0.16349873228288	4.92029330021101	1.68257329734758	0.137503523749935	7.46866476767959
ACH-000546	3.11769504266975	3.60999129521268	6.6779310100453	6.92184093707449	3.58976348698498	0.238786859587117	1.98550043030488	0.0143552929770701	5.63430284166251	6.14425035619052	1.27500704749987	5.71204544855369	2.87381319835909	8.74429566905504	6.50874555424447	4.79960542245267	3.30158764660319	4.02680005934371	6.02702131462225	0.0426443374084937	0.0285691521967709	2.95977015521147	0.0143552929770701	6.82883464946806	5.41616416473313	4.22804904788446	4.4369613378336	3.60169651648096	5.56407325573694	3.55090066464752	4.38059093426592	5.86418614465428	0	0.070389327891398	5.1554254317472	5.01613970265525	5.63865311646611	0.799087306074004	5.37851162325373	1.96716860753263	0.918386234446348	4.57712666130705
ACH-002018	2.54349588342577	3.4995270242151	8.18759951253579	0.36737106564853	5.24564777363675	2.35049724708413	3.68818035858693	0	3.95698592461258	5.95930648975966	3.41683974191283	7.19751159210762	6.21994291395412	6.06307144984268	6.40565206128037	4.89578731646331	5.43662826729284	3.69265037003553	5.26002565596146	0	0.0143552929770701	3.47897180503294	4.90785207184596	6.16852169899217	5.48832219114082	3.24792751344359	3.60050764534579	4.18428029441938	2.97269265400426	3.11769504266975	4.13832300405648	5.92599941855622	0	0.0143552929770701	6.05593312860741	7.0723202160327	3.03913839390696	0.0143552929770701	4.85947266685194	1.95233356636969	0	5.56924802986718
ACH-000153	2.36176835941915	4.34624777408278	4.03826057517535	3.56924802986718	1.51601514700366	3.86591881455221	1.23266075679027	0.0143552929770701	6.0647966459118	5.63546419816788	0.575312330687437	7.60547951806167	6.73592828427765	5.26753579806874	7.263879487401	5.80992886572143	5.69181329717138	2.96716860753263	4.14812063112396	0.0565835283663675	0.150559676575381	6.07980475463526	0.214124805352847	8.47021145739054	5.69515867847536	6.05549936581374	5.14526985665051	4.59753117422421	6.17652224654896	5.44625622988956	5.7771566660045	7.3684191550814	0	0	5.03650333373899	6.43229133824778	5.15502057835857	0.659924558402378	5.6906964439777	2.76765479823735	2.62527048937469	7.96780264519639
ACH-000526	2.58976348698498	5.12845838414693	7.45647762935182	4.14649230697719	5.77741971551583	2.48026512205446	3.92599941855622	0	4.83339613416323	4.44559429134118	1.91456452349394	6.76434084667018	6.8636907136601	6.18824265626441	7.43746079951105	4.66391384211598	4.15623479785027	3.38404980679516	2.65535182861255	0.0143552929770701	0.070389327891398	4.5981269599196	0.250961573533219	6.611172380044	5.41751500288509	5.6906964439777	3.50716034911752	5.34908214639109	5.20163386116965	3.54349588342577	4.50143914515887	7.26856539200414	0	0.0285691521967709	5.20711196120771	6.915759896038	4.40599235967584	0.27500704749987	5.67299099382775	3.71589337054761	4.30597052098439	5.38577613826941
ACH-000116	3.16671544496642	4.10265813136374	7.40028174649846	8.9453560429334	7.63103150535671	4.32768736417605	2.76765479823735	0.0143552929770701	8.12137810196302	7.33904828291907	0.454175893185802	8.32957212576538	4.21723071622067	9.42567749186224	7.42038134119664	5.31324585178756	3.40053792958373	6.23438635409455	8.17985934105233	1.91073266190291	0.263034405833794	6.02525032156158	0.0976107966264223	7.04253490553975	5.31542131594578	6.89663514130291	4.81557542886257	4.88215391728701	6.64918431047001	5.33306587807636	5.06307144984268	6.67821278642137	0.0143552929770701	0	5.41447383643093	6.48510476108097	5.10265813136374	1.24488705912353	5.97956810009519	2.67807190511264	0.31034012061215	7.75000346948938
ACH-000815	2.89141918684608	2.611172380044	8.14036967065153	1.9297909977186	0.238786859587117	1.15055967657538	4.73876783680019	0.0143552929770701	6.27947129564447	6.90038381666693	0.505890929729957	8.57334422759282	4.67129337248158	4.67525138605026	7.3482855418512	6.57924050057297	3.96532254836726	3.18745105402733	4.75274859140713	1.79493566280354	0	6.08512718021332	0.0426443374084937	6.74564071394166	4.66220549965362	6.39437694495706	4.41751500288509	3.78450398292957	6.46287031226445	5.30852106219326	4.84046323386954	6.87233628810464	0.0426443374084937	0.137503523749935	5.1586601753465	4.21179097625254	0.27500704749987	0.799087306074004	3.86888427302877	2.25701061820602	0	7.71863561627134
ACH-001270	3.00539998774259	4.70597790168252	6.89941734867508	7.93055994611963	5.6313953536956	0.0565835283663675	1.9560566524124	0	6.65578113825443	7.85878917542284	0.250961573533219	7.28715827825949	3.64500988439109	5.49409554494063	7.80567939272007	5.98413359454098	4.21179097625254	2.24488705912353	7.83225711437793	0	0.0426443374084937	5.77346892790519	0.0143552929770701	7.06371864015225	6.23150921086705	6.71218305120923	3.66220549965362	5.09296850932414	5.75542173473424	4.73660487531425	5.64846544302731	6.74133214878799	0	0	5.36632221424582	5.63865311646611	6.32246900411355	0.27500704749987	4.67581593117227	2.25701061820602	0	6.02502879449152
ACH-000324	2.74200621086674	5.22071689199892	6.6167693662935	0.594548549550354	5.24298351610969	0.454175893185802	2.85598969730848	0.0426443374084937	7.12536180635178	2.48800077083407	0.389566811762726	9.34338561315148	5.00090140274153	7.02014657311178	7.95163441683292	7.24479194159979	4.99004721957379	3.46466826700344	5.16349873228288	0	0.0426443374084937	5.46890909211059	1.4594316186373	6.71644223684332	5.74362267606766	6.75608924737322	5.08533966935737	5.54101915313356	7.24403077556438	4.98458935036246	6.30961277245412	4.39985467357243	0	0.0976107966264223	4.63807383718072	6.26209484537018	5.97131362406888	0.0565835283663675	6.32337006906127	2.21412480535285	0.0976107966264223	6.29462074889163
ACH-001561	1.64616265715789	3.28835856219366	7.20398416585599	8.17801742239103	2.77820857639809	0.815575428862573	0.823749360308273	0	4.83289001416474	5.35790383855249	3.98732086592925	5.98913900736823	4.57833494868161	6.58150189667979	6.9407540474748	4.13668357769724	5.36422222109353	4.04176864995163	5.54442356218942	0	1.90689059560852	3.30305008468167	0.356143810225275	6.86418614465428	5.56102057782927	4.03826057517535	3.79181407116183	5.0866139474095	1.81966818349646	2.114367024952	3.95884267524324	6.29296575471765	0	0.0143552929770701	4.46336088581666	5.4541758931858	6.62804448261682	1.99638874644762	4.31686980506433	2.44095219802964	0.641546029087524	5.15177765473205
ACH-000842	1.93734439215023	4.20320115631661	6.40701277351601	5.95419631038687	3.43562859405209	0.53605290024021	1.25701061820602	0	4.84549005094437	7.10328780841202	0.070389327891398	5.39848719001897	3.18903382439002	5.71259578044703	7.40531168259745	3.82578562746479	4.02768487693716	4.10013667128545	3.48800077083407	0	0.356143810225275	2.56803210477128	0.0285691521967709	6.5057321737418	5.27500704749987	3.70265754339091	3.20789285164133	3.42894634476948	3.38266725274504	2.17632277264046	4.76924279514054	6.18070484019555	0	0.0565835283663675	4.08915913191124	4.22419466397043	5.795195490817	0.150559676575381	4.15461561132689	1.97085365434048	0.0143552929770701	4.0703893278914
ACH-000898	3.4995270242151	6.06931549454008	1.0496307677246	6.64140152114521	0.495695162624069	3.82578562746479	1.89530262133331	0.0143552929770701	4.64789009105921	6.33217085041511	0.659924558402378	6.87921563716567	2.99276843076892	5.97407036702403	8.51617277552509	4.82680268428583	4.15218341905505	4.71589337054761	3.3305584000308	0	0.070389327891398	2.98550043030489	3.68929916053589	9.37336545576452	5.35543919724868	4.12018602753186	3.26002565596146	4.10181813422741	5.27015513876653	2.97636363573276	4.19377174339668	6.96081285795655	0.0840642647884745	0.0426443374084937	4.12267271882414	7.7983097824546	0.464668267003444	0.475084882948783	4.69988472869748	2.71369581484336	0.0143552929770701	4.23112515787905
ACH-000517	2.18269229751619	5.01256867350306	5.80271021929134	5.38128337250378	1.48026512205446	1.8073549220576	1.53106949272595	0.0285691521967709	4.08406426478847	7.5478199565777	3.5933537709803	6.51696065989882	4.2349610948395	6.26472407423801	7.23256482972877	4.82781902461732	5.46303385531749	3.76234881564413	3.64038956005495	0.0426443374084937	0.0143552929770701	4.17472598770613	0.0143552929770701	7.32633959678046	6.5512083739461	5.32912359629157	3.66334461936609	3.39369076418745	4.18824265626441	3.50080205305716	4.63749432520631	6.66405611271822	0.0285691521967709	0.298658315564515	5.17152710603881	4.77768271707355	6.92564344659055	0.400537929583729	3.75060650483559	2.81966818349646	1.58976348698498	4.77294133783134
ACH-001415	4.23572705983806	4.64385618977472	5.67638025546692	9.2019278587336	0.970853654340484	0.298658315564515	2.08406426478847	0.0143552929770701	6.43212427264156	6.88728155166999	1.60880924267552	8.08470210801199	4.39780296186249	8.39459130953463	7.25313836969129	6.30761067215807	4.02236781302845	3.82883464946806	3.63807383718072	1.53106949272595	1.6915341649192	4.61235249875266	0.0143552929770701	6.45697038112101	6.04614178164472	7.20124177119825	5.1574479962743	5.79467578798686	6.28503224962291	5.48349335128439	5.35297033824593	0.432959407276106	0	0	6.39197388306029	4.44095219802964	6.69139457853808	0.0976107966264223	6.37155886261196	2.35049724708413	0.124328135002202	6.20554891117303
ACH-000681	2.65535182861255	3.74308405554959	6.33091687811462	2.83592407425437	3.64731450954714	3.42223300068305	1.50589092972996	0	5.77899700616954	7.09296850932414	0.678071905112638	6.77201759068921	5.16430358309365	4.38543103719352	8.79194427242006	4.90352037372338	5.08576455377831	5.04875931191986	3.80529245560071	2.86195536414487	0.0285691521967709	3.17312743348066	0.0426443374084937	8.02292258905563	5.74899785009815	5.09212284983868	3.68481873755322	4.59215800212536	3.95419631038688	3.68818035858693	5.31215688831337	6.03254169727004	0	0	4.50207595604579	6.37364821133469	6.46858331700683	0.070389327891398	4.14974711950468	2.39506279951758	0	6.22554487000337
ACH-001310	3.17312743348066	5.14486214291573	6.82438600258545	2.83390207666916	6.08406426478847	3.44890095114513	2.53106949272595	0	5.92148393743373	7.148222340387	2.92789645372882	7.07414146275251	6.59723318908613	5.66704055902299	8.85658115076482	5.77373265060786	4.4905701304462	2.88947354253111	5.5438051759644	0	0.124328135002202	4.95884267524324	0	7.28206907519813	6.08682621770207	6.39231742277876	4.4988890869768	5.37016428054021	5.5933537709803	3.84498815668261	4.83086375675176	6.40820234485218	0	0	5.29057185085208	5.53325185192897	7.59103606798305	0.189033824390017	5.25550073314839	2.36737106564853	0.0976107966264223	6.08809918399721
ACH-000070	2.5033487351675	2.52857131887076	4.83238371654913	4.20711196120771	3.90400231628369	3.16510798514454	1.38956681176273	0.0143552929770701	5.18308946064076	6.25908413335355	0.659924558402378	7.79584485619723	4.77082904603249	8.6943927134768	7.60021027442009	5.01703108052784	4.15055967657538	4.55581615506164	4.01077983875324	0	0.0840642647884745	4.69766263347052	0.0143552929770701	8.11540785541406	6.07424852334703	3.85996954822103	3.42492208821069	4.07895134139482	5.15137177625395	3.56315813040281	3.82883464946806	4.5090623863619	0	0	5.48639259427596	4.64789009105921	3.48155728070859	0.526068811667588	3.28095631383106	1.50589092972996	0	5.67525138605026
ACH-000484	1.97085365434048	5.47994190147713	8.03446885159095	4.08576455377831	0.7311832415722	1.02147972741045	3.35049724708413	0	5.39437694495706	6.97945377741666	0.855989697308481	4.85598969730848	6.4369613378336	3.13750352374994	7.38870616922638	4.74146698640115	4.82017896241519	6.36894291440495	5.35402893805439	0.0285691521967709	0.36737106564853	2.76977173924945	0.31034012061215	7.88856061771365	5.67525138605026	6.54689445988764	3.47378691161437	5.10559427579519	5.28909670241999	3.39506279951758	3.68481873755322	5.19810120932482	0	0	5.21684284283726	5.62087961135542	2.70043971814109	0.641546029087524	4.1811025507538	3.26453643099903	0	4.64270157183323
ACH-000108	3.00539998774259	4.24564777363675	7.32084566764572	2.17312743348066	5.75888943272096	0.16349873228288	3.22650852980868	0.0143552929770701	6.55182359572126	7.07435557599732	1.1243281350022	6.9676297534662	3.96809075204526	5.69348695749933	6.55995061271308	4.5197934862411	4.99503219247754	3.90785207184596	4.99684064779537	2.13750352374994	0.0976107966264223	4.5957423394744	0.286881147788162	9.44989147301094	5.89965902637744	5.39163026151743	4.24336442569366	4.41278152533848	5.90785207184596	4.00180224263398	4.81966818349645	5.27500704749987	0	0	6.25039317308951	6.23054888663476	0.704871964456353	0.66902676550963	5.89796643164945	2.02502879449152	0.0426443374084937	4.61588707391606
ACH-000808	2.68032435684402	5.02059109477325	5.37364821133469	3.41006969175638	1.75274859140713	1.65535182861255	2.91456452349394	0.0143552929770701	4.90737141382356	5.04526821513853	3.64961545906341	6.14852742516046	5.48446041312882	8.17751920259781	7.07788386443832	4.92409988564074	4.25398926623079	6.30250184411232	1.92599941855622	0.641546029087524	0.0565835283663675	4.08746284125034	0.0143552929770701	6.90074607531062	5.93404464711225	4.79285535236249	2.03913839390696	5.47378691161437	5.61618123133188	3.40735275114004	5.47540919340106	6.32481060342048	0	0.0285691521967709	5.11561593142811	6.88667207380157	5.97338167497138	0.20163386116965	5.46564802598228	4.07638806851284	0.495695162624069	5.55458885167764
ACH-000656	1.85598969730848	5.18824265626441	8.28955784835356	0.263034405833794	0.137503523749935	1.87578006306849	4.62760683812965	0	3.32768736417605	6.52450253744916	0.545968369105293	8.12804589092299	5.74389191093657	6.62600100488014	8.31872355891722	4.7235585614721	3.82883464946806	4.48607074373567	1.90303827011291	0	0	2.83187724119167	0	7.30305008468167	5.73633427697511	4.87528859822269	4.56010351346474	3.31034012061215	4.57046293102604	3.64500988439109	3.77610398807316	5.91456452349394	0.137503523749935	0	5.9114519116266	5.60436789989375	0.189033824390017	0.575312330687437	3.12101540096137	1.6959938131099	0	6.08979472706399
ACH-000166	2.55336050333533	3.83390207666916	4.5552026338783	0.526068811667588	2.85199883711245	0.22650852980868	1.67807190511264	0	6.57667329251657	7.10475598696226	0.286881147788162	7.91294919785279	4.61176256006487	9.11945993445932	7.51522674595618	5.74953426766926	4.36667191611176	5.82832692641482	4.04788732939655	0	0	6.39523421222388	0.0840642647884745	8.42130746800909	5.77847143419983	4.99548451887751	3.26453643099903	3.44757919654888	5.88190928904719	4.19613488076516	4.70873904135958	0.516015147003665	0	0	5.53605290024021	4.6507645591169	6.82756500665014	0.475084882948783	4.56437816856506	2.48284828306847	0.070389327891398	6.0961353249095
ACH-000997	3.11603199344711	5.13463167144765	6.81378119121704	8.28960395484086	0.238786859587117	0.286881147788162	3.42894634476948	0	6.90098753054815	7.89845023280787	0.400537929583729	8.53457524690617	4.75755668893945	6.19396881942197	8.75962191735278	5.92860719930895	4.45154083301783	4.83995958748953	3.29719141656586	0	0.0565835283663675	5.29755828116819	0.0285691521967709	7.97876765103679	6.32409051603798	6.63444806236231	4.47248777146274	5.04220656012069	5.30888505741176	4.43028527297778	5.21723071622067	7.28373660962484	0	0.389566811762726	4.06522762277562	5.09550251765867	2.51349074558812	0.22650852980868	5.30742852519225	3.19534759832222	0.0976107966264223	6.38059093426592
ACH-000866	4.0232553523003	4.06781078378962	7.00225245173138	4.48349335128439	8.1177989196213	1.74846123300404	2.19534759832222	0	5.77584069853125	6.74738739965272	0.823749360308273	6.88679398997529	3.88362081628567	9.68697317749479	8.51751192305606	5.50557340028202	4.58436125251871	5.77373265060786	6.34872815423108	0	5.37816477987163	5.30414594120295	3.14730669878029	7.8913584251622	6.28688114778816	4.82527683005487	4.82883464946806	5.33842441478356	4.70321146739115	4.22110372536788	4.33485426933163	6.13934670028966	0.22650852980868	0	6.73930807086038	5.24792751344359	2.46727948045998	0.687060688339892	4.3743439890385	3.11270013274936	0.124328135002202	5.38093719492782
ACH-000819	3.09254574154357	6.01547080763938	4.80426011563474	5.08363887925071	4.86096279785812	0.411426245726465	2.31324585178756	0.0143552929770701	6.80271021929134	6.95210055416844	2.50589092972996	7.72267093819076	4.66049513188851	5.61500424163503	9.12587836442987	5.75141016006437	4.05311133645956	3.38818953715608	2.02502879449152	0.0565835283663675	1.05658352836637	6.1168637576909	0.238786859587117	7.74342071693792	5.62351574149055	6.64659470958165	4.8293421939028	5.05571626351254	5.87553435157324	5.04919510562228	5.34943605171382	6.31487775736821	0	1.04264433740849	3.89336221076387	5.60999129521268	5.29535569289167	0.0840642647884745	5.52888382727464	2.8972404255748	3.32768736417605	5.13709360897494
ACH-000226	3.24944534108584	3.60880924267552	9.54876412245338	1.06350294230616	0.137503523749935	1.70043971814109	6.15724586737157	0	5.7221927608959	8.30642630560287	0.495695162624069	8.2747275727873	3.65420637794429	0.22650852980868	8.15588075604982	6.17931198921002	5.60407132366886	5.14771372235215	2.67355642399014	0.0426443374084937	0.0143552929770701	4.29057185085208	0.411426245726465	6.61515141786988	6.21567859660793	6.63908742334036	3.59693514238723	4.14730669878029	6.00135189299996	4.50398470389761	4.70210340662939	5.30012372456901	0	0.150559676575381	5.54504168346746	5.10265813136374	6.67933934190341	0.918386234446348	3.64038956005495	1.11769504266975	0.37851162325373	0.298658315564515
ACH-000087	4.38335869538511	3.10936055940423	6.44078613241324	6.45746296464855	6.49505552836802	0.84799690655495	3.20789285164133	0.0976107966264223	5.68257329734758	6.87073459397099	1.25096157353322	7.56247140526129	1.28095631383106	8.03375335188982	7.03132902418066	6.56574947936884	4.13010717865883	4.81147103052984	6.34500598300872	0	1.41683974191283	4.84849775538515	0	8.27244316724292	5.96716860753263	5.30633516019798	5.01703108052784	3.9174317553901	5.43995551747816	4.42894634476948	5.73416766115076	3.52481592835751	0.0565835283663675	0	6.48751850606578	4.98595575460751	2.91838623444635	0.27500704749987	5.24031432933371	2.4594316186373	0.613531652917927	6.17771851116218
ACH-000340	2.46988597627446	5.45680614923047	6.41210404467757	5.28835856219366	5.52575569282949	3.54473265593262	1.77399632511117	0.0285691521967709	4.19613488076516	5.82043428407604	1.76553474636298	6.41498114290309	6.4916927879745	6.6979405826171	6.98071082890019	4.5933537709803	4.96947286459633	2.70043971814109	2.03913839390696	0	0	4.63401235640212	0	7.32930302481501	5.64673869830785	5.17911290067856	3.54473265593262	5.21839371107679	4.71369581484336	3.4867143730307	4.40190347160796	7.34660237529899	0	0.0285691521967709	5.41920177384876	6.26903314645524	4.54473265593262	0.298658315564515	4.89481776330794	3.23725777090037	1.37851162325373	4.93781516880342
ACH-002005	2.62058641045188	4.72900887033786	8.11852584893567	0.150559676575381	4.14241343787374	0.400537929583729	4.62643913669732	0	5.24488705912353	6.68999797141945	3.03562390973072	6.992088609014	3.66562016406638	7.27500704749987	8.33619410941885	4.46597446450407	5.77925972037238	4.63923216324928	6.97395560784321	0.0565835283663675	0.985500430304885	4.03826057517535	0.16349873228288	7.04559586456821	5.32409051603798	4.62760683812965	3.28688114778816	4.26528685756517	4.79181407116183	3.88947354253111	4.79753183957196	7.36132973029508	0	0.0143552929770701	5.28355142317431	8.77991629665499	6.59275601044103	0.0840642647884745	4.52606881166759	2.33628338786443	0	4.68032435684402
ACH-000658	1.68257329734758	3.77820857639809	7.30870307128211	8.07199858075306	7.44286057995797	0.37851162325373	3.39094277280254	0	5.55826763405574	6.79506558265962	0.650764559116902	6.56437816856506	4.53729606709084	5.3110671022556	7.17322739502865	5.12845838414693	4.57349571549561	3.52857131887076	2.76128527336162	0.111031312388744	0.070389327891398	4.35191096110308	0	7.08799314636232	5.54318652456517	6.07959144864819	4.38612115681485	1.91073266190291	5.14363830992204	3.11103131238874	4.40667271575583	3.95419631038688	0	0	5.29535569289167	4.71918344048179	2.07724299893246	0.176322772640463	3.96624587322494	1.6915341649192	0.0285691521967709	6.67072705449947
ACH-000758	4.32337006906127	5.01077983875324	8.2667396991864	8.60169651648096	0.871843648509318	0.799087306074004	2.89141918684608	0	5.65306001710456	6.30067286942404	0.263034405833794	5.65849713665648	3.59693514238723	0.687060688339892	6.46303385531749	4.83844759254846	4.40190347160796	2.7311832415722	4.86046625851717	0	0.0285691521967709	3.68706068833989	0.0976107966264223	5.64241277290506	5.91695427895322	5.40701277351601	4.10433665981474	5.65935375917005	4.1333991254172	5.45252954467793	4.10685079645022	7.44443516757309	0	0.20163386116965	5.43662826729284	5.94976835993135	0.464668267003444	1.23878685958712	5.47670570666818	3.81557542886257	0	6.26303440583379
ACH-000196	3.81352468929781	4.7279204545632	6.51822038059959	8.41451611878438	7.04701481951759	0.20163386116965	1.37295209791183	0.0143552929770701	6.70901486490327	4.92219784839637	1.59931779369823	6.94789988624827	3.08915913191124	7.90502590997848	8.53484755994809	5.53698537579194	4.08915913191124	6.49073056358964	4.24336442569366	0	3.4594316186373	5.20124177119825	0.0565835283663675	7.37216856861833	4.58195375084882	5.05137210172103	4.35895882583233	3.83390207666916	5.47443604325227	4.40667271575583	4.11852584893567	7.85791880865626	0	0.0143552929770701	5.5478199565777	5.28946563095822	4.0241423458978	0.978195629681652	4.44757919654888	2.60644222813161	0.0143552929770701	6.94485844580754
ACH-000258	3.20320115631661	4.47443604325227	6.15805421312231	5.99751823451979	0.150559676575381	0.16349873228288	0.27500704749987	0	6.75355105460066	8.62421058442409	0.799087306074004	8.17012536183995	4.64558638591361	5.10097764772482	8.30638073362021	6.73199778664374	5.11519974938544	4.83289001416474	6.86851392389546	0.0143552929770701	6.3566720442121	5.13709360897494	0.214124805352847	7.03650333373899	4.80992886572143	6.03957710306068	4.13832300405648	5.71479501111816	6.4446008137115	4.29278174922785	4.7273759385949	6.9263553027107	0.150559676575381	3.4944156103975	6.88374299057045	4.22265002245148	6.46776855726253	0.263034405833794	5.5512083739461	3.4594316186373	0.0143552929770701	6.26772305162742
ACH-000163	2.47508488294878	5.61853233397629	7.35799178363106	2.87578006306849	6.97705090611061	3.6507645591169	2.12763327972587	0.0143552929770701	4.80992886572143	5.39917109381982	1.09761079662642	6.74469931420784	5.30085587126876	5.81018600769536	8.02047997719774	3.93262815702213	4.58255600301406	2.01435529297707	3.48155728070859	0.0143552929770701	0.516015147003665	5.37747084284965	0	7.52207144692376	5.68762063208489	5.02059109477325	3.70265754339091	5.16148463864166	5.60050764534579	4.14730669878029	5.27686882997646	6.64400045206582	0.070389327891398	0.0143552929770701	5.37677657188298	6.98379168316578	4.44360665147562	0.124328135002202	3.30305008468167	3.47638168756723	1.56559717585423	5.04526821513853
ACH-000076	3.49185309632967	4.04614178164472	7.66810493826677	1.39506279951758	8.97819562968165	1.33913738491959	4.80426011563474	0	5.29719141656586	5.42660022616993	0.863938450423971	7.67405099366056	4.30231905094883	9.16566075149867	7.65706830120157	5.01658546043445	4.89384755813292	0.985500430304885	9.34229694595057	0.0426443374084937	0	5.28058520256447	0.137503523749935	7.83396530700866	6.05028401430171	3.69488019279919	3.98093926608551	4.61706334388818	4.50716034911752	2.82781902461732	3.69932952567316	7.0695303251623	0	0.0840642647884745	4.18665901720211	4.22032995487956	4.68985823631925	0.925999418556223	3.95419631038688	2.21412480535285	0	6.09275714091985
ACH-000509	3.22496636500027	4.79441586635011	5.67496903062497	1.53106949272595	1.14404636961671	0.765534746362977	3.35191096110308	0	5.62789861587175	8.00545613138243	1.15055967657538	8.10993509900778	3.52732060787705	8.02668941897855	8.62662165235837	5.99276843076892	4.58916423669977	4.12763327972587	4.11186596386756	0.0565835283663675	0.0143552929770701	5.12598165385472	0.613531652917927	8.40497122358916	6.28225445201058	5.29241366782749	4.39369076418745	4.46597446450407	5.62058641045188	4.78764141448333	4.74899785009815	6.31668882343694	0.137503523749935	0.176322772640463	4.96809075204526	4.75435307169213	3.45154083301783	1.70929063572336	3.89530262133331	2.38128337250378	0.070389327891398	6.13134253912326
ACH-001193	4.54101915313356	3.92884403671257	6.64875303298957	3.64385618977472	6.0287901363499	2.40871186102943	4.33556900555675	0	5.70984201927331	7.02125762056052	1.41142624572647	8.30263892378755	3.4262647547021	6.61264737765832	8.16490692667569	6.3710360522997	4.93451650158608	4.54720302475693	5.6687431890879	0.0143552929770701	0.111031312388744	6.17392693199981	0.150559676575381	9.25223965633698	5.6906964439777	6.5837597536395	4.40803246613065	4.33699741660501	4.83491342970104	4.8967562184748	4.75862298244024	4.40531168259745	0.0426443374084937	0	5.57561487761963	5.14241343787374	4.62643913669732	0.124328135002202	4.75007048586569	3.49569516262407	6.64169052255661	6.62380834772639
ACH-000571	2.68481873755322	5.18784690943957	4.57833494868161	5.24982454861618	5.90231481249263	4.87725345387661	2.25096157353322	0	6.60999129521268	6.02369891726641	3.40190347160796	7.77899700616954	6.02746372340858	6.97361127551947	8.22342254993494	5.69181329717138	4.07382023329167	4.54287709935414	4.43762724831895	0.111031312388744	0.070389327891398	5.91169158187234	0	7.86288527525342	6.20535341079454	6.51664555778096	4.22881869049588	5.00135189299996	6.02236781302845	4.56254772419912	5.17272751801285	6.54039930563062	0	0	5.53667461756976	6.31940116685832	4.67919857056692	0	4.56254772419912	2.76977173924945	0.070389327891398	6.08427691053149
ACH-000391	3.45285896471381	2.46988597627446	8.44580117976465	8.86325707193296	6.6085135781513	1.23878685958712	5.22612314312524	0.0285691521967709	8.08033788166578	7.76487159073609	1.43829285157915	9.5438051759644	0.748461233004036	7.6491124398425	7.03650333373899	6.20202584460934	4.25323293853803	5.59544398458948	6.85897561429202	0.0285691521967709	0	6.47053686509258	0.0285691521967709	7.21878116778407	5.59842476052772	6.97693638378145	3.47508488294878	4.51916444980607	7.66554910759626	6.34801990922869	5.9174317553901	3.78868571061353	0	0.20163386116965	5.46303385531749	4.8293421939028	4.268284666521	0.641546029087524	6.02103547951136	1.89141918684608	0.0426443374084937	7.18646094003548
ACH-000293	2.34482849699744	4.73443866613717	5.25323293853803	9.75226355350806	5.67581593117227	4.1906148602095	3.34340782229781	0.0143552929770701	7.266692856157	8.02790599656988	1.56071495447448	7.81082866218542	3.05658352836637	7.99339131942347	10.2792623423154	5.95163441683292	2.99457972421575	5.16791986555193	5.81506301719287	0	0.432959407276106	6.37833821198591	2.41142624572647	6.73809225962049	4.87627136055013	6.28928117848199	3.98185265328974	4.12763327972587	6.57349571549561	5.122258567812	5.47670570666818	5.47346223623528	0	0.150559676575381	5.18942924580976	6.57637096748594	6.04395687279021	0.604071323668861	6.08788710093312	2.5033487351675	0.22650852980868	5.64010029789039
ACH-000584	3.15704371014558	5.96901230751632	7.17032569441556	7.20593983247088	8.12830371300865	2.49825086752783	3.22342254993494	0	7.842664621825	7.86505273971927	0.963474123974886	6.37503943134692	3.6667565918848	8.41755719620353	8.27761287075669	5.5341861390901	3.82883464946806	5.9923152518612	8.14939148182619	1.91456452349394	1.13093086982645	5.08321336824898	2.17312743348066	7.53247281684287	6.03386345186629	6.83137058796754	4.93498820178348	5.99751823451979	7.21023299009585	5.13134253912326	5.92029330021101	6.05983113619282	0.0976107966264223	0	5.99004721957379	6.0948694327187	1.54596836910529	0.422233000683048	6.25228697099979	3.4154882710497	0.765534746362977	6.66533591718518
ACH-001690	2.58014548442338	5.35931031689044	6.26416107128808	7.71808758396052	3.11603199344711	0.411426245726465	2.03210084316702	0	4.60288440871842	6.15238625842844	0.622930350920177	5.4867143730307	3.19377174339668	5.3501436020178	5.34269695998193	4.06695024392463	3.97544676564096	2.02147972741045	3.4944156103975	0	0	2.24488705912353	0.0426443374084937	5.50969584193339	5.51664555778096	4.80580834870147	3.22958792274065	3.6564963705535	3.71479501111816	3.27649666564036	3.78555055173926	6.1753249891849	0	0.124328135002202	4.85149920246126	4.88801258540283	6.41176518500698	0.16349873228288	4.23725777090037	1.70487196445635	0.432959407276106	4.14567745519564
ACH-000586	4.43629511983936	2.46727948045998	6.16872225436066	3.98093926608551	6.03452387533439	0.713695814843359	1.65535182861255	0.0426443374084937	6.69696752623429	7.51735444078968	2.94860084749336	7.75020450927987	3.6915341649192	8.4827273006613	7.24545763260967	6.67496903062497	5.25171909260596	5.36387192485753	4.13668357769724	0.0565835283663675	3.70376517879341	5.96439863220318	0.16349873228288	8.20501122137197	6.39985467357243	5.94602898951548	6.0496307677246	4.91647664443772	6.15926588316068	4.93781516880342	5.69988472869748	6.20084957463721	0	0.475084882948783	5.81531924577731	5.24069594421251	2.79285535236249	1.01435529297707	5.61176256006487	2.53356334821451	0.070389327891398	6.62760683812965
ACH-000944	3.00180224263398	5.51664555778096	7.31505896631662	3.71808758396052	5.07767027423275	0.389566811762726	2.82984955984469	0	5.78267065867701	7.00483843114335	0.604071323668861	8.65406313264398	5.04701481951759	6.25323293853803	7.99174857797006	5.8860623383456	4.42961596420174	4.44028782084042	2.28983446517751	0.0143552929770701	0	5.45121111183233	0.263034405833794	7.86579512140335	5.59902017739167	6.07167687375186	4.84498815668261	4.17472598770613	5.799087306074	4.37712374912949	4.62234472272424	4.68929916053589	0	0.0565835283663675	5.78764141448333	3.70487196445635	0.176322772640463	0.464668267003444	4.37295209791183	2.01435529297707	0.0143552929770701	6.21062264439691
ACH-001173	3.97819562968165	4.37225564844579	5.91695427895322	6.83314309635834	2.78868571061353	2.0496307677246	3.28095631383106	0	5.71863561627134	7.33422858453596	2.26603689399532	6.20182986620234	3.64154602908752	6.90616906769106	6.41244282477561	6.07103324445682	4.10097764772482	4.47378691161437	2.83995958748953	0.411426245726465	2.06695024392463	4.07382023329167	1.67807190511264	7.42550965856273	5.84222461287724	7.05169836798623	4.95791459863299	3.79285535236249	4.02768487693716	3.30742852519225	4.72410451986685	4.28466218548316	0	0	5.73822740036724	4.51853513898218	5.68762063208489	0.66902676550963	6.00831656373499	3.03738222200308	0.0426443374084937	5.70514852825302
ACH-000561	2.38681094647222	4.51349074558812	6.62439338221977	7.13483699344912	5.73416766115076	0.0840642647884745	1.4541758931858	0	5.07724299893246	5.33771109212829	2.57773093149008	7.25010888886758	2.74416109557041	7.65578113825443	7.48349335128439	5.3819754785573	4.64500988439109	6.63763922502473	5.24868662687383	0.20163386116965	0.0143552929770701	3.42492208821069	0.0426443374084937	7.83111719461642	5.67525138605026	4.76022094646651	3.93451650158608	4.25625587320273	5.47800105583793	3.877744249949	5.31469652565629	6.16530901559716	0.070389327891398	0.22650852980868	5.83111719461642	5.82043428407604	5.69432306012539	0.565597175854225	6.06630450200819	3.49569516262407	0.0285691521967709	6.14486214291573
ACH-001648	2.62293035092018	5.34660237529899	7.03221106932293	6.14588121129242	4.51916444980607	0.855989697308481	2.877744249949	0	6.73430317000738	7.08204256546609	1.20163386116965	7.04679660957376	3.11270013274936	9.24875777328368	6.0437381998014	5.15177765473205	3.63459326844576	3.88362081628567	4.58736499093646	0.526068811667588	0	4.71973105674985	0.910732661902913	6.50525580093216	4.79805051476751	7.58563860557188	3.99819550315325	4.39437694495706	5.62789861587175	5.09550251765867	4.86492897228979	6.8522485895654	0.0285691521967709	0	5.07210580048042	7.23907338337891	7.57000746297462	0.333423733725192	4.68929916053589	2.09761079662642	0.839959587489532	7.4523648064487
ACH-000394	3.05658352836637	4.58976348698498	7.99384416049625	3.80012335282653	7.80896417491926	0.650764559116902	2.13422093976063	0.0143552929770701	5.95582424080644	7.60451616514653	1.0703893278914	7.34296357439873	3.5765221379205	7.85598969730848	8.44049547158	5.29792505250381	4.51790555352995	4.58014548442338	3.5909612413426	1.83995958748953	4.94251450533924	4.50589092972996	0.238786859587117	8.20035917895592	2.92599941855622	5.00270252037982	4.41886457739032	4.77978500530113	5.4944156103975	4.5837597536395	4.48026512205446	4.93215568443206	0.137503523749935	1.62293035092018	5.74765593293239	5.66959375118833	3.5668151540109	0.641546029087524	5.59454854955035	2.07724299893246	0.839959587489532	4.91312876781974
ACH-000954	3.799087306074	5.86641348112345	5.25625587320273	0.933572638261024	6.11103131238874	4.45285896471381	3.30597052098439	0.0143552929770701	7.49401551748029	7.72921285691168	1.14404636961671	8.37647272324298	4.87921563716567	5.75488750216347	8.72536625789564	6.01903466936434	3.99638874644762	5.30706416225537	3.77925972037238	1.77399632511117	0.0285691521967709	5.31360865703049	3.09929520433778	7.68664058786396	6.31342726581369	6.79194427242006	4.45220004940622	5.11353381959191	6.42324199597366	4.73281187208294	5.23112515787905	4.83794324189103	0	0	6.33127526714661	6.22110372536788	5.38508585354768	0.575312330687437	6.19947604644285	3.25550073314839	0.124328135002202	5.56985560833095
ACH-000204	1.82781902461732	4.78240856492737	9.69686323125677	3.69821847822441	5.10223819393074	1.16349873228288	3.62760683812965	0	4.90833256978242	5.96301164759943	0.286881147788162	6.89917563048051	2.90881290773955	4.35120427725799	6.01390884549064	4.74254523386605	5.22766407255439	3.23112515787905	1.27500704749987	0	0.0143552929770701	5.48478262307787	0	7.85012431429571	5.62789861587175	4.79233480570669	4.18348651445939	3.81659970653491	5.46008724011683	3.1243281350022	4.36806987653208	5.63284983011771	0	0.22650852980868	7.6015479611556	4.96901230751632	0.765534746362977	0.855989697308481	4.28688114778816	2.19849415363908	0.070389327891398	5.21723071622067
ACH-001163	2.03913839390696	4.16751850373522	7.71911497383057	1.53605290024021	6.32138698278217	0.411426245726465	2.68481873755322	0	1.76553474636298	6.50731894803385	1.83592407425438	6.08512718021332	2.4905701304462	7.33726508630012	7.33378150063115	4.82883464946806	4.30451104180995	3.65535182861255	6.82692976598958	0	0.516015147003665	3.96716860753263	0	7.08778104770847	5.24298351610969	4.47053686509258	4.57167680997093	6.22361561718727	4.52042224852645	3.29278174922785	4.95977015521147	6.52497259828663	0	0	5.04176864995163	4.51727569320958	3.28688114778816	0.150559676575381	3.27202318906105	1.06350294230616	0	4.8860623383456
ACH-000160	2.87381319835909	4.18586654531133	5.99367436175058	7.43045255166553	3.16832111573972	0.575312330687437	4.80683958179819	0	5.34518344718767	5.89772447021644	0.650764559116902	5.83516615722045	3.63343121035563	1.28688114778816	7.98464630971816	4.26228280642066	4.33199177823206	5.84197311892718	7.77036656965703	1.11103131238874	0.070389327891398	3.65420637794429	0.0565835283663675	7.47638168756724	5.36702153323231	3.99729240763651	3.37573453858316	3.70265754339091	4.85049941375812	3.46727948045998	4.5795422249369	7.82972273508606	0	0	4.8414699994658	6.93722667397948	0.389566811762726	0.0840642647884745	3.91838623444635	1.91073266190291	0.0285691521967709	4.53106949272595
ACH-000989	4.13586316536868	5.24792751344359	7.977566144122	6.82908844400489	6.3264294871223	6.60080495498947	3.76234881564413	0.0143552929770701	6.11519974938544	6.76261457875456	0.36737106564853	8.76138501376339	3.8972404255748	7.53815012332491	7.99067128397527	6.00966068964671	4.28909670241999	6.31233843931605	2.47767732756531	0	0.0976107966264223	5.80348537559595	0.464668267003444	6.98013957763916	6.37521323955639	5.63865311646611	3.4594316186373	4.29939120612683	6.28540221886225	4.72410451986685	4.0241423458978	2.54843662469604	0.0840642647884745	0.0840642647884745	5.40531168259745	6.93215568443206	3.64616265715789	0.584962500721156	4.4995270242151	2.5385381636298	0.16349873228288	5.57893871309339
ACH-001347	2.71149490665009	4.59991284218713	3.57893871309339	6.3526172989585	1.05658352836637	2.57046293102604	0.75702324650746	0	4.05137210172103	7.18070484019555	0.464668267003444	5.70956635383999	2.66220549965362	9.62726027539888	5.61205755956306	4.97039353791468	3.36317107711924	3.12928301694497	2.40871186102943	0	0	4.13257684267001	0.176322772640463	6.06651978142975	5.93026424523502	4.9387562614923	3.46858331700683	3.75595576955096	4.7311832415722	3.92789645372882	4.57833494868161	5.50874555424447	0	0	4.84096670448742	7.455984709226	6.64024493622235	0.124328135002202	5.29939120612683	2.52356195605701	2	5.51601514700366
ACH-000691	2.55336050333533	5.17512534965772	5.22766407255439	7.92819264027462	5.12804589092299	0.214124805352847	2.59931779369823	0.0285691521967709	7.63705953841085	7.64645070648318	3.27798474729977	7.24260250592898	3.64731450954714	6.66220549965362	7.80877115932718	5.52794609890826	3.4276061727819	5.67835365397417	6.01970191444255	0.0426443374084937	5.88459792099006	5.93451650158608	0.0840642647884745	8.3279567666307	5.61441538650813	6.35067403711449	3.49697358099828	4.32984117653063	6.15340002773506	4.70929063572336	4.74523733212975	8.24441140878099	0	0.0285691521967709	6.31034012061215	4.90785207184596	6.72109918870719	0.505890929729957	4.13996056954546	2.47508488294878	0.0143552929770701	6.98344969074012
ACH-000268	2.43562859405209	6.26528685756517	5.75355105460066	7.33217085041511	4.92694824794977	2.41142624572647	2.66220549965362	0	6.24564777363675	6.62058641045188	0.454175893185802	9.08672008645982	2.70929063572336	2.24184018356467	8.59036248846375	6.03979640762003	5.03298241669943	5.94649694120329	1.0071955014042	0	0.0565835283663675	5.39197388306029	0	8.06323327464039	5.45877569908024	5.10726939359254	4.56010351346474	3.98276546258365	6.12163711829091	3.93640237772506	5.97750890454014	5.51569983828404	2.53356334821451	0.0840642647884745	5.0639343057541	6.17152710603881	4.33413917883824	0.22650852980868	5.31034012061215	3.12101540096137	0.070389327891398	6.98356369722332
ACH-000119	2.66448284036468	5.67129337248158	6.601993581249	3.50969584193339	4.90881290773955	1.44890095114513	2.74631276642546	0	4.55949181320504	5.46695333712393	1.47508488294878	6.80516345349566	6.8820316083521	6.07831095000713	6.8870377914192	4.48992821940518	4.83794324189103	1.91838623444635	2.68481873755322	0	0	5.01925711868108	0	7.10391721075207	5.54473265593262	5.78764141448333	3.83390207666916	5.63401235640212	5.10055722078293	3.61470984411521	4.36876834909033	7.42777376237852	0	0.124328135002202	5.25701061820602	6.37469175209693	4.50080205305716	0.214124805352847	5.96185480763616	3.82578562746479	1.68257329734758	5.44956137461324
ACH-000379	3.17951105027151	6.03121873061072	6.07638806851284	7.78437310843037	4.97911075501579	0.516015147003665	2.66902676550963	0	7.44012167872693	6.9469647411558	1.31034012061215	7.61970645004589	3.46466826700344	8.96780264519639	7.64630668900955	5.30633516019798	2.72465027173297	5.79415589787641	4.22958792274065	1.18903382439002	0.0143552929770701	5.53044535469291	0.0143552929770701	7.29902480738432	4.62819033461521	6.38318586579031	4.52857131887076	4.56742375770728	6.4317900833788	5.72955277045397	5.83794324189103	7.52575569282949	0	0.0143552929770701	5.96347412397489	5.40156220725607	6.52418907844937	0.286881147788162	7.41827429388054	1.7311832415722	0	6.89542381038297
ACH-001341	2.53356334821451	4.87036471958341	6.39711840904258	9.44611145678176	4.27127625917593	0.613531652917927	0.879705766282288	0	6.02967373462642	6.54843662469604	0.985500430304885	8.16148463864166	4.11852584893567	7.65262989684074	7.21198560627522	5.37016428054021	3.63691458035588	4.32984117653063	6.84297883178833	0	4.03298241669943	3.80219321694182	0.0840642647884745	7.43396093112118	5.58646452588639	6.40701277351601	6.00539998774259	5.0695303251623	5.58255600301406	5.06781078378962	4.72191944555154	8.3654475885501	0	0.0285691521967709	5.45779126025604	4.7076352195453	8.20950210450299	3.42894634476948	4.70984201927331	2.10768786931437	5.74872956650074	7.11165734626313
ACH-001790	2.65992455840238	4.17152710603881	8.71066869967463	9.83292165186698	5.4535175792155	3.63343121035563	3.08915913191124	0	3.86789646399265	5.46107011403305	2.09761079662642	6.05723363504243	3.0036022366802	6.31034012061215	6.87085786436376	4.66106547980695	4.34766565630097	3.86591881455221	4.86046625851717	0	0	3.55336050333533	0.0840642647884745	9.04302728359455	5.40565206128037	3.70154905694307	4.35543919724868	5.10181813422741	3.84197311892718	3.46205231879643	3.74738739965272	6.80864246791806	0	0.0143552929770701	5.62702310555406	5.64817779572482	5.81480674309309	0.485426827170242	4.72900887033786	2.34198574722862	4.23802251782572	4.33485426933163
ACH-000714	2.36737106564853	4.34482849699744	5.51443791382931	0.443606651475615	4.77768271707355	0.55581615506164	1.08406426478847	0	5.24450655139592	7.37721053038855	0.516015147003665	6.35931031689044	3.48026512205446	6.76420813013995	8.3136540012714	5.28132732965948	4.45746296464855	4.97407036702403	2.75915583380027	0.176322772640463	0.124328135002202	5.93593113975227	0.0143552929770701	8.52950864107431	5.52010790163755	5.22496636500028	4.81659970653491	2.84599177066457	4.75114232472695	3.22496636500027	4.54473265593262	6.02569327368077	0	0.0565835283663675	7.2340030663556	5.29094040240368	2.44360665147561	0.622930350920177	3.37295209791183	2.58014548442338	0.0426443374084937	4.79025073883523
ACH-000937	3.39231742277876	3.44757919654888	5.13955135239879	4.78555055173926	5.06695024392463	1.80322703643493	2.38404980679516	0.0285691521967709	5.39334755137725	7.20652601587743	0.748461233004036	8.44741389204674	3.76447355099267	9.30667692577911	7.23859581210741	6.18566835930362	4.91790907385298	3.81352468929781	4.30012372456901	0	0.0143552929770701	5.33306587807636	1.81557542886257	7.98219502445954	5.77135740899056	5.13791332208841	4.27127625917593	3.9174317553901	6.67694435910691	4.14730669878029	3.68929916053589	4.81557542886257	0	0	4.04001567884788	4.46727948045998	0.84799690655495	1.799087306074	4.13257684267001	1.44890095114513	0.0143552929770701	5.39951292418296
ACH-000763	1.26903314645524	4.62293035092018	5.73957811204805	1.65535182861255	1.82374936030827	1.73984810269933	1.38956681176273	0	6.18705508996806	8.01474582122966	0.75702324650746	7.73416766115076	3.88459792099006	6.17871464117544	8.60762622084549	5.4708621994137	3.46074256378964	4.70154905694307	0.956056652412403	0	1.55581615506164	6.77649883231434	0.0426443374084937	7.98464630971816	6.08342613943746	5.97223312380739	4.611172380044	3.43295940727611	5.07852444538908	3.8923910259134	5.12142990894896	5.95582424080644	0	0.070389327891398	6.79882817809111	5.96462966672059	0.84799690655495	0.176322772640463	3.81147103052984	1.96716860753263	0	4.07724299893246
ACH-001673	3.97819562968165	3.93545974780529	7.03165985430805	10.486231677981	3.98458935036246	5.03913839390696	5.61853233397629	0	6.72451385311995	6.94860084749336	1.52105073690096	7.69508906209583	5.48735771531155	5.8437326566113	8.83687091096283	5.76447355099267	5.13010717865883	5.5882648943075	0.765534746362977	0.124328135002202	0	2.85798099512757	0.070389327891398	6.98356369722332	5.35402893805439	7.88520827554538	2.58976348698498	4.90833256978242	5.43028527297778	3.89820835250872	4.27351588970212	6.50271248596606	0	0.189033824390017	4.76871365703049	5.73660487531425	5.92291140625819	0.687060688339892	5.3212065669699	1.95977015521147	0.0285691521967709	5.98390566262789
ACH-000326	2.38956681176273	4.90689059560852	9.14812063112396	8.19465837358389	7.24517237407372	2.32481060342048	5.97819562968165	0	4.95233356636969	6.19711838004716	0.53605290024021	7.33046876659032	2.58014548442338	9.51766938813381	7.49745269597724	4.96947286459633	4.40735275114004	0.137503523749935	6.95768248616512	0	1.6959938131099	3.48928602262588	0.111031312388744	7.67426290020077	5.67214243285383	4.53667461756976	3.02856915219677	4.17552460108987	5.31903981556254	3.37155886261196	4.09339115325301	6.97119864538455	0	0	3.82476785314329	5.93663793900257	5.06695024392463	1.37851162325373	3.97911075501579	2.59693514238723	0.0143552929770701	8.44497344799927
ACH-000300	2.52606881166759	5.08023127201926	4.70099449416827	1.9297909977186	0.321928094887362	1.4594316186373	1.44360665147561	0.0285691521967709	7.07114053594841	8.59469782732387	0.748461233004036	7.99163521647699	5.47313748777226	7.122258567812	8.82346277960065	6.74832704753764	4.97819562968165	4.5077946401987	2.29278174922785	0	0.0143552929770701	4.97773784924282	0.124328135002202	7.61095100027719	6.02702131462225	7.37373520190066	4.0686708106651	4.52105073690096	6.88618430605425	4.43895814789755	6.44542875923832	5.4235781709818	0.0426443374084937	0	4.97452931248388	5.37955165336549	7.23716214902522	0.773996325111173	5.97269265400426	3.11603199344711	0.575312330687437	7.13360462289506
ACH-000901	1.90303827011291	4.95046841415012	6.40922119732453	2.76128527336162	4.26153081524341	2.27202318906105	1.78240856492737	0.0426443374084937	4.78764141448333	6.49153246180432	1.83995958748953	5.78319470337615	5.56071495447448	4.27947129564447	6.56924802986718	4.54349588342577	4.88508622529017	6.2553118863596	6.77082904603249	0.124328135002202	0.0565835283663675	5.05961485629722	0.0840642647884745	8.14801891468997	5.30633516019798	4.19140472885276	4.78240856492737	4.47378691161437	4.97361127551947	3.01613970265525	4.81557542886257	5.97108365753601	0	0.0285691521967709	5.42660022616993	6.26002565596146	7.89621129116299	0.16349873228288	4.17712050284652	3.18586654531133	0.137503523749935	5.605257262939
ACH-000816	3.95326523901484	3.58255600301406	6.79934638752229	8.46756479541016	7.98663847173085	3	2.82171021503467	0	5.96347412397489	7.25483966121025	1.07724299893246	7.87215156796941	2.9560566524124	7.2688460628732	9.77064737656531	5.70984201927331	5.16872225436066	4.35684807923652	4.50016467949217	0.070389327891398	5.40053792958373	5.80606622608903	0.0143552929770701	8.20989195623065	5.14608493861619	5.27761287075669	4.94251450533924	4.77663042305105	5.17072627613155	4.87528859822269	5.30268461411838	4.82119997805645	0.286881147788162	0.0285691521967709	4.11186596386756	4.14812063112396	5.13750352374993	0.27500704749987	4.72574115650395	3.35191096110308	0.0143552929770701	6.8437326566113
ACH-000641	3.20163386116965	4.95559179175399	6.06026359873829	0.722466024471091	3.64500988439109	3.92029330021101	2.31614574229336	0	7.45442268349988	8.36597242759338	1.97819562968165	8.33592624092836	3.84699468696557	10.5679560754155	8.76195007916154	6.3019533951261	4.47767732756531	0.298658315564515	6.77886563112589	0	0	7.64320683088962	0.070389327891398	8.42063398020278	5.37225564844579	5.69265037003553	3.05831649559082	4.40053792958373	7.07692245939234	4.56254772419912	4.9387562614923	5.50589092972996	0.0565835283663675	0.111031312388744	4.91695427895322	4.34978987024187	3.47767732756531	0.432959407276106	5.56894414465471	1.95233356636969	0.0285691521967709	6.74993644999986
ACH-000511	2.89141918684608	5.57500972029495	5.53791724903408	2.8073549220576	2.16671544496642	4.49121175600309	2.94485844580754	0	5.59723318908613	7.36903018914203	2.65992455840238	6.40599235967584	5.54349588342577	7.10747864662662	7.11696769451173	4.56254772419912	4.36176835941915	5.81480674309309	0.992768430768924	0	2.41683974191283	4.37086174008529	0	8.06565847093199	6.25550073314839	5.22496636500028	4.93734439215023	4.93687346182423	4.06177619758669	3.85698568978221	5.14159627838382	5.92409988564074	0	0	5.01435529297707	7.81230568200865	5.72982464363689	0.344828496997441	4.36667191611176	2.26603689399532	1	4.21256933885081
ACH-000583	3.29278174922785	2.37851162325373	6.72041528490633	0.782408564927373	5.14282184411593	0.176322772640463	4.4154882710497	0	5.44956137461324	6.7614182590317	0.879705766282288	8.00646634346509	3.06004738366994	0.454175893185802	7.71548158374849	5.51664555778096	4.67072705449947	3.55213110825378	2.04264433740849	0.0143552929770701	0.0143552929770701	5.20750245925879	0.124328135002202	7.53255073928427	5.98071082890019	5.29975751183932	4.34978987024187	2.87578006306849	6.20143782950403	4.42155994490182	4.57591736111815	4.01077983875324	0	0.0285691521967709	6.37295209791183	4.27649666564036	0.356143810225275	0.250961573533219	4.12680770314203	2.14730669878029	0.0143552929770701	5.90689059560852
ACH-000836	2.93922657772821	5.15825622881134	5.35438163211332	5.58436125251871	0.0840642647884745	0.55581615506164	1.08406426478847	0	6.19692173382033	7.81685566236649	1.84799690655495	7.13555539042546	3.99909803370561	6.083000565676	7.35904670662552	6.07660184861857	3.21723071622067	5.65162578392064	1.36176835941915	0.0143552929770701	0.333423733725192	4	0.0426443374084937	7.81966818349645	5.88728155166999	5.1622906135458	5.2137360959228	4.74523733212975	5.87798958538721	4.08831123588866	4.80683958179819	6.85735900975864	0	0.250961573533219	3.96809075204526	4.47767732756531	5.07253459972295	0.137503523749935	5.50048340147312	2.19219416528334	1.0071955014042	6.28688114778816
ACH-000975	2.63923216324928	4.67299099382775	6.63023071585969	4.82171021503467	5.78607355157855	0.0840642647884745	3.07382023329167	0	5.13463167144765	5.78607355157855	1.31034012061215	6.64053416939109	5.65906827484323	4.94766615679601	6.96370530657948	5.34837407519116	5.32553033156756	5.60792206726114	4.4369613378336	0.0285691521967709	0.214124805352847	5.29719141656586	0.189033824390017	7.27388882366849	5.04439411935845	5.11852584893567	4.16188768237689	5.11769504266975	5.38162946703366	3.35049724708413	4.78398041368379	6.76101926524048	0	0	5.59275601044103	6.37347421446529	4.96208624985064	0.214124805352847	5.04133060682062	3.30451104180995	0	6.02812708231714
ACH-000109	2.97819562968165	6.68999797141945	6.66505161428921	7.20506011054465	5.82629424549963	0.799087306074004	3.4931349223055	0	8.01167453338092	6.85574059171503	2.5385381636298	7.75508786256111	4.4937754084607	7.13021016577676	7.67694435910691	6.24012348403402	2.99276843076892	6.31397137105902	5.35684807923652	1.22032995487956	0	6.37312615775892	0	7.35093918154643	4.90400231628369	6.96254902292306	4.00360223668019	4.23266075679027	6.59693514238723	5.26528685756517	5.57015930163612	6.51349074558812	0	0.0565835283663675	5.09465834265454	6.34074028063018	8.12856148902751	0.238786859587117	5.83794324189103	2.40053792958373	0.659924558402378	6.61588707391606
ACH-000467	2.13093086982645	5.63836350589786	4.65191274464578	8.93035296186443	2.10433665981474	0.0426443374084937	1.52105073690096	0	5.8011586560937	7.71266455717533	5.28429202639431	7.65097991352072	2.98367769469807	8.13134253912326	8.0695303251623	6.18646094003548	3.29130885982897	4.7076352195453	1.53106949272595	0.0143552929770701	1.24488705912353	5.33449676839042	1.42223300068305	7.81615167453174	5.98436149044871	5.51127826508303	4.20711196120771	3.18745105402733	5.6573541815237	4.43362716708478	5.60021027442009	6.23323618525269	0.650764559116902	1.90303827011291	4.63923216324928	7.20104568624506	3.02680005934372	0.150559676575381	5.63604452602804	2.99095486039699	0.0426443374084937	5.41176518500698
ACH-000712	3.46466826700344	4.58135124716878	7.09064175191785	5.38335869538511	1.03562390973072	0.333423733725192	2.34482849699744	0	7.06112813511825	6.20730722344539	4.01435529297707	8.51238492946103	3.96439863220318	7.17712050284652	7.89463589952962	5.15299460549243	6.47897180503294	8.26940724085404	4.85399564717639	0.0143552929770701	0.632268215499513	3.86987140617771	0.0143552929770701	6.79843939882779	4.45549162062847	5.5579614268932	5.656782364219	4.70154905694307	6.4846215270986	5.31650781910311	5.86046625851717	8.49948716140087	0.0285691521967709	3.11603199344711	5.06651978142975	5.95419631038687	2.56315813040281	0.389566811762726	5.49825086752782	2.01077983875324	0.604071323668861	6.46172499150271
ACH-000671	3.93357263826102	6.24640808724638	6.14343423678486	6.31741261376487	6.34411833452143	4.90496571868403	3.4235781709818	0.0565835283663675	7.33449676839042	4.79493566280354	2.43028527297778	7.45877569908024	2.59931779369823	7.70507939227405	6.54812832358559	6.53776197862109	3.32481060342048	5.56285295958392	4.78031009904338	2.32192809488736	0.0143552929770701	5.86987140617771	2.45680614923047	7.0601554952546	3.61706334388818	6.70542503904273	2.70929063572336	3.85199883711245	6.77162151792327	5.07937811111865	5.25134038278862	6.89542381038297	0.0426443374084937	6.90544717873885	3.97636363573276	5.28983446517751	5.04220656012069	0.443606651475615	5.66020987335256	3.37016428054021	0.748461233004036	7.29140095948369
ACH-000523	3.70929063572336	4.32768736417605	7.18010806871202	3.20163386116965	6.02591469875079	0.111031312388744	2.19849415363908	0	5.70265754339091	6.25304379464515	0.650764559116902	7.71671659170597	3.49697358099828	8.104074518442	7.82959589917751	6.12577506760952	4.83541884047548	3.42088657497553	5.47994190147713	2.33342373372519	2.99638874644762	5.48767927890162	0	8.15547603043342	6.04461269295798	4.79545527204412	5.90496571868403	4.75542173473424	5.69849632031307	4.43028527297778	5.4432751117658	5.26115467261557	0	0.36737106564853	5.07553263116736	5.32660925100527	1.89530262133331	0.84799690655495	6.7679195858018	2.68481873755322	1.58014548442338	6.01100356443267
ACH-000864	4.16269343221124	4.70376517879341	7.03419370139065	6.6687431890879	5.51127826508303	1.80322703643493	3.88166461932035	0	5.07210580048042	7.04734207256218	1.81966818349646	7.81595961821486	5.13175409098481	8.96817717288177	8.93946167836279	5.31433399391901	5.66078033403255	4.5298209465287	7.24174486494015	0.0426443374084937	0.37851162325373	4.4931349223055	0.0285691521967709	7.04548665635946	4.28169825009883	4.88801258540283	4.26153081524341	4.90062533253607	5.16872225436066	4.64673869830785	3.83693401132109	5.93002764088174	0.0426443374084937	0.0285691521967709	6.12142990894896	5.65963918701565	5.01703108052784	1.57531233068744	3.96439863220318	1.60880924267552	0	6.01658546043445
ACH-000726	3.32912359629157	2.4276061727819	8.37377869521674	9.14812063112396	4.86492897228979	2.87381319835909	1.76128527336162	0	7.03375335188982	6.85287278160598	1.75702324650746	7.09624076580419	3.88557436437143	6.96231765494231	7.74503559892088	4.0241423458978	5.02458563827827	5.11478344724985	3.97269265400426	0.111031312388744	0.454175893185802	3.4276061727819	0.505890929729957	7.46164314807391	7.10695545712283	4.48735771531155	4.62585493136806	5.38681094647222	3.21101219348551	4.00180224263398	4.30961277245412	6.30797489711352	0	0.903038270112912	4.49697358099828	6.36089096777204	7.07339181605292	1.84799690655495	5.44360665147562	2.84799690655495	0.20163386116965	5.02591469875079
ACH-000136	2.76765479823735	4.18269229751619	5.66163560233596	2.39506279951758	6.20026107981327	4.12184429787638	1.57531233068744	0	4.54039930563062	6.32192809488736	2.27500704749987	6.6006563078263	2.39506279951758	7.57810847186878	7.34624777408278	5.9481335778404	4.58135124716878	2.66448284036468	5.55612281784117	0.0565835283663675	0.124328135002202	4.55213110825378	0.0143552929770701	8.10024182015331	5.27351588970212	4.674686619928	3.41142624572647	3.89627184880737	4.5216789516032	3.28540221886225	3.67694435910691	5.18745105402733	0.189033824390017	0.286881147788162	5.86195536414487	5.62614706360372	0.6959938131099	1.09761079662642	4.26603689399532	2.99638874644762	0.0143552929770701	5.7311832415722
ACH-002067	3.30742852519225	4.9560566524124	6.86381458735964	9.12507762055241	4.11353381959191	4.85847839042327	2.85399564717639	0	3.74416109557041	7.4549161375148	0.36737106564853	7.91767043436176	5.34411833452143	7.1149916133336	6.17052599917685	5.62410089462811	6.07681559705083	4.65535182861255	3.55704241526372	0.111031312388744	3.42894634476948	5.14445431392619	0.0840642647884745	6.7981801544352	5.5894638929561	7.01747656302046	2.87578006306849	4.86542397831313	4.41616416473313	4.00898878322726	4.9518675043269	6.54055429247515	0.0285691521967709	0	5.81941272620656	4.14323013477689	5.4239142676731	1.27500704749987	7.34136314832951	2.54101915313356	0.526068811667588	8.00764403087801
ACH-000440	3.16992500144231	4.33556900555675	8.77053175681053	1.0703893278914	5.69209237542757	0.250961573533219	3.10097764772482	0	4.01881218574282	5.72546851263262	0.53605290024021	6.90833256978243	2.93357263826102	0.871843648509318	6.32822611878773	4.15137177625395	4.94204525991605	3.92314918047231	4.58255600301406	0	0	4.71753934339116	0	7.53977919169849	5.93073733756289	3.72574115650395	4.73552217729654	4.16992500144231	5.42021289061078	3.32481060342048	3.39094277280254	5.04264433740849	0	0	5.81429405828283	5.10601323762212	1.79493566280354	0.956056652412403	4.14159627838382	2.37851162325373	0	4.5552026338783
ACH-001461	1.52105073690096	4.89772447021644	6.35032043538701	6.47800105583793	0.84799690655495	5.44790974874208	3.73552217729654	0	5.53325185192897	8.36496631830804	0.20163386116965	8.20315220410715	2.64385618977473	4.93828579188405	6.99661471481536	4.47702965301307	2.80529245560071	2.89336221076387	0.895302621333307	0	3.18269229751619	3.96809075204526	0.0143552929770701	5.70127180220197	4.46270675067016	6.75528819513671	2.10097764772482	3.17791779219584	4.97085365434048	3.46988597627446	4.43162295971329	3.88459792099006	0.238786859587117	0.454175893185802	4.02147972741045	3.4154882710497	5.50239425611126	0.0565835283663675	3.76765479823735	1.02147972741045	0.948600847493356	7.03287224946323
ACH-000890	1.94485844580754	4.61765111942733	4.85149920246126	1.11769504266975	1.42223300068305	3.35049724708413	1.49569516262407	0.0285691521967709	5.42827641439251	6.15380533607904	1.34482849699744	0.739848102699327	4.87479696589866	4.40463068421761	7.39240329492788	4.96901230751632	4.64904056563445	2.61823865559545	7.04351949366274	0.0976107966264223	0.0143552929770701	3.94204525991605	0.0426443374084937	8.09365524284735	6.45401134285304	3.1586601753465	5.40258575823259	5.23916887866545	4.92694824794977	3.71369581484336	5.25625587320273	5.4154882710497	0	0.0426443374084937	5.13832300405648	6.3741700760685	7.38612115681486	0.622930350920177	4.10097764772482	3.87479696589867	0.0285691521967709	3.42894634476948
ACH-001692	2.61823865559545	3.60644222813161	5.56437816856506	8.14639047567022	1.94110631094643	0	2.61823865559545	0	5.56864019541922	7.87933818505624	1.03562390973072	7.38775886906103	4.80426011563474	5.94438996227009	7.91444493174679	5.15906400881055	3.4235781709818	5.19652836093694	3.0408924306469	0	0	4.75808993420181	0.0285691521967709	5.79805051476751	6.02214584287018	6.77965370199812	3.6959938131099	3.08576455377831	5.16108148227718	4.34127418369217	5.594847089653	6.40633257782171	0	0	4.35755200461808	5.05224198118114	7.95471977409348	0.16349873228288	4.72955277045397	2.52857131887076	0.485426827170242	6.96139181179108
ACH-000027	2.56803210477128	4.9217219470096	5.10307794659757	8.53426396904943	3.52356195605701	4.15946772926677	1.81557542886257	0.0285691521967709	7.16540952031982	6.74899785009815	4.11935617703967	8.17142702660754	5.04875931191986	6.611172380044	8.6720009574881	6.27314285930808	4.59931779369823	3.16027483140859	5.25285462595139	0.0143552929770701	0.0565835283663675	6.81583156646482	0	7.12142990894896	5.75648960675997	6.58104990094504	4.16912328147676	5.62673115067279	6.07852444538908	4.55090066464752	5.11519974938544	5.92386226807603	0	0	4.97407036702403	6.54889895286564	5.4666271200415	0.713695814843359	5.76314595814948	3.32912359629157	0.55581615506164	5.15421053058834
ACH-000562	2.46727948045998	5.84974911728239	5.21062264439691	7.42517393337863	3.66789212523023	2.43562859405209	4.48155728070859	0	6.3039633562453	7.44277765930151	4.86888427302877	7.68439798363757	4.16912328147676	7.66377155748241	8.18551970192924	4.89433274227769	3.66106547980695	3.72900887033786	2.9429835981871	0.124328135002202	0.0143552929770701	5.0866139474095	0.356143810225275	7.79292040749026	6.07360604057494	5.92481250360578	5.04395687279021	4.14730669878029	5.43295940727611	4.62175885670973	5.90352037372338	8.2027115594609	0	0	5.43895814789755	5.19731499947382	5.39059890555246	0.31034012061215	4.83794324189103	1.75274859140713	0.0285691521967709	4.96069703930431
ACH-000748	2.84398384404833	5.34766565630097	4.4937754084607	4.52042224852645	5.44194819050336	3.38956681176273	1.6915341649192	0.0143552929770701	4.20867331962947	6.10852445677817	0.66902676550963	6.90941310537723	5.65849713665648	7.0359537565578	6.95163441683292	5.25134038278862	5.21179097625254	3.08065766334523	2.78659636189081	0	2.14730669878029	4.65878273401283	0	8.00708334724386	6.20261362014849	4.01077983875324	4.43162295971329	5.24830712008724	5.17871464117544	3.81659970653491	4.58916423669977	5.99638874644762	0	0.0426443374084937	4.43562859405209	6.83882573986814	4.62117275268343	0.659924558402378	4.40122086216022	4.32337006906127	4.39643353125099	4.66732447027863
ACH-000834	2.16992500144231	5.07681559705083	7.50462039240355	7.35323506102858	6.55182359572126	0.464668267003444	2.37573453858316	0	6.20339694854612	6.50858711208948	0.622930350920177	7.50969584193339	4.38750040648098	7.15775113653965	6.76699261663078	5.43562859405209	4.27202318906105	2.32192809488736	5.07296327155522	0	0.22650852980868	4.42155994490182	0	6.7124582171534	5.46858331700683	5.62993940943954	4.05658352836637	3.75915583380027	5.5837597536395	3.86492897228979	5.16912328147676	6.44261180368934	0	0	4.80787007829978	5.54596836910529	7.65492239118093	0	4.84197311892718	2.0496307677246	0.070389327891398	6.36106648879432
ACH-000565	2.43562859405209	5.96993327469786	7.02591469875079	8.43446143244134	0.475084882948783	0.6959938131099	3.60762622084549	0	5.58736499093646	6.83111719461642	3.87970576628229	7.39882918244463	3.44625622988956	5.56163163037584	6.61765111942733	5.17871464117544	4.10852445677817	3.34198574722862	4.42290574261218	0.0143552929770701	0.16349873228288	4.47053686509258	0.565597175854225	8.55987415626001	5.31034012061215	6.02768487693716	4.04526821513853	2.69376571221778	5.631686366312	4.19849415363908	5.59842476052772	6.38956681176273	0.0426443374084937	1.39506279951758	4.15946772926677	5.96069703930431	5.42894634476948	0.411426245726465	4.16510798514454	2.0036022366802	0.070389327891398	6.11665586158262
ACH-000449	2.76765479823735	4.98458935036246	7.78666169986056	0.333423733725192	6.83605035505807	3.96809075204526	2.59215800212536	0	4.97315203787724	1.24488705912353	4.20711196120771	7.11748726632592	3.65306001710456	5.57015930163612	9.2534929709075	4.47378691161437	4.06263982828646	6.03957710306068	8.25875445522313	0	0	4.27351588970212	0	7.65169752945319	5.18626283566979	4.32481060342048	3.46205231879643	4.48992821940518	4.70376517879341	3.33342373372519	4.64673869830785	6.34234139743155	0	0.070389327891398	4.3743439890385	4.88557436437143	2.70929063572336	2.93545974780529	3.75808993420181	2.60169651648096	2.26303440583379	5.14363830992204
ACH-000399	4.38750040648098	4.31469652565629	5.61176256006487	4.42021289061078	4.08915913191124	0.356143810225275	2.19534759832222	0.0426443374084937	6.51159454153741	7.08650780054995	2.6915341649192	8.00596132584581	4.43762724831895	7.70238050161553	8.1993288051179	5.79051141189419	5.81326814176608	5.85024935828633	6.47864829453918	0.124328135002202	4.34978987024187	5.19652836093694	1.89917563048051	7.21548446419279	5.22110372536788	6.37138461355796	4.55642941544957	4.70210340662939	5.03782146543497	4.9136075118231	5.08788710093312	5.10475598696226	0	2.37016428054021	5.36071542539293	5.30451104180995	2.43562859405209	1.4276061727819	6.49185309632967	3.23725777090037	0.0285691521967709	6.61470984411521
ACH-000770	3.64616265715789	6.06716542701711	7.91593911652407	0.748461233004036	0.659924558402378	0.443606651475615	5.20124177119825	0.0143552929770701	5.88728155166999	7.34367430538958	1.20163386116965	8.30222764568122	5.4594316186373	9.03540396994207	8.99466457282481	6.04745114041639	4.74146698640115	4.86344293434804	4.86145916636151	0.0143552929770701	0.0840642647884745	5.30487605004489	0.400537929583729	7.98652470797722	6.48333211126848	4.51159454153741	4.15137177625395	4.67694435910691	6.36106648879432	4.18586654531133	4.94063660720115	6.20006486151431	0	0	5.3387809438947	4.88362081628567	7.24906603385587	0.765534746362977	4.99503219247754	4.70099449416827	0.0143552929770701	5.8008998999203
ACH-000710	2.11769504266975	5.12639473762014	6.46923479366766	5.75033852024471	0.622930350920177	0.389566811762726	1.62293035092018	0	6.0071955014042	5.82374936030827	3.4905701304462	8.35354384289477	3.28983446517751	9.76100263810427	8.41603745878511	5.34553831007001	4.20945336562895	6.76990394498066	2.78868571061353	0	0	4.4262647547021	3.00898878322725	6.78568131947475	3.54473265593262	4.38956681176273	3.09423606984577	3.92789645372882	5.82476785314329	4.4937754084607	3.44360665147561	5.57591736111815	0	8.15593133876956	5.33378150063115	7.16188768237689	2.14404636961671	0.124328135002202	5.73036823634901	2.12763327972587	0.0426443374084937	6.62205181945638
ACH-000507	3.01435529297707	5.68790052248075	5.97246290720214	3.67016051412663	3.02147972741045	0.0840642647884745	3.52356195605701	0	6.45746296464855	5.69181329717138	2.09423606984577	7.34082927819604	0.0565835283663675	8.93910901304242	7.87024140704511	4.58856473740135	6.0437381998014	4.82017896241519	1.95233356636969	0	0	1.6507645591169	0.238786859587117	7.50493813164961	5.96116025813664	4.40599235967584	3.87381319835909	5.13832300405648	4.73768676140986	3.50969584193339	4.83086375675176	5.93734439215023	0	0.0565835283663675	4.62643913669732	5.57773093149008	0.137503523749935	0.389566811762726	5.84423498775875	2.29865831556452	0.0143552929770701	5.78109738148632
ACH-000066	2.85199883711245	4.80683958179819	6.73863274667032	7.09992635055603	5.87872534148011	0.111031312388744	3.5298209465287	0.0143552929770701	7.021590768014	7.04886827268732	2.96162332828694	7.96866679319521	4.06177619758669	7.55036201540073	8.31876874268273	5.51191074867093	2.9429835981871	4.41886457739032	5.79389588254888	0.137503523749935	0	5.54874485993723	0	8.29314973674187	6.11561593142811	6.31705076399099	5.55765515472542	4.58916423669977	6.00652244562298	4.10852445677817	6.14200491598488	7.08459582038967	0	0.0976107966264223	5.77452352959023	7.0866139474095	6.08809918399721	0.238786859587117	6.14486214291573	2.69376571221778	0.432959407276106	5.601993581249
ACH-000022	2.64846544302731	6.54272236185832	4.24336442569366	8.34265251945516	1.14404636961671	0.53605290024021	0.713695814843359	0.0143552929770701	7.34100725685909	6.95791459863299	0.565597175854225	7.45392906064805	3.18586654531133	4.70653055253812	8.24341203232109	6.41091768745521	4.10265813136374	6.10328780841202	2.18269229751619	0.0143552929770701	0.0143552929770701	4.98959318493877	0	7.53379692629984	5.88288755322496	5.5978290978269	3.33485426933163	5.08873524619028	6.11478344724985	5.18903382439002	4.64154602908752	5.91241035380827	0.0143552929770701	0.070389327891398	5.63691458035588	6.50652577904312	0.422233000683048	0.250961573533219	5.88410945135923	2.58014548442338	0	7.19800295652124
ACH-001668	3.59215800212536	3.06177619758669	7.17722018811454	5.96208624985064	5.30122180533309	3.40735275114004	5.12804589092299	0	3.91456452349394	6.63459326844576	1.01435529297707	5.39746072605472	1.60880924267552	5.24830712008724	5.15987133677839	3.89820835250872	3.96162332828694	4.30961277245412	6.38111029409905	0.0285691521967709	0.286881147788162	3.01077983875324	0.22650852980868	3.85399564717639	4.24640808724638	4.05050169744673	2.10433665981474	3.60999129521268	3.25701061820602	3.14730669878029	3.81762325751143	5.70873904135958	0	1.74846123300404	3.5385381636298	4.11519974938544	5.3892226163559	0.992768430768924	4.76659516172927	1.44890095114513	0.238786859587117	5.21723071622067
ACH-000334	5.12515513132229	3.06522762277562	6.42425028608405	0.333423733725192	0.0840642647884745	0.31034012061215	3.02147972741045	0	5.75167794568758	5.98936611402606	0.53605290024021	8.54770430195482	4.97315203787724	0.526068811667588	8.14995030168105	5.9609286673117	5.49024921062709	3.27052894238072	3.66220549965362	0	0.137503523749935	5.73633427697511	0	8.04630551649358	5.57833494868161	5.74281466986289	5.3437631221496	5.49825086752782	5.39574832817903	3.98276546258365	4.5090623863619	7.19731499947382	0.070389327891398	0	6.00809242094872	3.0071955014042	0.124328135002202	0.0976107966264223	5.83238371654913	2.62760683812965	0.0143552929770701	7.38404980679516
ACH-000374	3.11769504266975	4.32696871158789	4.92219784839637	6.88862149734404	6.84862294042934	4.27798474729977	2.1243281350022	0.0143552929770701	5.86591881455221	6.03760186043555	2.17632277264046	6.18923154864728	3.98913900736823	6.35614381022528	7.05647514876666	6.21645486514476	4.98002530023873	6.19947604644285	7.41937034252815	0.0840642647884745	0.070389327891398	4.62643913669732	0.20163386116965	7.82330354349483	6.03232128705788	4.88166461932035	3.28983446517751	4.07895134139482	5.19021976366016	3.26153081524341	4.0746766862945	6.85399564717639	0	0.0976107966264223	4.77873424411784	7.17522517287457	6.01970191444255	1.09085343045111	4.90207357931074	3.27500704749987	0.0143552929770701	6.77518226438132
ACH-000519	3.22650852980868	3.21723071622067	4.1906148602095	5.74550626586916	2.51853513898218	1.1243281350022	1.66902676550963	0	5.45121111183233	6.90267658665114	0.485426827170242	8.47224405239115	4.08236196955747	8.63477475550031	8.12272447934225	6.00382707811148	5.01747656302046	5.08406426478847	7.42634862988255	0.0285691521967709	0	5.09971599916091	0.443606651475615	8.50842865253186	6.2389778817709	3.81455042346181	4.09085343045111	4.63459326844576	5.86492897228979	3.72246602447109	4.43028527297778	5.6046644151637	0.0426443374084937	0	5.12060077384516	4.57046293102604	3.29865831556452	0.505890929729957	3.70265754339091	2.16671544496642	0	5.87578006306849
ACH-000908	4.02502879449152	7.01680828768655	7.89820835250872	7.18050594379476	0.7311832415722	0.22650852980868	4.31251996747495	0.0143552929770701	6.97556140627362	7.92481250360578	0.16349873228288	9.00422046631819	4.2364926183813	0.55581615506164	7.81005744243743	6.79285535236249	4.17791779219584	6.61955973778249	3.05311133645956	0.0143552929770701	0.0285691521967709	5.74011804283313	0.0143552929770701	6.62351574149055	5.08915913191124	7.03573386705259	3.86195536414487	4.33985000288462	7.231701199029	5.80529245560071	5.87307493222397	4.55458885167764	0.66902676550963	0	5.55979769575487	7.95052673667114	0.189033824390017	0.214124805352847	4.25776496857139	2.90303827011291	2.30742852519225	7.51640918601982
ACH-002003	2.75915583380027	3.77820857639809	7.29893319315721	0.55581615506164	3.86690797814317	3.08746284125034	3.87381319835909	0	4.92076967302065	5.37051305246041	2.85798099512757	6.76101926524048	4.94438996227009	3.57893871309339	7.28243980500639	5.82017896241519	5.68678063494856	3.27202318906105	3.60999129521268	0	3.75381844317354	3.22958792274065	0.575312330687437	7.31569301845593	5.53356334821451	4.10517519226548	4.11270013274936	4.72955277045397	4.34127418369217	2.96532254836725	4.30231905094883	7.3885339790918	0.0840642647884745	0.0426443374084937	5.13586316536868	9.08329316112204	6.32732808262995	0.111031312388744	4.78659636189081	1.71369581484336	0.0143552929770701	4.21723071622067
ACH-000574	2.86591881455221	4.42290574261218	5.87258254483322	5.24488705912353	6.51222688651396	2.26903314645524	1.99638874644762	0	5.60880924267552	5.51096191927738	1.79493566280354	7.4966540825935	4.7076352195453	6.869007701616	9.38212683250749	5.23534412817267	3.76977173924945	5.34553831007001	5.71836162613835	1.1243281350022	0.22650852980868	3.66902676550963	0.925999418556223	8.55998883942023	5.14323013477689	4.83541884047548	4.67016051412663	5.00315244866692	5.5351198215998	3.54843662469604	4.06695024392463	5.68144926531496	0	0.0143552929770701	4.95791459863299	5.76447355099267	4.61706334388818	0.422233000683048	5.86021792474585	2.87381319835909	3.59693514238723	6.14098310487842
ACH-000148	2.24184018356467	5.53387477725855	7.80303325170148	5.47897180503294	6.82807299786697	3.71589337054761	3.1554254317472	0.0143552929770701	7.20466895076705	4.28983446517751	1.11769504266975	8.87187444341291	7.92617737160715	3.24031432933371	8.32071030712012	5.91886323727459	5.01524777369894	2.35614381022527	3.66789212523023	0	0.321928094887362	5.87405920314115	0.0426443374084937	6.30359811699249	5.26603689399532	7.37695017094954	3.19849415363908	5.77109325169954	7.1568415245884	4.46923479366766	4.87381319835909	6.63560930201924	0	0.0565835283663675	3.99457972421575	6.51538446063695	6.59170933316174	0.263034405833794	5.89020346667564	3.25550073314839	0.0143552929770701	7.66966460873315
ACH-002461	2.09761079662642	4.78711898281334	5.41006969175638	0.0426443374084937	4.45220004940622	2.73552217729654	1.36176835941915	0	5.79337571126475	6.82921532453273	1.57046293102604	7.46450490913191	6.853870927484	4.57167680997093	7.35323506102858	4.71259578044703	4.50016467949217	1.31614574229336	2.39231742277876	0.0143552929770701	0.137503523749935	4.42492208821069	0	7.68594014844598	5.40019634202658	6.24868662687383	3.93073733756289	5.29204549249286	4.47118746038699	2.96347412397489	5.30779279612989	5.96162332828695	0	0	4.75808993420181	6.64975914663296	4.85698568978221	0.0285691521967709	4.24564777363675	1.48026512205446	2.50080205305716	5.4239142676731
ACH-000646	1.92599941855622	4.62877359520164	5.01301553583926	2.96901230751632	6.69348695749933	0.286881147788162	4.82832692641482	0	2.87184364850932	5.62439338221977	0.739848102699327	4.75060650483559	1.93734439215023	3.54596836910529	6.12825215227739	5.16269343221124	2.66902676550963	5.26416107128808	6.26753579806874	2.66220549965362	0.0285691521967709	3.20476675065461	0.0840642647884745	6.80219321694183	3.7771566660045	4.57349571549561	1.94110631094643	3.26603689399532	4.3110671022556	2.76765479823735	3.05484847699562	3.45680614923047	0	0.137503523749935	2.65992455840238	3.72574115650395	7.02956331443266	0.070389327891398	3.43562859405209	1.07724299893246	1.32192809488736	3.83390207666916
ACH-000314	2.60644222813161	5.28392177230762	5.82196526586905	4.65878273401283	5.27388882366849	2.16992500144231	2.59454854955035	0	6.85287278160598	7.1003469613581	5.24145887127465	6.55166981487147	4.66732447027863	1	9.07967144208923	5.27202318906105	4.12267271882414	4.65306001710457	6.43796008833447	0.0285691521967709	0	4.55090066464752	0.137503523749935	8.42332604706989	5.56437816856506	4.93593113975227	3.74200621086674	4.87627136055013	5.62439338221977	3.26753579806873	5.12391445900198	6.58210433746144	0	0	5.74443022998792	6.5358974290357	7.06813335395103	0.422233000683048	5.04395687279021	2.1407786557828	0.124328135002202	7.6409679104499
ACH-000040	2.96716860753263	5.47021145739054	4.95233356636969	6.9249312390522	1.07724299893246	4.26528685756517	2.16027483140859	0	3.20789285164133	6.44675248456655	2.65306001710456	6.83402853457702	6.85673675611911	3.03386345186628	7.46442322325918	5.10349763970334	4.79025073883523	3.98823022306046	1.62293035092018	0.150559676575381	0.432959407276106	6.19495379593384	0.0426443374084937	7.80458280123426	5.5216789516032	5.49409554494063	4.5090623863619	5.21023299009585	4.73552217729654	4.86690797814317	4.87381319835909	6.40973035386445	0	0.0565835283663675	4.87872534148011	7.81435815384856	5.69013769298664	0.137503523749935	4.78502736223547	3.37712374912949	1.11769504266975	4.75648960675997
ACH-001057	2.93734439215023	4.69821847822441	6.28965005985472	3.45680614923047	4.20789285164133	1.14404636961671	3.75808993420181	0	4.50652577904312	7.87061131304454	0.36737106564853	8.12938606291057	6.09106507793054	8.99282506812455	8.79200936864301	5.80012335282653	5.67044381212281	4.12515513132229	5.45746296464855	0	0.124328135002202	4.12267271882414	0.0143552929770701	6.99638874644762	6.53683000504806	6.01122725542325	4.05311133645956	4.74146698640115	4.93687346182423	3.35755200461808	3.81864608282254	5.24374523473398	0.0285691521967709	0	6.03913839390696	3.40463068421761	3.43962313755712	1.20789285164133	4.24564777363675	0.903038270112912	0	7.14567745519563
ACH-000430	2.08406426478847	6.66192057913509	6.99582367063417	2.61823865559545	6.45220004940622	3.70154905694307	2.30158764660319	0	4.30961277245412	6.35314682549808	0.495695162624069	6.57061472176119	4.23342794374847	0.464668267003444	8.27183649284068	4.65992455840238	5.13586316536868	4.01077983875324	6.08958289312471	0.0143552929770701	0.0143552929770701	3.18745105402733	0.0143552929770701	7.66817586897014	5.49537538094463	4.37503943134692	3.95791459863298	4.53667461756976	4.88117515534928	2.35895882583233	5.15258906928713	5.28983446517751	0	0.0565835283663675	5.83743871485637	6.75968848842729	7.38379067881226	0.286881147788162	4.30961277245412	3.29865831556452	1.75702324650746	5.08788710093312
ACH-001041	3.05137210172103	5.08618931310448	4.89917563048051	1.76553474636298	5.69682846458871	4.10601323762212	4.9518675043269	0.0565835283663675	5.17432651517391	5.17352723812251	3.29278174922785	8.49357528708034	4.80271021929134	7.73409990194915	6.74294936899383	6.03562390973072	6.21081743208921	4.63284983011771	5.09254574154357	0	0.176322772640463	5.48349335128439	0.31034012061215	7.97464402604025	6.06651978142975	5.59126052462153	3.41953889151378	4.58496250072116	4.60229058486114	3.94485844580754	4.31251996747495	7.07017462515406	0	0	4.65992455840238	8.00708334724386	2.19219416528334	0.0840642647884745	5.09971599916091	2.03210084316702	0.0143552929770701	4.31976242766925
ACH-000370	3.61823865559546	5.44426950241348	5.07724299893246	9.74928284676632	5.84046323386954	0.189033824390017	2.37016428054021	0.0143552929770701	5.1586601753465	6.7235585614721	3.60050764534579	5.94204525991605	5.16912328147676	5.98139603197215	7.31894946359502	5.42492208821069	4.24716800037477	3.92314918047231	5.96532254836725	0.0143552929770701	5.61146750023341	5.23342794374847	0.111031312388744	6.93840342367024	6.07724299893246	4.98732086592925	4.77610398807316	4.49185309632967	5.1101961777542	3.7279204545632	4.9759052735237	5.55581615506164	0	0.0285691521967709	6.2473579161311	5.8860623383456	5.16832111573972	0.978195629681652	4.96208624985064	3.02680005934372	0.0143552929770701	5.50493813164961
ACH-001630	2.44625622988956	3.82476785314329	5.5298209465287	7.59342847363615	5.08151006812092	3.11769504266975	1.85996954822103	0	6.1713269402333	6.91025296279928	1.13093086982645	5.54256760776422	3.28688114778816	5.83617662480922	7.62058641045188	4.02591469875079	2.53106949272595	4.26303440583379	3.2585189247113	0	2.24184018356467	2.25398926623079	0.124328135002202	6.10139795218253	5.20124177119825	4.24792751344359	3.28243980500639	3.29425313644451	3.47248777146274	4.05918219921169	5.15825622881134	5.64500988439109	0	0.27500704749987	4.00629802390037	4.31976242766925	5.34766565630097	0.286881147788162	4.40258575823259	1.23878685958712	0.250961573533219	6.85337194086739
ACH-000437	3.21567859660793	5.84423498775875	5.12515513132229	3.4867143730307	2.68706068833989	4.78555055173926	2.26903314645524	0	5.59663703410207	6.99740532549677	1.14404636961671	7.18130136492636	6.18447867118709	7.55566279922404	7.15805421312231	6.12866458654003	4.32912359629157	4.56742375770728	2.45154083301783	0.0285691521967709	2.23572705983806	5.75595576955096	0	8.44016321604906	6.36369674483899	6.4947356048628	4.6564963705535	5.33913738491959	5.59991284218713	4.73281187208294	5.40122086216022	5.20945336562895	0	0.070389327891398	5.0759604132434	6.72860081064319	6.10055722078293	0	5.5478199565777	3.29572302453997	1.61823865559545	5.34163000932991
ACH-000498	3.5909612413426	3.95791459863298	6.97429985800373	3.74738739965272	0.839959587489532	0.443606651475615	3.74523733212975	0.0285691521967709	5.35860724911781	6.28095631383106	0.464668267003444	8.05907401466356	6.56514016881565	7.70590880543782	8.69731512171625	5.60792206726114	5.53044535469291	5.01970191444255	2.72027846523333	0.0143552929770701	1.92219784839637	4.44426950241348	0.0143552929770701	8.58349651900033	5.70570149684579	4.94157586181824	3.87381319835909	3.674686619928	4.93593113975227	3.47897180503294	3.90881290773955	5.04220656012069	0	0	5.00090140274153	4.47443604325227	5.50842865253186	0.238786859587117	4.6046644151637	1.87184364850932	0.0426443374084937	5.97613447283165
ACH-001392	1.11103131238874	2.26603689399532	7.99988728504695	8.44530459769593	5.52324829260521	0.0426443374084937	2.71589337054761	0	5.23840473932508	5.11769504266975	0.400537929583729	5.66902676550963	1.08406426478847	4.60703434594862	5.65821148275179	3.48155728070859	2.69821847822441	1.75274859140713	6.32966181492899	0	0.356143810225275	2.96347412397489	1.76553474636298	4.89530262133331	3.25096157353322	4.48864353985378	3.1407786557828	2.40053792958373	2.80529245560071	4.0408924306469	2.81147103052984	5.72492307026661	0	0.0565835283663675	4.00629802390037	5.46923479366766	1.11769504266975	0.31034012061215	3.89530262133331	1.40599235967584	0.0285691521967709	4.33913738491959
ACH-000503	2.0036022366802	2.36176835941915	7.15269046402596	6.88740341635232	2.12763327972587	1.02147972741045	2.114367024952	0	6.53838296003212	6.14036967065153	0.238786859587117	7.37164597924741	4.41074812818595	8.27332938656167	6.81839044446963	5.36141746678921	3.75595576955096	4.78293270482084	3.45811948117451	0	0.321928094887362	3.78240856492737	0.070389327891398	5.97269265400426	5.46041493916217	5.95210055416844	3.611172380044	3.60644222813161	5.60940039000643	3.76341157447001	5.0241423458978	5.66192057913509	0	0.070389327891398	3.73552217729654	6.52559910792231	6.4213916318828	0.250961573533219	4.52606881166759	2.35895882583233	1.38956681176273	6.55719562452855
ACH-000328	3.86492897228979	5.39780296186249	5.46074256378964	6.52356195605701	5.01569380710514	4.73930807086038	3.57773093149008	0.0565835283663675	6.4572987888258	8.09940041455047	2.27798474729977	7.55336050333533	5.89020346667564	5.91408609701272	7.63030353327502	6.64038956005494	5.26416107128808	4.09169983413681	1.93357263826102	0.495695162624069	1.9297909977186	6.27276973243651	1.35614381022528	7.61882595258744	6.72410451986684	6.65906827484323	4.3533232911629	4.69766263347052	5.19849415363908	4.32409051603798	5.36562255611334	6.538227739736	0.0565835283663675	0.0426443374084937	5.39711840904258	5.98253731439927	5.23916887866545	0.137503523749935	6.56757586852411	3.55213110825378	1.10433665981474	6.30888505741176
ACH-000403	2.55090066464752	5.16872225436066	6.11873347576784	8.20833191683596	0.22650852980868	0.214124805352847	1.85199883711245	0	6.4708621994137	6.86319511247319	2.95791459863298	7.4846215270986	3.61588707391606	6.47638168756724	7.69111536525274	6.09803208296053	3.61588707391606	2.31903981556254	3.45022149589718	0.0143552929770701	0.0426443374084937	4.22727899446832	0.0285691521967709	8.12189608812429	6.0524593691181	5.42995065740377	5.71369581484336	4.48284828306847	5.37330019660839	4.08746284125034	6.32786697140204	5.1197711619529	0	0.632268215499513	5.19888699095693	4.71204544855369	6.41413553298445	0.298658315564515	4.95093492831454	2.65306001710456	3.83895176695194	5.57773093149008
ACH-000400	2.97636363573276	6.25701061820602	5.48574882137778	8.37864166802712	2.47767732756531	2.31903981556254	2.82171021503467	0.0143552929770701	5.71066869967462	6.67539254304278	1.20163386116965	6.46417813788683	2.70043971814109	7.12959213276393	8.00624191301454	4.73606362787181	4.71589337054761	5.78476569631639	1.0496307677246	0	0	3.30742852519225	0.0143552929770701	7.6959938131099	5.24184018356467	4.00809242094872	4.07382023329167	5.12722055048807	4.17712050284652	2.66220549965362	4.82680268428583	5.32264926213102	0.0143552929770701	0.0285691521967709	4.37016428054021	4.81403764753997	4.12928301694497	0.298658315564515	5.89457527317528	1.66902676550963	0.0285691521967709	5.19849415363908
ACH-000224	2.41142624572647	5.55397480823747	7.35939817627605	6.51554215807831	5.74416109557041	2.93168305705981	2.31324585178756	0	4.91886323727459	4.26153081524341	1.65992455840238	5.92599941855622	6.50747752951693	6.26978123827438	7.9297909977186	4.37086174008529	3.93073733756289	2.11103131238874	2.37016428054021	0	0	5.04483123344781	0.0143552929770701	7.33637266078553	5.29865831556452	4.93922657772821	3.22187708107703	4.42425028608405	4.70708299177171	2.86987140617771	4.14974711950468	7.18169891109611	0	0.0143552929770701	4.71973105674985	6.4572987888258	5.29388543030237	0.238786859587117	5.71589337054761	3.68818035858693	1.46466826700344	4.76234881564413
ACH-000318	1.92219784839637	4.63923216324928	4.94953493301701	4.06781078378962	3.11769504266975	0.863938450423971	2.61588707391606	0	6.93463444109491	7.34331898366107	1.41683974191283	6.52919626799939	3.71808758396052	5.2149019101607	7.81172789780389	3.55090066464752	3.81455042346181	3.3533232911629	5.1606782132205	0	0.070389327891398	3.67016051412663	0.111031312388744	7.08108392868763	5.37816477987163	4.29498826769145	3.97085365434048	3.55458885167764	5.70127180220197	3.76871365703048	4.95930648975966	5.03957710306068	0	0.0285691521967709	4.10013667128545	4.45022149589718	5.456149034648	0.992768430768924	5.1197711619529	2.68032435684402	0.0426443374084937	6.37033867703978
ACH-001430	2.77188557851537	1.64154602908752	6.63850831844914	3.11935617703968	5.24450655139592	4.17951105027151	1.06350294230616	0	6.86727873970966	7.02967373462642	3.55704241526372	9.48828201751842	1.38956681176273	7.37051305246041	6.7679195858018	6.16410241248175	5.41481206056585	4.9518675043269	5.02192383855476	0.0143552929770701	0.0426443374084937	5.71314590249026	0.22650852980868	7.75341734172778	6.41345868800798	6.70708299177171	4.09085343045111	3.98732086592925	5.76500424625004	3.77820857639809	4.91169158187234	4.17232749165762	0	0	5.36001304220433	5.27052894238072	0.27500704749987	0.0565835283663675	4.98185265328974	2.40053792958373	0.150559676575381	6.70418032292583
ACH-000928	3.0071955014042	5.31650781910311	7.94807515849108	11.1061048693057	6.29755828116819	0.594548549550354	1.89141918684608	0	6.85885132438965	7.35843142862635	0.659924558402378	8.80451826988807	5.24678809384437	7.83333287887259	7.71616782979715	7.38732807236612	3.61706334388818	8.17662197316158	7.68243284122705	0	0.0143552929770701	5.62993940943954	0.75702324650746	6.84398384404833	5.3526172989585	6.94602898951548	4.53231695933277	4.54966917072649	6.93687346182423	5.21334728173344	5.64587455030903	7.70147974825286	0.0285691521967709	0.0143552929770701	6.26096656451949	5.87897051015108	5.38024459047818	1.1243281350022	6.53620835469226	3.58014548442338	0.176322772640463	6.47297508612399
ACH-000893	2.56315813040281	5.35895882583233	5.43629511983936	4.92457500339273	6.03694284479826	7.62278396615612	3.50207595604579	0.0143552929770701	6.60599798023252	7.57500972029495	3.69376571221778	7.09550251765867	4.48284828306847	6.88435370684798	9.0896358545256	5.01033228328482	5.51727569320958	6.46352437327118	6.07531869255335	2.27500704749987	2.5385381636298	4.79181407116183	0.36737106564853	7.85024935828633	6.38939472432399	6.20359271420771	3.34908214639109	5.1243281350022	6.26509928751474	4.20789285164133	4.51601514700366	5.34091827027212	0	0	6.21198560627522	5.93569546303184	5.35543919724868	0.22650852980868	7.51119918513449	2.92599941855622	0.485426827170242	6.88728155166999
ACH-000889	2.65535182861255	4.50589092972996	6.00539998774259	1.53106949272595	0.400537929583729	1.72683121703249	2.02856915219677	0	6.44128427192704	7.76745617566652	1.01435529297707	7.00753191158199	2.97819562968165	0.464668267003444	8.75698989980548	5.20006486151431	3.98002530023873	2.59693514238723	3.09423606984577	1.91456452349394	1.75702324650746	5.10475598696226	0.0143552929770701	7.99593670350459	5.83061027435791	4.76712507726907	4.52919626799939	3.93357263826102	5.69571548860997	4.15218341905505	5.28651155766423	5.9126498648972	0	0.0285691521967709	5.98686597232911	4.73443866613717	4.15055967657538	1.35614381022528	2.90881290773955	3.45549162062847	0.0143552929770701	6.17990909001494
ACH-000799	2.22958792274065	5.05918219921169	5.16188768237689	0.485426827170242	2.75274859140713	2.78659636189081	1.0703893278914	0.0143552929770701	4.4666271200415	5.77741971551583	4.07210580048042	6.65434960902318	4.05571626351254	7.06047978140759	7.44675248456655	5.30451104180995	4.60644222813161	4.47897180503294	6.44443516757309	0.0143552929770701	1.87184364850932	4.60999129521268	0.356143810225275	7.40990003278742	5.31143045574974	3.73552217729654	4.93640237772506	3.94579495674006	4.85947266685194	3.55213110825378	5.1197711619529	6.51459571476366	0	0.137503523749935	5.96532254836725	8.13036463267042	6.32300971061281	0.356143810225275	5.57046293102604	4.08746284125034	0.0143552929770701	4.59991284218713
ACH-001623	3.88459792099006	5.37399614213124	6.04045412134962	6.28243980500639	4.16751850373522	4.27724089833207	2.66448284036468	0.214124805352847	6.26847182291237	6.44609077372322	1.53106949272595	7.06619685024969	6.2389778817709	6.2253520607761	7.4446008137115	5.70293453197598	5.14323013477689	2.36176835941915	4.48478262307787	0.0426443374084937	0.956056652412403	6.30432850305588	0.0143552929770701	6.74496834824888	6.57682443127748	5.75221336786514	4.36527259976453	5.28540221886225	5.28466218548316	4.27052894238072	6.02945288578697	7.34598176596164	0	0	4.98777561614291	5.87553435157324	4.35755200461808	0.333423733725192	5.61382629093404	3.17632277264046	0.070389327891398	5.82883464946806
ACH-000736	2.75915583380027	4.79389588254888	0.344828496997441	6.20104568624506	0.22650852980868	2.58255600301406	2.24488705912353	0.0143552929770701	7.22100702674919	7.74564071394166	0.903038270112912	8.39865819636551	2.19849415363908	6.4797802640291	8.88151167966718	6.15765009686171	3.68257329734758	4.66505161428921	5.84247606299394	0.0285691521967709	0.0285691521967709	5.86764940601776	0.0285691521967709	7.4487357980294	5.51443791382931	4.84949893172018	4.65248649491816	4.91838623444635	6.10412695052722	5.39369076418745	5.88947354253111	6.41091768745521	0.0143552929770701	0	4.43629511983936	5.21839371107679	0.526068811667588	0.124328135002202	5.76871365703049	2.91838623444635	0.0285691521967709	6.67708535055984
ACH-000876	3.14893410452634	5.05224198118114	5.19574129324645	4.23572705983806	0.214124805352847	0.070389327891398	2.11769504266975	0	5.81966818349645	7.31849761886055	2.877744249949	7.14740846543931	1.60407132366886	8.34584874350607	8.05229633123637	5.97498811199193	3.55213110825378	1.94485844580754	3.20320115631661	0.807354922057604	0.0143552929770701	4.47767732756531	2.55826763405574	7.35032043538701	5.44426950241348	6.24982454861618	4.37781785308364	3.21101219348551	6.45664189864216	5.5737986435893	5.27239650903748	7.93757979967966	0	1.59454854955035	4.6046644151637	5.75488750216347	2.61588707391606	0.389566811762726	4.39231742277876	3.4235781709818	0.0285691521967709	6.50890397900067
ACH-001232	3.73226919950145	5.33556900555675	6.16349873228288	6.57576612729644	5.58796498888268	3.24488705912353	2.98732086592925	0	5.4036085835437	7.34287470840092	2.21101219348551	6.87135084063403	6.74899785009815	3.29572302453997	6.75848973884366	5.46597446450407	4.82832692641482	4.4757334309664	1.32192809488736	0	4.58135124716878	5.90159099190337	0	7.64154602908752	6.22727899446832	6.34518344718766	4.37920505996061	5.12680770314203	5.04614178164472	3.68257329734758	5.0866139474095	6.6748278321868	0	0.0143552929770701	6.03957710306068	6.00405188450708	6.95733424742805	0.0426443374084937	5.16390121381454	2.86393845042397	2.85996954822103	4.53543091487128
ACH-001618	1.55090066464752	3.54101915313356	7.35535109642481	0.263034405833794	6.11935617703967	2.92789645372882	3.32912359629157	0.0143552929770701	4.58496250072116	6.5033487351675	2.33342373372519	7.26425492037192	4.24716800037477	7.50803242747625	8.80590505812362	4.4093909361377	4.29719141656586	0.485426827170242	7.49161262711653	0.0143552929770701	0.933572638261024	5.25096157353322	0.37851162325373	6.06544306293743	5.8040019151793	3.93262815702213	2.48542682717024	3.75808993420181	5.14241343787374	2.90110824301451	4.41616416473313	6.43945691887603	0	0	4.09169983413681	3.64846544302731	6.75902263940966	0.622930350920177	3.76659516172927	1.48542682717024	0	6.6372044819023
ACH-000235	2.60169651648096	5.32624970083746	6.39437694495706	7.09159406082829	0.286881147788162	0.839959587489532	3.73009646559547	0	6.37364821133469	7.49521546352043	3.05311133645956	8.33597088913079	4.2364926183813	5.41481206056585	7.49185309632967	5.44757919654888	4.26002565596146	2.99276843076892	2.56559717585423	0.0565835283663675	0	3.60880924267552	0.111031312388744	7.5901378920531	5.23342794374847	7.09286282899293	4.4988890869768	4.66391384211598	5.93475237096303	4.1243281350022	5.84071499114108	6.49489557548345	0	0.070389327891398	5.94204525991605	5.49249415167943	3.78345665436024	0.150559676575381	4.80838505065609	1.37851162325373	0.0143552929770701	5.83111719461642
ACH-000381	3.04439411935845	6.10977842907866	5.605257262939	8.38698334236665	0.400537929583729	2.9126498648972	2.59454854955035	0	7.01847839596593	9.01178633120661	1.19534759832222	8.15603249888887	3.27500704749987	5.18507363787676	8.15390664537586	5.94110631094643	4.18982455888002	5.53106949272595	1.59454854955035	0	0.0143552929770701	5.28095631383106	0.0840642647884745	7.92504996472736	5.45680614923047	6.04111153536915	4.34127418369217	4.51727569320958	5.52857131887076	5.11478344724985	6.36229453839558	6.97750890454014	0.298658315564515	1.37295209791183	4.33842441478356	6.86381458735964	5.75888943272096	0.298658315564515	5.2253520607761	3.11270013274936	1.55090066464752	6.25719924277855
ACH-001993	2.66448284036468	3.5668151540109	6.85274796480088	7.24802242446897	2.30158764660319	2.03913839390696	1.89917563048051	0	4.7076352195453	6.66163560233596	2.36176835941915	7.83914078693792	4.9387562614923	6.86851392389546	6.41413553298445	5.79649392942584	5.20006486151431	4.13586316536868	0.526068811667588	0	0	4.73498052343589	0.263034405833794	7.26237677776352	7.01524777369894	4.94251450533924	3.92694824794977	4.34340782229781	3.58135124716878	3.27500704749987	4.31686980506433	6.21664886703315	0.0426443374084937	0	5.10223819393074	5.04657836662033	2.41683974191283	0.799087306074004	5.04351949366274	1.1243281350022	0	5.61264737765832
ACH-001301	3.62410089462811	4.95698592461258	5.89869207256049	8.44045394382303	6.01480160235136	3.92409988564074	3.26303440583379	0	4.5090623863619	5.64212391615349	4.30085587126876	7.21159631996932	3.50969584193339	6.91288933622996	7.38180248316877	5.33592624092836	5.69849632031307	4.00809242094872	5.93993176472761	0.879705766282288	0.485426827170242	4.58676474335514	0.250961573533219	7.3164173084195	6.57319272378161	4.98777561614291	3.32337006906127	5.05614996110814	4.53231695933277	3.31469652565629	5.16269343221124	6.29296575471765	0.0976107966264223	0.111031312388744	5.83137058796754	5.26528685756517	1.51096191927738	0.214124805352847	4.69543711040537	2.91456452349394	0.0285691521967709	5.61853233397629
ACH-000854	1.63226821549951	3.75915583380027	6.74658149978581	7.63792898100901	5.77505054148317	0.333423733725192	3.0703893278914	0	6.85124932023306	6.39163026151743	0.604071323668861	7.62607403609031	3.87085786436376	5.03913839390696	7.44716589977438	5.20672135743089	2.6667565918848	4.4937754084607	4.96578428466209	0	4.01435529297707	7.18606470409757	0.0143552929770701	7.08968881398235	6.1168637576909	7.09021830165332	3.36457243229586	3.97269265400426	6.4771915989122	4.24716800037477	4.73281187208294	3.26903314645524	0	0.0285691521967709	6.21334728173344	4.89772447021644	3.56803210477128	0.75702324650746	5.27426166125705	1.23266075679027	0	5.50937914891469
ACH-000187	2.59454854955035	4.01703108052784	7.50271248596606	5.25323293853803	7.13975597548131	0.790772037862	2.68481873755322	0	7.4007086930379	6.18962691588486	0.584962500721156	8.60681233024515	3.0036022366802	8.49293471205513	8.30231905094883	5.5573488175248	5.14445431392619	3.3305584000308	6.05549936581374	0.505890929729957	0.150559676575381	5.59931779369823	0.321928094887362	7.92439685257143	4.54596836910529	5.45549162062847	4.05398016818765	5.80787007829978	4.76394266044725	4.10768786931437	4.53605290024021	6.55458885167764	0.176322772640463	0	5.57228336665041	5.75942218569633	2.16027483140859	3.08915913191124	5.15015345524625	1.36737106564853	0.0143552929770701	6.99988728504695
ACH-000543	2.24184018356467	6.19199684666977	6.39094277280254	4.28983446517751	4.66789212523023	3.61941301059794	5.28429202639431	0.0143552929770701	5.51127826508303	6.51759065774328	1.61353165291793	6.90761176285217	6.28558716790947	8.04973966269698	7.56605403817109	5.19258872156664	3.55336050333533	5.01613970265525	2.15055967657538	0.0143552929770701	0.584962500721156	5.72273923629671	0	6.98811658476014	6.30669970727279	5.5413289770456	3.790772037862	4.79960542245267	5.18269229751619	4.12928301694497	4.80374366850522	5.97956810009519	0.0565835283663675	0	4.93404464711225	6.39540560456633	4.70043971814109	0.356143810225275	4.17072627613155	3.40735275114004	0.0143552929770701	4.99140846676479
ACH-000569	2.68481873755322	3.19219416528334	4.80580834870147	6.89020346667564	4.25096157353322	0.137503523749935	1.79493566280354	0.0285691521967709	6.90797221133397	6.31650781910311	1.6959938131099	7.99819550315325	5.75968848842729	5.99186193055632	7.76950729143625	5.45483390689887	4.80012335282653	2.23572705983806	5.17472598770613	0	0.111031312388744	6.35367615775164	0.31034012061215	6.79727243202997	4.91025296279928	6.55213110825378	4.11353381959191	4.68313498512609	6.82896155231732	5.10852445677817	5.40122086216022	5.92291140625819	0	0.0426443374084937	5.9979697822671	6.01055607837422	5.36702153323231	1.24488705912353	5.65391987311942	3.78972925137577	0.27500704749987	7.81519113717349
ACH-000668	4.41751500288509	5.94227990170576	6.77425995143276	9.12587836442987	5.78135971352466	0.0565835283663675	3.84498815668261	0.0285691521967709	7.12680770314203	6.77425995143276	3.26903314645524	6.69696752623429	3.69932952567316	9.20703873105461	8.02480723340057	5.94040169796984	4.01792190799726	5.97108365753601	6.67214243285383	0	0.0285691521967709	5.60288440871842	0	7.81730347583199	5.63981097771678	7.67065624911844	3.94016675048282	5.70404195482129	7.35887093968562	4.61941301059794	6.4441038182283	6.90989308377004	0	0	6.22071689199892	5.32768736417605	5.38750040648098	0.0840642647884745	5.94509263053996	2.51853513898218	0	7.42475416700455
ACH-000134	2.82578562746479	5.42525787199921	7.11873347576784	3.58856473740135	5.67919857056692	2.58496250072116	3.6507645591169	0	5.28429202639431	5.83162393682075	2.97636363573276	7.15076274435542	7.25842470173893	7.58781501278806	7.86474330123474	4.88801258540283	4.52732060787705	0.782408564927373	3.86096279785812	0	0.0143552929770701	5.3327079336406	0	7.30642630560287	5.32696871158789	6.28243980500639	3.98458935036246	5.19179950106508	5.1622906135458	3.33628338786443	4.69209237542757	7.07221301223991	0.070389327891398	0	5.03210084316702	6.79181407116183	4.77820857639809	0.150559676575381	5.3533232911629	4.18745105402733	1.4541758931858	5.92908083524258
ACH-000924	3.20163386116965	3.84498815668261	5.62234472272424	6.18507363787676	5.57591736111815	9.32952727909256	2.92029330021101	0	5.07553263116736	6.92813340782985	0.704871964456353	6.34624777408278	5.114367024952	4.46466826700344	8.94787067213746	4.88655014732434	4.24031432933371	8.61765111942733	4.72465027173297	4.92504996472736	3.66220549965362	5.69432306012539	0	6.97315203787724	4.88264304936184	5.0759604132434	3.1906148602095	5.35790383855249	5.7915536333886	3.92694824794977	5.70542503904273	5.23916887866545	0	0.111031312388744	5.00539998774259	4.70708299177171	3.93734439215023	0.27500704749987	4.89141918684608	2.68032435684402	0	5.62556273996637
ACH-001450	1.6959938131099	2.95419631038688	6.72655877910497	0	6.88435370684798	0.124328135002202	2.41683974191283	0	4.93310047493137	6.21393046372921	0.250961573533219	7.21723071622067	2.97636363573276	0	7.7297566801442	4.52857131887076	3.58255600301406	4.97773784924282	1.4276061727819	0	0	4.11103131238874	0	7.20408201217437	5.39951292418296	4.06953032516231	3.86393845042397	0.176322772640463	5.4239142676731	2.87970576628229	3.8073549220576	4.29057185085208	0	0	5.07210580048042	3.68594014844598	0	0.20163386116965	4.48413813120167	1.18269229751619	0	4.87085786436376
ACH-000296	3.85996954822103	3.79493566280354	6.4771915989122	8.65022603242465	6.57531233068744	0.356143810225275	5.26190685982807	0.0143552929770701	7.16771919860107	6.71630503984442	3.99729240763651	7.77958804586499	2.8499992594661	6.52904005609508	6.66916853282079	6.43245838450987	3.34624777408278	6.60436789989375	6.74644713936282	0.250961573533219	0.124328135002202	5.41953889151378	0.150559676575381	6.72900887033786	3.78135971352466	5.74819284958946	3.16349873228288	4.83035674741922	6.4075227099128	4.14567745519564	4.52794609890826	6.23802251782572	0	0.903038270112912	4.75114232472695	4.99004721957379	5.55090066464752	2.42223300068305	6.46907195208039	3.28392177230762	0.0840642647884745	7.49984588708321
ACH-000713	3.43562859405209	4.76606505147495	7.06296355655909	8.09021830165332	6.72832870671163	0.400537929583729	4.20320115631661	0	6.75782333620773	7.77445763956529	2.56071495447448	8.09265144510378	5.67270819562222	6.09169983413681	8.52297378113242	5.15380533607904	4.18824265626441	6.1405741777099	6.50414365228547	0.84799690655495	5.19298316997399	5.0408924306469	2.73335434061383	7.46581125447608	6.18982455888002	6.26284654268607	3.93073733756289	5.19770815795585	4.68313498512609	3.41142624572647	5.34482849699744	6.9915218460757	0	0.214124805352847	5.53977919169849	5.24374523473398	6.51648798090997	0.20163386116965	5.22380865860602	2.55336050333533	1.78240856492737	5.94157586181824
ACH-001360	1.85996954822103	3.77294133783134	7.38162946703366	8.6160341601211	4.35120427725799	9.17861505911909	4.86046625851717	0.0143552929770701	5.21023299009585	7.37486560219545	0.137503523749935	5.32696871158789	3.17791779219584	6.75395211887815	6.82145511910246	3.33342373372519	3.86294724802092	5.37190729759515	5.1509657835565	0.214124805352847	2.81352468929781	2.31614574229336	0.137503523749935	8.61496744523024	5.7771566660045	3.94016675048282	3.46205231879643	2.90689059560852	3.97085365434048	3.76765479823735	4.65019012349678	5.5837597536395	0	0	4.54720302475693	4.47961860846942	7.60058197850091	0.137503523749935	2.95419631038688	1.54101915313356	0.0285691521967709	5.09803208296053
ACH-000273	2.77610398807316	5.20398416585599	5.36667191611176	6.43245838450987	4.80683958179819	2.93357263826102	1.94485844580754	0.0143552929770701	7.30414594120295	1.63691458035588	1.54101915313356	9.13870697527236	5.90785207184596	8.40994244940016	8.21771541135067	6.52888382727464	4.99140846676479	2.89141918684608	2.52857131887076	0.0143552929770701	0.713695814843359	6.60318122901386	0.0976107966264223	6.81851826930831	5.90833256978243	7.5919336850852	3.92314918047231	4.21256933885081	6.57046293102604	5.08236196955747	6.49681384064038	6.01814452894376	0	0	5.30268461411838	5.22920335788675	5.9759052735237	0.070389327891398	5.01925711868108	3.13422093976063	0.0426443374084937	7.55305325276641
ACH-001715	4.41278152533848	4.17072627613155	6.70501025298182	4.75435307169213	5.6698771604891	4.02680005934371	3.01970191444255	0.0143552929770701	5.00450139223494	5.83844759254846	0.238786859587117	7.01301553583926	7.00022540349095	7.78129413498691	7.02336625632779	5.47248777146274	5.28392177230762	2.94673086014031	1.14404636961671	0	0	5.0866139474095	0.0143552929770701	8.1311881769025	6.47443604325227	6.46842040186455	2.97269265400426	4.76500424625004	4.52669484554198	3.93262815702213	4.75488750216347	6.91049283228871	0	0	5.18070484019555	4.50525580093216	5.18269229751619	0.124328135002202	5.51317488460363	2.77820857639809	3.72027846523333	7.03782146543497
ACH-001617	2.81762325751143	3.28835856219366	7.31524015250724	1.54596836910529	6.22496636500028	0.0143552929770701	3.88557436437143	0	3.74308405554959	6.20964831124655	0.344828496997441	5.93593113975227	2.48026512205446	0	5.52857131887076	4.13175409098481	5.29314973674186	4.51412226017071	2.93734439215023	0.432959407276106	0	2.39506279951758	0	6.64457735701838	6.42827641439251	4.73226919950145	4.33199177823206	2.83390207666916	5.54812832358559	3.41278152533848	3.76341157447001	4.63284983011771	0.0143552929770701	0	5.02192383855476	2.77820857639809	0.389566811762726	2.15704371014558	5.12804589092299	1.4541758931858	0	5.51349074558812
ACH-000639	4.23266075679027	3.76128527336162	6.19711838004716	2.44890095114513	7.27658971572526	0.55581615506164	2.14404636961671	0	7.42752237068255	6.992088609014	0.66902676550963	8.27547271841217	3.00180224263398	10.4306616227536	9.37325668886427	5.05658352836637	4.57833494868161	5.45779126025604	5.6085135781513	1.11769504266975	2.55090066464752	5.52825874275841	0.0143552929770701	8.03419370139065	4.55458885167764	4.38335869538511	5.14036967065153	8.2848009706598	5.18070484019555	4.71204544855369	5.56651075585788	5.58406053442676	0.0426443374084937	0	3.50589092972996	4.77241355474848	5.29167722317602	0.53605290024021	5.33449676839042	2.47767732756531	0.0840642647884745	8.37251685639621
ACH-000590	2.06695024392463	4.5385381636298	4.55336050333533	4.98686597232911	3.3533232911629	6.172127436878	1.89917563048051	0	6.08108392868763	6.17272751801285	1.20789285164133	5.97039353791468	5.07296327155522	5.42894634476948	7.47118746038699	4.02856915219677	4.72900887033786	4.31614574229336	4.33556900555675	1.80322703643493	0.070389327891398	3.54349588342577	0.150559676575381	6.71849862770922	5.21218021004443	4.31034012061215	3.09423606984577	2.9560566524124	4.09929520433777	2.81352468929781	3.6959938131099	4.94438996227009	0.0143552929770701	0.0976107966264223	6.05918219921169	6.25380022147642	5.75007048586569	0.22650852980868	2.67129337248158	1.4594316186373	0.0143552929770701	5.03121873061072
ACH-000553	2.57773093149008	5.89651405396884	3.8923910259134	2.14404636961671	5.00539998774259	1.17632277264046	2.72465027173297	0	6.42928119333566	5.90857275875175	0.941106310946432	7.15997222101611	4.97407036702403	3.93828579188405	8.0464692327619	4.51727569320958	3.71918344048179	3.07895134139482	4.52606881166759	0.0426443374084937	0	4.1168637576909	0.124328135002202	7.00236498205716	5.61205755956306	6.3068819462727	5.21023299009585	4.2861418728343	4.96578428466209	3.97727992349992	5.7899900186681	6.73944309777245	0	0.0426443374084937	5.08958289312471	6.1781170457064	5.00854067170295	0.464668267003444	5.40565206128037	2.34198574722862	2.73768676140986	5.59036248846375
ACH-000084	3.87184364850932	5.09887428674445	3.70929063572336	0.641546029087524	3.55458885167764	3.95698592461258	2.02502879449152	0	4.0703893278914	4.86492897228979	0.748461233004036	5.89602960297675	5.07124781946144	7.24365004189697	8.08087081175972	4.73876783680019	4.65821148275179	5.03826057517535	2.08746284125034	0.0285691521967709	0.20163386116965	4.05398016818765	0.111031312388744	8.50370650207346	5.97407036702403	3.57046293102604	3.74953426766926	4.56071495447448	4.61882595258744	3.1586601753465	3.79805051476751	5.81557542886257	0	0.0143552929770701	4.86740230572754	4.84799690655495	8.6959938131099	0.422233000683048	3.90014226035982	4.27872821293894	0.0426443374084937	5.17751920259781
ACH-000094	3.16027483140859	6.69265037003553	6.37364821133469	6.40480096395117	3.04264433740849	0.150559676575381	4.16751850373522	0	6.39334755137725	7.68144926531496	4.2667865406949	8.19756073608054	3.34624777408278	5.21606678308703	7.43712784427281	5.15177765473205	4.31686980506433	4.03210084316702	3.79285535236249	0.0976107966264223	0.0426443374084937	4.32481060342048	0	8.03232128705788	5.99299496685181	5.74846123300403	4.06177619758669	3.89627184880737	5.32228872357088	4.4541758931858	5.26603689399532	5.68313498512609	0	0	4.82883464946806	6.39403389536778	0.454175893185802	0.765534746362977	4.55090066464752	2.49569516262407	0.0285691521967709	5.23993261348524
ACH-000361	1.52606881166759	5.64414469993285	7.06813335395103	2.26903314645524	3.69710657447698	1.52105073690096	1.98185265328974	0	5.86294724802092	6.34145210748113	0.485426827170242	7.36937923530375	4.88898672118656	5.87381319835909	7.9242186797485	4.62351574149055	4.35755200461808	2.10097764772482	5.94649694120329	0	0.0143552929770701	5.15380533607904	0.0565835283663675	8.15248766742162	5.36946648365072	4.88947354253111	4.88166461932035	3.60050764534579	3.90207357931074	4.52356195605701	5.40053792958373	6.10412695052722	0	0.0840642647884745	4.88313201565728	5.7636771418966	7.67426290020077	0.0840642647884745	3.84096670448742	2.74846123300404	0.0565835283663675	4.96532254836725
ACH-000719	1.14404636961671	4.80012335282653	5.74173662382664	4.95698592461258	6.31885910596865	2.83187724119167	5.86764940601776	0	5.29572302453997	6.4417822395006	0.0285691521967709	6.1106138055009	3.05484847699562	6.45450493755737	7.41472751196554	4.96393645214449	2.88166461932035	6.04636009064731	1.88752527074159	0.0143552929770701	0	2.41683974191283	0	6.20045727142857	4.58916423669977	5.19770815795585	2.85598969730848	3.39643353125099	4.65248649491816	2.95046841415012	3.75381844317354	4.27351588970212	0	0.16349873228288	4.68313498512609	5.01703108052784	5.76871365703049	0.124328135002202	3.52481592835751	1.63226821549951	0	5.68201139080069
ACH-001396	1.58976348698498	3.25701061820602	10.0190346693643	8.58927661508981	5.11478344724985	0	1.37295209791183	0	4.2502036564993	4.87725345387661	0.22650852980868	4.42425028608405	1.25096157353322	5.04745114041639	6.84084085330394	2.82781902461732	3.32337006906127	3.40871186102943	5.67919857056692	0	0.0426443374084937	2.41413553298445	0	6.0232553523003	4.65821148275179	3.97819562968165	3.46466826700344	2.56315813040281	3.45154083301783	3.00898878322725	3.63691458035588	5.69932952567316	0	0	5.19849415363908	5.70293453197598	0.124328135002202	0.871843648509318	3.34766565630097	0.887525270741587	0.0285691521967709	4.53480866123175
ACH-001848	1.80322703643493	4.5915597458278	5.58285703484424	6.87467403163581	1.06350294230616	1.4541758931858	1.04264433740849	0	6.96589969564898	7.95599855302086	3.62293035092018	9.18576745571063	5.70154905694307	5.93757979967966	6.76963952140205	5.08703845676695	3.79181407116183	1.98550043030488	5.15946772926677	0	0.0976107966264223	4.89141918684608	0.0565835283663675	5.62410089462811	6.16289479937478	8.38348830399534	3.58255600301406	4.18030701996943	6.77201759068921	4.48542682717024	5.19416586852982	5.59991284218713	0	0.0285691521967709	4.23802251782572	5.24488705912353	5.467605550083	0.0426443374084937	6.00315244866692	1.48542682717024	0.0976107966264223	6.6157399727137
ACH-000339	2.78450398292957	5.6046644151637	4.53729606709084	1.58014548442338	0.286881147788162	1.70043971814109	3.16027483140859	0	5.88484209379946	6.78777199284617	0.839959587489532	7.55972123119723	6.05528243550119	5.25134038278862	8.2538474849874	4.70265754339091	4.63923216324928	3.30305008468167	1.15055967657538	0	0.176322772640463	4.69041709553247	0.0143552929770701	8.1480697738034	5.75274859140713	5.5216789516032	5.09339115325301	5.01658546043445	4.79597469420667	3.45022149589718	6.35155766245043	6.31379002544369	0	0	5.64731450954714	6.1197711619529	6.87455108689664	0.124328135002202	4.5668151540109	2.27500704749987	0.111031312388744	4.78972925137577
ACH-000218	2.50589092972996	4.88410945135923	5.6839771069756	1.11769504266975	3.44360665147561	0.111031312388744	4.41278152533848	0.0143552929770701	4.45285896471381	6.27370236873565	0.516015147003665	7.86684617528408	3.64385618977472	8.64918431047001	8.48590979153593	4.39437694495706	3.81557542886257	5.17871464117544	1.1243281350022	0	3.30888505741176	3.05831649559082	0	7.86999475034407	5.06565847093199	3.64270157183323	3.57531233068744	3.08915913191124	5.54163873443614	3.01077983875324	3.72683121703249	4.95093492831454	0	0	5.21645486514476	4.58676474335514	5.41379715018921	0.16349873228288	4.54966917072649	3.96254902292306	0	5.23112515787905
ACH-000789	3.88947354253111	3.63343121035563	7.38111029409905	5.40871186102943	6.15704371014558	0.344828496997441	2.41142624572647	0.0285691521967709	5.44360665147562	6.309067020588	2.34766565630097	7.22949179113703	2.55090066464752	9.39221007540411	9.10326157735463	5.11144869848767	5.43629511983936	3.02502879449152	4.23035674505615	0.321928094887362	4.09254574154357	5.08278773170927	0.0143552929770701	8.24977715312542	3.6724253419715	5.07724299893246	4.34553831007001	3.26903314645524	5.01569380710514	4.26903314645524	3.99638874644762	6.64500988439109	0.070389327891398	5.00943675560809	4.18903382439002	6.29957437060887	2.88947354253111	0.27500704749987	5.21334728173344	0.918386234446348	0.565597175854225	5.95861071205585
ACH-000413	2.83995958748953	5.20633064787105	6.88618430605425	5.8293421939028	6.28909670241999	3.14893410452634	2.65764000520782	0.0143552929770701	5.33413917883824	5.12804589092299	2.74416109557041	6.76606505147495	6.30997649237056	6.31342726581369	7.65999589242998	4.61353165291793	4.30305008468167	1.90689059560852	4.29719141656586	0	0.111031312388744	5.73849764388979	0	7.13914201914569	5.37051305246041	5.62760683812965	3.77610398807316	5.19731499947382	5.08278773170927	3.53729606709084	4.37642931106992	7.10349763970334	0	0	4.5981269599196	6.18982455888002	5.66362925881475	0.464668267003444	6.02059109477325	3.52356195605701	1.19534759832222	4.88410945135923
ACH-000125	2.26603689399532	5.11144869848767	6.79428588796893	5.24906603385587	5.39609097039437	3.82883464946806	3.96901230751632	0	5.04133060682062	5.43995551747816	2.43028527297778	7.09782145517113	6.73294750833941	7.15562781584529	7.37225564844579	5.15704371014558	4.12515513132229	3.60169651648096	2.83995958748953	0	0.286881147788162	5.13791332208841	0	6.92433746407535	5.21567859660793	6.18824265626441	3.60050764534579	5.15218341905505	5.12350066435096	3.52857131887076	4.75915583380027	7.27668275980906	0	0.137503523749935	4.77082904603249	6.09845324630927	4.73498052343589	0.815575428862573	5.0360636887437	3.49185309632967	2.85996954822103	5.8814199080924
ACH-000180	2.31034012061215	5.48317085322987	6.65792577227638	6.19120730223037	5.58014548442338	2.72683121703249	2.17312743348066	0.0426443374084937	3.74846123300403	5.46695333712393	2.22958792274065	6.26566192452189	6.59768014371589	7.68580001974489	7.32894414544975	4.24336442569366	4.30524096595448	2.38681094647222	2.69376571221778	0	0.0143552929770701	5.55336050333533	0	8.1606782132205	5.35085080548338	4.69766263347052	3.39643353125099	4.58496250072116	4.79545527204412	3.28540221886225	4.50462039240355	7.09887428674445	0	0.0840642647884745	5.33806779754262	6.89929649464017	5.35790383855249	0.641546029087524	4.38887833881199	3.77505054148317	1.71808758396052	4.96624587322494
ACH-000215	2.23266075679027	5.88166461932035	4.61647532878288	2.77820857639809	3.0408924306469	3.71918344048179	1.38956681176273	0.0143552929770701	5.5915597458278	7.08947696448992	1.98185265328974	7.75562202095695	5.51064550409004	7.46107011403305	7.44559429134118	5.13627342985058	4.70542503904273	4.23419472295381	2.13750352374994	0.0143552929770701	0.321928094887362	6.34819700307791	0.16349873228288	8.40765016585406	5.69013769298664	6.17632277264046	3.65191274464578	4.54163873443614	5.00809242094872	4.41953889151378	5.19298316997399	6.79610452053214	0	0	5.16349873228288	5.73822740036724	5.54287709935414	0.263034405833794	5.41074812818595	2.74631276642546	2.46727948045998	5.96208624985064
ACH-001001	1.86393845042397	4.11103131238874	8.78191701077406	5.21761848535105	7.19091111163069	4.01970191444255	4.56376827845203	0	4.91408609701272	5.18269229751619	0.070389327891398	6.80555042521086	5.00225245173138	6.09191135749191	6.74092756031863	4.46139758992616	4.53356334821451	4.33842441478356	4.61176256006487	0.0840642647884745	2.42223300068305	3.34198574722862	0.75702324650746	7.13801575348757	6.39231742277876	4.79233480570669	4.09339115325301	4.21723071622067	3.64385618977472	3.17152710603881	4.13175409098481	6.78371855779037	0.0976107966264223	0.0426443374084937	3.74200621086674	5.02724253597374	6.41464295841001	0.111031312388744	6.15157472976641	1.99638874644762	2.15704371014558	4.84749588378871
ACH-000407	2.59693514238723	4.13750352374993	5.93498820178348	1.35049724708413	5.33771109212829	0.124328135002202	2.65306001710456	0	5.63604452602804	6.26734852020245	1.85598969730848	6.09676785471469	4.82578562746479	6.70279604433096	7.45401134285304	5.28281043957256	4.26978123827438	4.28243980500639	4.80374366850522	1.10433665981474	1.18269229751619	4.02856915219677	0.0143552929770701	7.32741791140498	4.65992455840238	3.37989816352469	3.8972404255748	4.4535175792155	4.16992500144231	2.6507645591169	4.41818994794577	6.00067610485072	0.0565835283663675	0	5.16390121381454	5.57319272378161	6.05050169744673	0.400537929583729	3.82374936030827	1.76553474636298	2.67807190511264	5.28872767951457
ACH-002027	1.67355642399014	4.23112515787905	7.0601554952546	6.4947356048628	5.82959589917751	1.77820857639809	7.67044381212281	0	4.61588707391606	6.48992821940518	0.189033824390017	6.20808800822477	1.96716860753263	4.85049941375812	6.12515513132229	4.53106949272595	2.68706068833989	3.78450398292957	6.47800105583793	1.28688114778816	0	3.20163386116965	0.16349873228288	6.20104568624506	3.76022094646651	5.13463167144765	2.13750352374994	3.0408924306469	4.5216789516032	2.74846123300404	4.75167794568758	3.6959938131099	0	0.0143552929770701	3.99457972421575	5.22187708107703	7.46450490913191	0.0426443374084937	4.69821847822441	0.333423733725192	0.137503523749935	4.5341861390901
ACH-001132	3.47378691161437	4.15704371014558	7.81147103052984	0.189033824390017	4.28021399581062	0.0143552929770701	6.4317900833788	0	4.15785216914174	6.52528588711324	0.286881147788162	6.75234719236697	3.08746284125034	5.54101915313356	7.1377084374696	4.82832692641482	6.16128307454201	3.87676249078156	3.30742852519225	0	0.0285691521967709	3.69488019279919	0	7.29618205761549	6.85586514988829	4.99457972421575	3.80219321694182	4.55642941544957	5.27537959625362	3.81352468929781	3.44890095114513	4.58916423669977	0	0.250961573533219	5.22727899446832	4.54473265593262	0.0143552929770701	0.75702324650746	3.69041709553247	2.02502879449152	0.0143552929770701	3.40053792958373
ACH-001278	3.36876834909033	4.17552460108987	5.59753117422421	0.250961573533219	3.95977015521147	0.0976107966264223	1.53605290024021	0	6.02281165091563	5.19416586852982	1.36737106564853	6.99197527423717	4.34695688937888	0.111031312388744	7.38956681176273	6.27500704749987	4.68537955195908	4.73930807086038	1.38404980679516	0.070389327891398	0.0285691521967709	5.47994190147713	0.956056652412403	7.22429114917635	5.4369613378336	6.32732808262995	3.73443866613717	3.94860084749336	5.59514556799086	4.05918219921169	4.71589337054761	7.25351660788993	0	0	5.84071499114108	4.60644222813161	7.67842408259294	0.16349873228288	5.65248649491816	3.52356195605701	0.16349873228288	5.75942218569633
ACH-000032	1.55581615506164	4.29278174922785	4.4541758931858	5.72982464363689	0.400537929583729	0.879705766282288	0.765534746362977	0.0143552929770701	3.58135124716878	6.34163000932991	0.84799690655495	7.46049685229439	5.79259510251225	8.95410904796717	7.28872767951457	5.14036967065153	4.03386345186628	4.2364926183813	1.46988597627446	0	0	3.93828579188405	0.0426443374084937	8.69693276207951	6.29700794927485	3.74416109557041	4.21412480535285	3.29425313644451	4.66789212523023	3.56803210477128	3.72027846523333	4.93593113975227	0	0	5.57410150808939	5.21645486514476	3.28243980500639	1.65992455840238	3.64731450954714	1.24488705912353	0	4.76234881564413
ACH-001419	1.24488705912353	4.71699089440494	7.59208323365389	10.0947375050481	5.08958289312471	0.263034405833794	2.42223300068305	0	6.8972404255748	7.09771612974375	0.432959407276106	7.41049375191078	3.05658352836637	6.81634370528486	7.58503763913116	3.97911075501579	2.0071955014042	4.4276061727819	2.80322703643493	0	2.52356195605701	3.15055967657538	0	6.7016876643353	3.854993016757	5.35226417325832	3.42894634476948	3.59931779369823	5.27127625917593	3.81966818349646	5.01836711554312	7.87933818505624	0	0	5.30706416225537	5.24982454861618	4.52356195605701	0.27500704749987	4.9676297534662	1.10433665981474	0	6.45252954467793
ACH-000494	2.83187724119167	5.83364912759498	6.01925711868108	6.16329744940276	6.43162295971329	3.95791459863298	2.54101915313356	0	7.50612903096129	8.3566720442121	2.81762325751143	9.49289466667073	5.43195718768673	7.17392693199981	7.87196682417991	6.80748372836463	4.50016467949217	5.21140163741847	5.57015930163612	0.111031312388744	0.0143552929770701	6.14771372235215	0.0565835283663675	8.29057185085208	5.81839044446963	8.07734982962161	4.22727899446832	4.53169336086147	7.06576616286955	5.23802251782572	5.92837032301897	6.45401134285304	0	0	4.6724253419715	5.97865326490861	6.95221706497334	0.321928094887362	6.2881739681123	2.35895882583233	0.124328135002202	7.23543987061826
ACH-000865	2.5385381636298	4.30815697511476	7.59499633654093	7.16510798514454	7.50581155391959	1.39506279951758	4.74631276642546	0	6.15643706844869	5.92694824794977	0.321928094887362	6.05614996110814	3.66902676550963	7.54419169841571	7.41743061254603	4.89141918684608	3.48284828306847	5.27500704749987	4.3305584000308	0.0143552929770701	1.97085365434048	4.64154602908752	0.0143552929770701	8.21853901953649	5.80503443985454	2.73768676140986	4.0232553523003	4.790772037862	4.56437816856506	3.01435529297707	3.92789645372882	6.415657274159	0	0	5.09803208296053	7.03793125540046	6.41430469462396	0.36737106564853	3.03210084316702	3.36317107711924	0.22650852980868	3.6915341649192
ACH-000439	1.27500704749987	4.43496176018725	2.17632277264046	0.773996325111173	4.31251996747495	0.22650852980868	3.06695024392463	0	5.85872702377863	6.29130885982897	0.298658315564515	7.96029160078522	4.27724089833207	7.85941054464636	8.16706683818259	5.01569380710514	4.08915913191124	5.69571548860997	4.82273014794452	0	0.0285691521967709	3.93640237772506	0	7.60747827488413	5.61205755956306	3.52732060787705	2.89917563048051	4.39094277280254	3.88166461932035	2.95791459863298	3.73552217729654	0.20163386116965	0	0	4.63517394667492	5.5909612413426	7.25152975012378	0.526068811667588	4.14159627838382	1.88752527074159	0	5.87085786436376
ACH-001523	4.23035674505615	3.57046293102604	5.29755828116819	7.37225564844579	0.925999418556223	0.0840642647884745	2.0071955014042	0.0426443374084937	5.762880292917	2.48026512205446	2.57773093149008	7.84787166717461	4.53480866123175	8.08629548339859	6.48510476108097	5.74173662382664	4.18428029441938	4.59753117422421	6.39591965945896	0	0.0143552929770701	4.43496176018725	0.263034405833794	6.55688918972687	6.60243906374162	6.80877115932718	5.50303064564116	4.9518675043269	5.18903382439002	4.23878685958712	5.14649230697719	7.77082904603249	0	0.20163386116965	5.20359271420771	5.3327079336406	5.99322146736894	0.124328135002202	7.64219613576359	2.86789646399265	0.0976107966264223	6.90701081518618
ACH-000024	1.99638874644762	3.5837597536395	7.81595961821486	5.6959938131099	0.250961573533219	1.13750352374994	5.20241772157518	0	5.93969674069176	6.51947900230724	0.895302621333307	7.32499056912157	3.47897180503294	0.36737106564853	6.67454539384587	4.32192809488736	3.02680005934372	1.98185265328974	5.16711703022744	0.070389327891398	1.17632277264046	4.75114232472695	0.176322772640463	7.7778799367828	4.70265754339091	5.24145887127465	3.14404636961671	4.13422093976063	5.17951105027151	3.86294724802092	4.27500704749987	4.55765515472542	0.0143552929770701	0.150559676575381	7.55236169964577	5.47281266619239	0.807354922057604	0.713695814843359	3.84899843040002	1.70929063572336	0.0565835283663675	4.65878273401283
ACH-000674	2.25701061820602	5.90953311494689	5.97750890454014	7.68081661223064	3.46727948045998	0.0565835283663675	3.64616265715789	0	6.02480723340057	5.66448284036468	0.454175893185802	8.04843238023264	3.88264304936184	6.10977842907866	6.87553435157324	5.66106547980695	3.75274859140713	4.90592847817314	3.4995270242151	0	0	5.64932804098478	0.0976107966264223	7.43396093112118	4.79389588254888	5.86937792403133	4.61412086878925	3.39094277280254	5.08321336824898	4.24944534108584	5.67976157351685	6.36124198846498	0.27500704749987	0.22650852980868	4.1554254317472	8.25856603388993	4.67919857056692	0.485426827170242	5.51822038059959	2.16671544496642	0	5.46074256378964
ACH-000670	3.26753579806873	5.01033228328482	9.52203220219651	6.16430358309365	8.20119275245843	0.526068811667588	3.14567745519564	0.0143552929770701	5.00629802390037	6.36562255611334	3.77399632511117	7.1509657835565	2.44095219802964	0.650764559116902	7.24365004189697	4.06953032516231	4.38266725274504	4.16912328147676	7.85199883711245	2.8094144442359	0	4.0746766862945	0.933572638261024	7.11873347576784	6.63197732023875	3.63575439127776	4.06608919045777	4.00360223668019	5.16631374788993	3.22958792274065	4.29939120612683	7.04220656012069	0.0565835283663675	0.0565835283663675	6.32210842049736	4.74523733212975	6.49457561650212	1.02147972741045	3.9174317553901	3.4276061727819	0.0426443374084937	5.22881869049588
ACH-000599	2.63459326844576	3.93451650158608	4.87578006306849	5.80838505065609	0.137503523749935	0.070389327891398	1.0496307677246	0	7.14812063112396	7.4526942640982	0.298658315564515	9.32143208321016	3.41006969175638	6.48349335128439	7.02047997719774	6.33091687811462	4.02147972741045	3.68257329734758	5.79025073883523	0	0.0565835283663675	5.09339115325301	0.0285691521967709	7.16812050459556	5.63052196347164	5.55428186262639	3.58736499093646	4.61176256006487	7.02713192953823	5.27500704749987	5.81890167588564	5.70570149684579	0	0	4.62760683812965	6.97945377741666	0.20163386116965	0.55581615506164	5.81787903183014	1.50589092972996	0.150559676575381	7.08926508388432
ACH-000263	1.72246602447109	4.25927248703759	5.12680770314203	1.78240856492737	0.389566811762726	0.584962500721156	2.62293035092018	0.0285691521967709	6.05809998849341	6.83289001416474	0.505890929729957	7.8972404255748	5.141187525005	7.79902252844155	7.89257317287923	6.07916474203731	4.16992500144231	5.44559429134118	5.23419472295381	1.15055967657538	0.111031312388744	4.98413359454098	0.0565835283663675	8.60947426639433	5.88508622529017	5.33592624092836	2.77610398807316	4.10181813422741	5.39574832817903	3.14730669878029	4.43629511983936	6.86863738417031	0	0.137503523749935	5.02680005934371	5.57712666130705	7.79415589787641	0.137503523749935	4.2667865406949	2.28983446517751	0.0143552929770701	6.62527048937469
ACH-000303	2.12101540096137	6.20828313841252	7.01335059178213	6.15218341905505	2.97085365434048	0.475084882948783	2.30451104180995	0.0426443374084937	5.83794324189103	7.021590768014	0.22650852980868	7.74866248780535	3.64846544302731	1.11103131238874	7.93416262519964	5.96023367169445	4.83289001416474	5.34269695998193	1.85996954822103	0	0.070389327891398	4.97315203787724	0.356143810225275	8.83560832387757	6.40258575823259	5.63749432520631	4.27426166125705	4.32481060342048	5.02103547951136	2.90689059560852	5.54225804976692	4.54225804976692	0	0.0143552929770701	5.52387555132852	6.44310931333536	0.918386234446348	0.250961573533219	5.13216552547809	2.74200621086674	0.963474123974886	6.07724299893246
ACH-001551	2.54349588342577	4.04875931191986	6.87700799321402	6.10873352786627	2.69821847822441	3.38956681176273	1.93357263826102	0.0143552929770701	5.58345891013077	5.80709727493827	2.67807190511264	7.18745105402733	4.90496571868403	5.5765221379205	7.26603689399532	5.37503943134692	4.59872249967662	3.56559717585423	5.84699468696557	0.0840642647884745	3.54349588342577	4.4032677223393	0.0976107966264223	6.27649666564036	5.39197388306029	5.46695333712393	3.69710657447698	5.15218341905505	3.74092756031863	3.31903981556254	3.94766615679601	6.12122266984196	0	0.0143552929770701	4.31903981556254	4.54596836910529	6.54225804976692	0.485426827170242	6.2475478068903	2.70265754339091	0.584962500721156	4.88362081628567
ACH-000793	1.64616265715789	5.73199778664374	6.73795710621359	7.62483200245346	0.111031312388744	1.6959938131099	3.08236196955747	0.0143552929770701	7.15441308517497	8.08358569723832	0.150559676575381	8.66352252560247	0.0143552929770701	4.92457500339273	8.5850752068687	6.18090370917938	3.76553474636298	5.34163000932991	1.46466826700344	0.0840642647884745	0.0426443374084937	3.41413553298445	1.16349873228288	7.59223276672211	5.40122086216022	6.28946563095822	4.61529857909211	5.41683974191283	6.17791779219584	4.31686980506433	5.79363582035063	6.39025495632187	0	0.0976107966264223	4.62117275268343	8.70321146739115	0.584962500721156	0.189033824390017	6.51238492946103	2.79493566280354	0.16349873228288	6.22419466397043
ACH-002511	2.62760683812965	2.78659636189081	4.60880924267552	1.96347412397489	4.01524777369894	3.12928301694497	2.47767732756531	0	6.42071818337442	6.86999475034407	3.71259578044703	7.55397480823747	6.28983446517751	6.53434179481025	6.71644223684332	6.57788195949764	6.00495075995105	4.42425028608405	5.80193464627335	0	3.09929520433778	5.12142990894896	0.0143552929770701	6.64932804098478	6.18685706717715	6.05983113619282	3.30597052098439	3.1407786557828	5.46303385531749	4.84197311892718	5.03386345186628	7.75468711393606	0	0	5.19849415363908	7.13955135239879	4.37225564844579	0.263034405833794	6.38560359805024	3.23725777090037	0.20163386116965	6.94239720829126
ACH-000286	2.80322703643493	5.40633257782171	4.68762063208489	4.96532254836725	3.75274859140713	0.0976107966264223	2.27500704749987	0	6.6284819943839	7.00101403849448	2.55581615506164	7.77439174653091	3.09592441999854	7.48074981718447	7.11447114179547	4.85049941375812	3.99367436175058	4.05831649559082	5.45252954467793	0.0143552929770701	0.0426443374084937	4.66277517193778	0.176322772640463	7.09423606984576	4.64731450954714	5.82374936030827	3.4905701304462	3.60644222813161	5.68509917200661	4.51601514700366	4.99503219247754	6.37642931106992	0	0.704871964456353	4.3547342399706	4.94906796585291	6.78764141448333	0.111031312388744	4.66902676550963	1.92219784839637	2.611172380044	6.58916423669977
ACH-000250	2.47248777146274	4.01970191444255	6.87627136055013	6.5981269599196	3.78659636189081	1.01435529297707	3.02680005934372	0	7.07167687375186	7.45079885435249	0.985500430304885	7.89633240390994	5.17632277264046	6.9114519116266	8.0805510773276	5.85374619700876	4.56071495447448	7.17702081069011	5.00898878322726	0	0	4.89530262133331	3.93640237772506	7.54504168346746	5.54627713209007	6.95779854706707	4.25323293853803	5.18467702068089	5.35120427725799	4.99276843076892	5.21256933885081	6.63023071585969	0	0.0285691521967709	5.98322165074267	6.86554770328563	3.63459326844576	0.0976107966264223	6.13175409098481	2.46466826700344	0.526068811667588	6.02856915219677
ACH-000299	2.50842865253186	5.03738222200308	7.60777415163679	0.321928094887362	6.34766565630097	2.98002530023873	1.85199883711245	0	3.50080205305716	5.4239142676731	0.475084882948783	6.35138098067433	4.19140472885276	6.46221595459776	7.06856333533888	4.05311133645956	4.68425770505893	3.75915583380027	6.90701081518618	0.0143552929770701	0.0143552929770701	2.15380533607904	0	8.34518344718767	5.95489421979703	2.43562859405209	3.60407132366886	4.26603689399532	4.81455042346181	2.20789285164133	3.64961545906341	0.238786859587117	0	0	5.10013667128545	4.0746766862945	7.12556845177803	1.32768736417605	0.238786859587117	0.613531652917927	0	4.37086174008529
ACH-000139	2.35895882583233	4.6409679104499	4.26153081524341	8.28872767951457	3.16188768237689	0.150559676575381	1.76553474636298	0	6.42223300068305	8.09687324939208	1.790772037862	7.49337513793657	4.14893410452634	6.00674683244058	7.7599547420113	5.59275601044103	3.50716034911752	3.42223300068305	3.5933537709803	0.0143552929770701	0.31034012061215	4.8293421939028	0.0426443374084937	7.07349893229018	5.08831123588866	5.84498815668261	3.97269265400426	3.8499992594661	4.98230913012977	3.22032995487956	5.16510798514454	5.03121873061072	0	0.0426443374084937	3.6724253419715	3.98550043030489	5.46172499150271	0.286881147788162	4.67129337248158	2.02502879449152	0.903038270112912	6.30524096595448
ACH-001735	2.19219416528334	3.93734439215023	7.91312876781974	0.27500704749987	3.40871186102943	1.41683974191283	3.62993940943954	0	3.50589092972996	6.19927972133662	0.124328135002202	7.34091827027212	4.46597446450407	6.24184018356467	6.01368556992865	5.18070484019555	5.02281165091563	3.30305008468167	0.831877241191673	0	0.0143552929770701	3.86888427302877	0	7.66526484671343	6.21237478756727	5.50716034911752	3.17472598770613	3.85299758761332	4.55765515472542	3.09254574154357	3.46858331700683	3.60762622084549	0	0	5.01524777369894	4.31179371775365	1.55090066464752	0.594548549550354	3.88655014732434	1.19534759832222	0	5.55428186262639
ACH-001389	3.34624777408278	4.50271248596606	7.10423180898138	0.356143810225275	5.91504279137198	4.04701481951759	2.77610398807316	0.0143552929770701	5.03738222200308	4.4262647547021	0.687060688339892	6.2359184875622	5.95721814916694	0.389566811762726	7.10433665981474	4.78450398292957	4.04264433740849	7.05918219921169	6.82323984413102	0.263034405833794	0.36737106564853	5.17312743348066	0	8.38461109114082	6.18626283566979	5.24982454861618	4.71479501111816	4.32048467801769	4.57470704641555	3.25701061820602	5.00495075995105	7.29645740737124	0.0840642647884745	0	2.18586654531133	7.83989661932764	7.08353251326541	0.137503523749935	3.77399632511117	2.6507645591169	0	6.01301553583926
ACH-001183	3.51222688651396	4.58496250072116	7.68929916053589	6.7894684369412	5.76394266044725	0.400537929583729	2.85598969730848	0	5.5894638929561	7.08672008645982	0.704871964456353	7.34269695998193	4.42827641439251	8.0464692327619	7.58059776355584	5.18784690943957	5.35226417325832	4.18269229751619	5.19337751056436	0	0.632268215499513	5.02768487693716	0	7.3389591754152	5.79025073883523	4.47702965301307	4.03913839390696	4.47443604325227	4.66448284036468	4.70431867776083	4.26077843189343	7.59260653159917	0.0285691521967709	0	4.46074256378964	4.91647664443772	7.78450398292957	0.189033824390017	5.31397137105902	2.17951105027151	0	6.12287974975524
ACH-000551	3.44890095114513	5.53884852074424	9.76651234484085	5.992088609014	8.18055567046571	2.86789646399265	6.82743798089255	0	6.86170728658586	7.57516103342539	3.40599235967584	9.286603964072	4.8073549220576	9.88407891651525	8.27384221219438	6.03760186043555	4.85349670370233	4.08151006812092	7.17482583855857	0.250961573533219	2.02147972741045	5.5341861390901	0.505890929729957	7.85711014050826	5.19692173382033	6.5270077606372	3.9126498648972	4.3526172989585	7.48050748997454	5.41413553298445	5.22342254993494	6.2667865406949	0	0.070389327891398	4.05658352836637	4.24107745817504	5.53044535469291	0.641546029087524	4.45746296464855	2.34198574722862	0.0143552929770701	6.82832692641482
ACH-001316	2.74846123300404	4.60940039000643	9.31539867176002	5.05311133645956	6.4036085835437	0.584962500721156	2.84197311892718	0	3.81557542886257	5.99254185910911	0.0426443374084937	6.26903314645524	3.46727948045998	0.070389327891398	7.90941310537723	5.0408924306469	5.31070365722511	4.08915913191124	5.34340782229781	0.765534746362977	0.286881147788162	3.33199177823206	0	6.69418374333315	6.3566720442121	4.44956137461324	3.71479501111816	4.06695024392463	3.90207357931074	2.65306001710456	4.70984201927331	6.01947953370363	0	0	5.12515513132229	6.70611608424485	3.06004738366994	0.111031312388744	4.38474058729238	2.50080205305716	0.321928094887362	3.92409988564074
ACH-000037	2.55090066464752	4.37364821133469	4.75274859140713	6.68439798363757	3.51475349843975	1.20163386116965	1.66448284036468	0	4.37295209791183	6.59857363778299	0.594548549550354	6.60288440871842	6.90303827011291	3.70154905694307	8.88465896806681	4.72410451986685	3.91169158187234	4.49697358099828	1.62760683812965	0.070389327891398	1.91838623444635	4.80889983925777	0.0143552929770701	7.73260839378531	5.19258872156664	5.43329332581501	3.56193705962243	4.03298241669943	4.04875931191986	3.97544676564096	4.84649331596456	6.84021143265747	0	0	4.45022149589718	6.86108690599539	5.87282875953489	0.111031312388744	3.81762325751143	2.45154083301783	0.124328135002202	4.86393845042397
ACH-000744	4.29792505250381	3.80632405739003	6.30432850305588	5.44890095114513	4.30888505741176	9.874919889687	2.77610398807316	0	5.18229502502548	6.05202456048283	2.10097764772482	6.67722632823532	3.87970576628229	8.42193857741455	8.29609026268396	5.91480367725178	4.36876834909033	6.48026512205446	2.17312743348066	4.32337006906127	0.963474123974886	3.62293035092018	0.0285691521967709	8.2252556464986	5.44857062600553	6.09676785471469	3.14241343787374	5.27612440527424	5.56742375770728	4.04351949366274	3.8073549220576	4.40053792958373	0	0.0565835283663675	4.62410089462811	4.75542173473424	6.93038253286194	1.53605290024021	5.85996954822103	1.92599941855622	0.0840642647884745	5.14567745519564
ACH-000420	2.9560566524124	4.57106999816771	3.57410150808939	3.25398926623079	5.08023127201926	4.45088131527337	1.38404980679516	0.0143552929770701	5.90134963765088	7.3819754785573	0.0976107966264223	7.46890909211059	4.28243980500639	6.8245132973348	7.65599574517798	5.86987140617771	4.82476785314329	5.23304440126558	3.61588707391606	0.111031312388744	0.0285691521967709	5.98891186495402	0.22650852980868	7.02147972741045	5.26077843189343	4.4235781709818	3.53977919169849	4.09000652990382	6.21412480535285	3.84599177066457	5.61205755956306	6.06263982828646	0	0	5.87036471958341	7.23208509872283	6.6347384599158	0.0285691521967709	4.68985823631925	2.13093086982645	1.44890095114513	6.62014649733949
ACH-000336	1.37851162325373	4.62410089462811	7.12319024045716	9.28948868585968	6.76380990728029	0.137503523749935	3.54473265593262	0.0143552929770701	3.71918344048179	4.7771566660045	0.150559676575381	7.20525565066976	5.7235585614721	7.40760768179143	8.85162412734689	3.78659636189081	4.16992500144231	3.27351588970212	4.60288440871842	0	1.16992500144231	3.47508488294878	0	6.81480674309309	5.70956635383999	3.49697358099828	2.12101540096137	2.82374936030827	4.79701297783614	3.00539998774259	3.85399564717639	4.76234881564413	0	0	5.51127826508303	4.15137177625395	8.03072230517454	0.422233000683048	2.98550043030489	2.23266075679027	0	4.94579495674006
ACH-000486	2.98732086592925	4.77925972037238	5.92457500339274	3.14241343787374	6.10726939359254	3.77188557851537	1.64616265715789	0	7.32822611878773	6.7195941721688	1.60407132366886	6.34447345945636	4.30085587126876	5.33234990037387	7.48091134604775	5.27649666564036	2.6667565918848	3.40599235967584	6.42911377876734	0	0	4.24107745817504	0.214124805352847	8.02707662314038	4.90977310414164	4.82068956055921	4.88849973551412	4.54411440220947	6.25134038278862	5.12598165385472	4.77030048949942	5.39882918244463	0	0.263034405833794	4.87135084063403	5.07253459972295	6.85449441815488	0.36737106564853	4.09845324630927	2.38681094647222	0.799087306074004	5.10223819393074
ACH-000679	2.75274859140713	5.6839771069756	8.74025299396188	9.6401545389642	6.48607074373567	0.137503523749935	1.87184364850932	0.0143552929770701	5.99050111136325	6.09360242879573	2.65992455840238	7.2169398209599	3.33771109212829	5.58556349845569	7.86573327085176	3.09423606984577	4.60940039000643	7.83983364841731	6.03298241669943	0.0143552929770701	0	2.50589092972996	0.0143552929770701	7.66227672099201	4.46597446450407	4.11603199344711	4.34056226902641	4.62293035092018	4.32912359629157	2.86195536414487	4.72465027173297	4.62058641045188	0.0426443374084937	0.0565835283663675	5.62556273996637	5.70570149684579	1.70487196445635	0.124328135002202	4.57288966842058	1.88752527074159	0	4.53169336086147
ACH-001557	2.78031009904338	4.41210404467757	6.92694824794977	7.12298325408078	3.99638874644762	4.39506279951758	1.89141918684608	0	4.98093926608551	6.83882573986814	2.19219416528334	6.95686979831631	6.68116812041669	5.97246290720214	7.75595576955096	4.85299758761332	4.95233356636969	3.15380533607904	1.40053792958373	0	0	4.55213110825378	0.0143552929770701	6.87504280300259	6.92623668441333	5.63110428236588	4.55028504908841	5.03562390973072	4.37642931106992	4.0866139474095	4.96486066424585	6.16972461321491	0	0	5.34801990922869	5.55336050333533	5.83086375675176	0.070389327891398	4.33485426933163	2.62993940943954	0.941106310946432	5.47670570666818
ACH-000247	2.99819550315325	5.64270157183323	4.80889983925777	4.68706068833989	2.76553474636298	0.344828496997441	1.97085365434048	0	5.88728155166999	5.75862298244024	2.25701061820602	8.09222858438678	3.72465027173297	0.948600847493356	7.68039468932622	4.83238371654913	4.70873904135958	4.97819562968165	2.32481060342048	0.111031312388744	0.0426443374084937	3.48026512205446	0	7.91844586842552	5.68229237143083	4.77452352959023	4.49249415167943	5.10013667128545	4.96116025813664	2.93168305705981	5.43028527297778	4.38543103719352	0.0426443374084937	0.0143552929770701	5.06824086131282	5.77056479197169	0.516015147003665	0.286881147788162	4.57349571549561	2.43028527297778	0.0285691521967709	4.43762724831895
ACH-000947	2.74200621086674	4.53667461756976	6.33252892811387	2.14730669878029	7.62395462859252	4.87282875953489	3.43429461795993	0	6.28336621294992	7.18040648531063	0.687060688339892	7.83402853457702	5.39059890555246	8.13201125129295	8.36741475124683	5.68285416857223	4.21101219348551	4.9500017490835	6.83680780784458	0.22650852980868	0.263034405833794	5.63401235640212	4.63284983011771	7.49777201759007	6.29443695437696	4.20554891117303	4.28688114778816	5.92314918047231	6.13709360897494	4.67976157351685	4.98093926608551	7.14149410089584	0.0426443374084937	0.773996325111173	6.86925452711547	5.90448409790142	4.66789212523023	0.0840642647884745	4.46401472450489	3.64731450954714	1.46466826700344	5.73795710621359
ACH-000807	3.13257684267001	4.56498780095989	4.43429461795992	3.41413553298445	5.18150015170461	1.92599941855622	2.30158764660319	0	6.44741389204674	8.53329079264292	1.70929063572336	8.02075775509121	3.47248777146274	0.622930350920177	9.42139163188281	5.80245174127562	3.26603689399532	5.7273759385949	4.75167794568758	0.0426443374084937	0.0426443374084937	5.11478344724985	0	6.87578006306849	5.46008724011683	6.35367615775164	4.30742852519225	4.27276973243651	7.16400181665555	5.24716800037477	5.6562103201826	6.37538702682888	0	0	5.25247621413522	5.09929520433777	6.47783920078185	0.0840642647884745	5.1122831085982	2.65764000520782	0.970853654340484	6.31524015250724
ACH-000476	2.59454854955035	5.3019533951261	5.40190347160796	0.575312330687437	4.8870377914192	3.58856473740135	2.39231742277876	0	5.33199177823206	6.25719924277855	2.81352468929781	5.04001567884788	3.64616265715789	6.17152710603881	7.7632123668144	5.122258567812	4.07638806851284	6.83200387670116	1.1243281350022	0.0143552929770701	0.855989697308481	4.45549162062847	2.83187724119167	7.56666296296261	5.27724089833207	4.41818994794577	3.84699468696557	3.90881290773955	5.13422093976063	3.30888505741176	4.50652577904312	4.8109571587378	0	1.21412480535285	5.49857001254426	6.98105347111553	5.45483390689887	0.0426443374084937	3.41953889151378	1.790772037862	3.8011586560937	5.22804904788446
ACH-000525	3.49185309632967	3.8923910259134	7.16822081365459	5.49217365961083	3.89044669267991	0.933572638261024	2.50842865253186	0	6.24982454861618	6.9060487779473	1.03562390973072	7.21081743208921	2.72027846523333	8.69366118551003	8.39163026151743	5.55704241526372	4.17232749165762	5.30961277245412	5.2349610948395	0.0143552929770701	5.2253520607761	5.97085365434048	0.0426443374084937	8.15127028879017	4.22650852980868	4.80632405739003	4.06263982828646	5.1197711619529	5.594847089653	5.20359271420771	4.94766615679601	6.08915913191124	0.070389327891398	1.84799690655495	3.32337006906127	5.96254902292306	1.50589092972996	0.807354922057604	4.77978500530113	1.63691458035588	0	6.08915913191124
ACH-001148	3.73768676140986	3.03562390973072	8.92623668441333	2.43295940727611	6.51995070250463	0.250961573533219	3.04439411935845	0	4.79493566280354	7.27351588970212	0.16349873228288	7.65176927141799	4.23035674505615	2.14404636961671	7.24365004189697	6.32048467801769	6.52778975157233	1.94110631094643	4.75167794568758	0.124328135002202	0.400537929583729	4.46008724011683	0	7.49641441234776	6.97624905883234	5.42324199597366	4.10265813136374	4.611172380044	4.70708299177171	3.5933537709803	3.85199883711245	5.75808993420181	0	0	5.87848013113858	4.50207595604579	4.56132613645392	0.389566811762726	4.17072627613155	1.99638874644762	0.20163386116965	7.66469615686487
ACH-000853	3.80322703643493	5.31360865703049	6.83111719461642	4.20320115631661	6.35684807923652	5.12391445900198	2.92029330021101	0	5.95768248616512	6.02901108665907	0.687060688339892	6.5186924924252	4.53915881110803	2.43829285157915	8.13319359866411	4.86046625851717	5.03562390973072	4.92124588858559	6.4870360800319	0.238786859587117	0.565597175854225	5.43762724831895	0.22650852980868	6.99129507854287	5.51569983828404	4.21101219348551	4.62877359520164	5.35931031689044	4.98868468677217	4.04351949366274	5.65162578392064	6.8251496026602	0	0	5.538227739736	6.15157472976641	6.52057939628989	1.93357263826102	4.51475349843975	3.57167680997093	4.31976242766925	5.4937754084607
ACH-000083	2.34766565630097	5.61058195849253	5.36071542539293	2.81966818349646	4.66845955691538	2.56071495447448	3.14730669878029	0.0143552929770701	5.32948243102564	6.03077747199254	1.40599235967584	7.11717554569216	6.43195718768673	6.65663937447302	7.29838338558924	5.0518071070133	4.4235781709818	1.10433665981474	3.29278174922785	0	0	5.67270819562222	0.137503523749935	7.1853710292354	5.45252954467793	5.89068987768527	3.77610398807316	5.20124177119825	5.27239650903748	3.77820857639809	4.80219321694183	7.1048607997082	0	0	5.26791028088483	6.00652244562298	4.20711196120771	0.443606651475615	5.29572302453997	3.97085365434048	2.4032677223393	5.27500704749987
ACH-000479	3.38818953715608	5.28281043957256	6.06285565520599	7.66320227857954	4.93310047493137	4.24640808724638	2.60644222813161	0	6.15805421312231	5.96416756068177	2.06695024392463	7.63350386641492	6.11644793551166	5.63197732023875	7.79545527204412	5.21295836272829	5.10307794659757	4.25776496857139	4.57712666130705	0	2.114367024952	5.93593113975227	0	7.85006178823589	5.85748342828667	6.01703108052784	4.29425313644451	5.28318097894557	4.98550043030489	3.69821847822441	4.54720302475693	6.11727946005392	0	0	4.5453506448223	6.07424852334703	5.65105169117893	0.37851162325373	5.17990909001494	2.54349588342577	0.16349873228288	5.49024921062709
ACH-000230	2.12763327972587	4.51664555778096	5.11353381959191	5.50969584193339	3.85199883711245	2.02147972741045	1.57046293102604	0	5.16992500144231	4.38543103719352	1.87970576628229	5.96555343498708	6.66604642940879	5.0759604132434	7.22236021796273	3.50716034911752	3.9297909977186	1.88362081628567	3.16188768237689	0	0.0143552929770701	4.18982455888002	0.0143552929770701	5.61911951145322	4.8073549220576	5.32481060342048	3.4235781709818	4.42492208821069	4.36317107711924	2.25701061820602	3.66106547980695	6.92005505480697	0	0	3.76871365703048	5.27686882997646	5.62760683812965	0.422233000683048	4.46597446450407	3.21256933885081	1.18903382439002	4.64443315240625
ACH-001664	3.56071495447448	4.29865831556452	7.19278595925112	3.16671544496642	0.75702324650746	3.06350294230616	2.46205231879643	0	6.15886210620846	6.66817586897014	0.454175893185802	7.10883805204968	4.03474394932473	5.3547342399706	8.08076424148888	4.79233480570669	4.88947354253111	3.43162295971329	6.46254317053042	0	0	4.21256933885081	0.189033824390017	6.82196526586905	6.08214904135387	5.674686619928	3.21567859660793	4.65420637794429	5.09929520433777	3.62643913669731	4.42693561964834	6.08257486633952	0	0.0426443374084937	4.5478199565777	4.91504279137198	5.62410089462811	0.111031312388744	4.56864019541922	1.87184364850932	0.0565835283663675	5.12391445900198
ACH-000955	3.71808758396052	5.07167687375186	7.13996056954546	9.26713780353985	6.10496560483998	1.65992455840238	2.66902676550963	0.0565835283663675	6.92742242873987	7.15946772926677	1.04264433740849	8.25356388069302	3.65992455840238	7.36527259976453	8.30733744308477	6.1278396000753	3.89044669267991	5.30924896081662	2.82578562746479	0	0	5.10685079645022	0.137503523749935	7.71582474757611	6.13093086982645	5.9676297534662	4.17951105027151	4.51349074558812	6.20906339534927	4.77452352959023	4.78711898281334	5.57076649652761	0.0143552929770701	1.89530262133331	6.09761079662642	6.35561538275796	5.70653055253812	0.863938450423971	5.6435676219088	2.6915341649192	0.985500430304885	6.22091032164872
ACH-000049	2.91073266190291	4.91981677005279	5.21451341008002	2.05658352836637	4.5909612413426	2.23878685958712	2.4905701304462	0	5.68369645430651	6.90773192235259	1.79493566280354	6.33485426933163	4.97315203787724	6.26002565596146	7.31415269388222	5.38887833881199	4.94673086014031	2.96162332828694	5.31360865703049	0	0.0976107966264223	4.44228003525258	0	7.40386417660679	5.99118168140853	5.31976242766925	3.74631276642546	4.80580834870147	5.08618931310448	3.47378691161437	4.55274593674845	6.21276386390212	0	0	4.76712507726907	5.15258906928713	6.36457243229586	0.0143552929770701	4.82171021503467	2.81352468929781	0.0426443374084937	5.40599235967584
ACH-000675	3.46205231879643	5.92076967302065	5.22727899446832	6.11644793551166	4.89627184880738	0.321928094887362	3.36597242759338	0	6.61882595258744	6.83289001416474	3.40463068421761	6.74832704753764	4.44956137461324	6.20593983247088	7.93887385492602	4.8073549220576	5.96855160336395	6.35173432259158	6.78541977214973	2.29278174922785	5.74443022998792	4.56132613645392	0.464668267003444	7.84755852115075	5.75301612873584	4.57288966842058	4.04351949366274	4.63284983011771	4.64385618977472	4.05658352836637	4.23878685958712	6.46074256378964	0	0.799087306074004	5.46923479366766	6.19002217480264	5.21684284283726	0.432959407276106	7.0945527860391	3.29865831556452	2.17632277264046	5.44923120066949
ACH-000199	3.46988597627446	4.8414699994658	5.78528898070402	6.15035658020834	5.61382629093404	0.704871964456353	3.14241343787374	0	4.90977310414164	4.07980475463526	3.82984955984469	6.26978123827438	5.35931031689044	6.91778975904161	7.3885339790918	4.22187708107703	3.99095486039699	5.20672135743089	3.16349873228288	0.0565835283663675	0	5.1509657835565	0	7.1029730042414	5.10223819393074	4.762880292917	3.66789212523023	4.4944156103975	4.75648960675997	3.39780296186249	3.98641093525204	6.69320814891002	0	0.0426443374084937	4.62585493136806	6.03650333373899	5.69849632031307	0.37851162325373	4.80064109732908	4.23342794374847	2.63691458035588	4.2861418728343
ACH-000193	2.21101219348551	3.6507645591169	6.6748278321868	4.58676474335514	5.39059890555246	0.0840642647884745	1.43295940727611	0.0143552929770701	6.50842865253186	7.68992810556114	0.978195629681652	8.3073829848573	1.47508488294878	4.52105073690096	7.85181149439505	6.05528243550119	4.43496176018725	3.95233356636969	2.30742852519225	0.0840642647884745	0.356143810225275	4.21023299009585	0.0426443374084937	7.41861162831614	5.69710657447698	5.20672135743089	4.93640237772506	3.55949181320504	6.05028401430171	4.2349610948395	4.88996019965864	5.50747752951693	0	0.124328135002202	6.07124781946144	3.60050764534579	1.02856915219677	0.36737106564853	5.47638168756724	1.92599941855622	0.0143552929770701	6.166514610409
ACH-000538	2.99095486039699	4.45811948117451	6.72601374886015	2.42492208821069	6.36544758855011	2.71589337054761	1.38956681176273	0	6.22400167419811	5.6435676219088	0.66902676550963	7.18755002806372	3.41683974191283	2.21101219348551	7.54712588972652	5.54843662469604	4.55765515472542	4.1243281350022	7.79668859446415	0	0.0143552929770701	4.4931349223055	0.16349873228288	6.63749432520631	5.22226360352834	4.50462039240355	3.94204525991605	4.09169983413681	5.74200621086674	3.69376571221778	4.86641348112345	6.29517199198853	0	0.070389327891398	5.33342373372519	4.92552476974757	6.09191135749191	0.748461233004036	3.26903314645524	3.06004738366994	0.0565835283663675	5.6562103201826
ACH-000010	3.24944534108584	4.30669970727279	7.4032677223393	3.75167794568758	5.08576455377831	0.432959407276106	2.99819550315325	0.0143552929770701	7.51451681645401	7.84636794598483	0.526068811667588	8.95570802096178	4.92742242873987	3.5197934862411	8.76520320665317	6.64183500155537	4.65821148275179	5.23725777090037	8.23270871792925	1.28095631383106	0.0565835283663675	6.83289001416474	1.26303440583379	7.27071580787426	5.34447345945636	6.69251089161507	3.63110428236588	4.62058641045188	8.13581187410422	6.15522301925428	6.11144869848767	6.4281088831793	0	0.0143552929770701	6.00652244562298	4.9429835981871	5.34234139743155	2.114367024952	6.33485426933163	2.62527048937469	0.0976107966264223	8.72393393006153
ACH-001647	2.52857131887076	3.77399632511117	8.19465837358389	4.603477988254	3.76447355099267	0.0426443374084937	0.839959587489532	0	3.09592441999854	5.91695427895322	0.0840642647884745	6.1266012351573	5.48542682717024	6.20593983247088	7.32391043801979	3.89336221076387	4.55949181320504	4.45220004940622	1.74846123300404	0	0.286881147788162	1.62760683812965	0.150559676575381	7.80303325170148	5.53543091487128	3.65420637794429	2.71369581484336	3.70597790168252	3.88166461932035	2.29572302453997	3.03210084316702	3.70376517879341	0	0	4.81506301719287	3.94579495674006	8.38870616922638	0.250961573533219	2.85798099512757	2.18903382439002	0	4.03474394932473
ACH-001649	2.37016428054021	4.58736499093646	7.58029625988894	7.45680614923047	6.15663931069209	3.98641093525204	1.32192809488736	0	9.63515580401758	8.5501695919205	2.62527048937469	6.96058121135347	3.07895134139482	8.81979589518077	6.96046537410255	6.23438635409455	3.35755200461808	2.08746284125034	6.37155886261196	0.0285691521967709	0.0143552929770701	5.5351198215998	0.0976107966264223	6.66860137997186	5.34908214639109	6.98002530023873	3.33771109212829	4.9986468390058	6.45779126025604	4.9759052735237	5.01658546043445	6.67581593117227	0	0.124328135002202	4.4988890869768	6.0589658220023	6.51806297565252	0.594548549550354	4.72846476509253	2.15055967657538	1.13750352374994	7.5168818908212
ACH-000155	0.985500430304885	5.08831123588866	5.44923120066949	4.97727992349992	4.08831123588866	0.485426827170242	2.74416109557041	0.0143552929770701	2.790772037862	5.67948009950545	1.06350294230616	5.81429405828283	4.4093909361377	6.0360636887437	7.29149305325927	3.3305584000308	4.71808758396052	4.23725777090037	5.10391721075207	0	0	3.15218341905505	0	7.42827641439251	5.43028527297778	3.2585189247113	4.19770815795585	4.78135971352466	4.12184429787638	2.21101219348551	4.53044535469291	6.10601323762212	0	0.0426443374084937	4.5963388642052	6.09106507793054	5.53200519379057	1.50080205305716	3.17951105027151	2.3533232911629	1.01435529297707	3.71808758396052
ACH-000270	3.54720302475693	4.63749432520631	3.78135971352466	6.98572811041913	0.111031312388744	3.48800077083407	1.6507645591169	0	5.37295209791183	6.49713330367111	1.24488705912353	7.58976348698498	3.64616265715789	9.78569766460831	7.06673502873203	5.1407786557828	4.82629424549963	4.36667191611176	4.0574502721839	0	0.0840642647884745	4.10097764772482	0.124328135002202	9.27756637944814	5.19258872156664	5.71039319217052	2.8073549220576	4.79129314859221	5.2149019101607	3.43562859405209	3.82578562746479	4.08831123588866	0	0	4.28243980500639	5.59245703726808	0.66902676550963	0.214124805352847	4.88849973551412	1.96716860753263	0	5.9692426044345
ACH-000683	2.81147103052984	3.58135124716878	8.24426868309298	8.9862971535539	6.00921278680521	0.238786859587117	3.16027483140859	0	6.25983740058951	5.49825086752782	0.839959587489532	7.96173907260414	3.63691458035588	8.43787688552924	8.35530704399528	5.76101926524048	4.14812063112396	4.56437816856506	2.56315813040281	0.0840642647884745	0.985500430304885	4.0241423458978	0.7311832415722	8.00303997974924	5.80012335282653	4.84699468696557	4.42290574261218	3.84096670448742	5.66049513188851	3.84096670448742	4.39711840904258	5.94274907082889	0	0.0285691521967709	4.90014226035982	5.66789212523023	6.29920801838728	0.400537929583729	6.88093036107688	3.95884267524324	0.0285691521967709	5.83213050109593
ACH-002017	2.85399564717639	4.74953426766926	8.37238625833264	3.58616424593091	5.16349873228288	3.46988597627446	3.26153081524341	0	4.0071955014042	5.69821847822441	3.51096191927738	7.38793115172674	5.31976242766925	7.12814902528633	8.62391805976647	5.55090066464752	5.49121175600309	2.50842865253186	6.27071580787426	0	2.20163386116965	3.78659636189081	5.18428029441938	6.86232740051799	5.80812758745546	4.29792505250381	2.66220549965362	3.88264304936184	3.78450398292957	3.11103131238874	3.99367436175058	5.36387192485753	0	0.0143552929770701	5.53044535469291	6.40497122358917	7.51301692817484	0.0426443374084937	4.74146698640115	2.70708299177171	0	6.08151006812092
ACH-000655	2.17632277264046	5.13093086982645	5.98686597232911	3.31903981556254	5.12928301694497	2.82984955984469	3.58014548442338	0.0143552929770701	6.78122855346812	7.62183210297385	0.321928094887362	7.98481717429359	5.64990281989314	6.70735913208088	8.50775500517511	4.72846476509253	3.40463068421761	3.42492208821069	1.23266075679027	0	0.963474123974886	5.84046323386954	0.0426443374084937	7.08385158769796	5.80451826988807	5.47313748777226	4.4931349223055	4.60644222813161	6.0349639897493	4.79181407116183	5.99322146736894	5.9408714781892	0	0	5.71726514496006	6.81800690198674	6.10055722078293	0.0840642647884745	4.82374936030827	3.63691458035588	3.78972925137577	6.22071689199892
ACH-000145	2.74200621086674	5.84071499114108	5.52418907844937	4.04526821513853	3.27351588970212	3.97085365434048	2.67129337248158	0.0143552929770701	6.08172309064488	5.96116025813664	3.33913738491959	7.71747079866893	6.46695333712393	5.97338167497138	7.877744249949	4.62643913669732	4.48735771531155	1.98185265328974	1.94485844580754	0	0	5.6659043549549	0.0426443374084937	8.41650199286742	5.79103261675567	4.76977173924945	4.72191944555154	5.24716800037477	5.12391445900198	4.74523733212975	5.46564802598228	5.92955431573285	0	0	4.7371459197762	6.60703434594862	6.48478262307787	0.0976107966264223	5.03738222200308	2.71149490665009	0.0840642647884745	4.82629424549963
ACH-001495	1.96347412397489	5.80683958179819	4.00539998774259	7.55573947918052	4.2364926183813	1.63226821549951	2.34482849699744	0	5.33163356717103	7.02978414636955	0.84799690655495	5.49281457256712	3.30305008468167	7.70749718241742	9.63903314213056	4.55458885167764	3.44493204894218	4.19849415363908	2.94860084749336	0.432959407276106	0.321928094887362	2.76341157447001	1.36737106564853	6.56086777424486	5.21761848535105	4.31034012061215	2.74200621086674	3.82476785314329	4.6564963705535	3.26603689399532	4.37989816352469	5.13545278418517	0	0.0285691521967709	4.69932952567316	5.47476049957678	5.53262865751717	0.22650852980868	4.36387192485753	2.37851162325373	0.0976107966264223	5.55243855525354
ACH-000188	2.8972404255748	3.12101540096137	3.40599235967584	5.44095219802964	1.96716860753263	3.04614178164472	1.40599235967584	0	5.36632221424582	6.13565798936878	0.855989697308481	4.73498052343589	3.22496636500027	6.12969515665378	6.51648798090997	3.71149490665009	3.60644222813161	3.07382023329167	2.34482849699744	0	0	3.15380533607904	0.0565835283663675	5.52794609890826	4.8094144442359	4.09845324630927	2.14730669878029	3.21412480535285	3.93357263826102	3.45154083301783	3.80322703643493	5.76022094646651	0	0.0426443374084937	4.31542131594578	5.12845838414693	6.40837220357268	0.189033824390017	3.87578006306849	2.22650852980868	0.948600847493356	4.89093302170554
ACH-000080	3.5298209465287	4.74469931420784	5.43128865429159	0.7311832415722	0.992768430768924	1.17632277264046	2.92219784839637	0	5.78450398292957	6.24773767265893	0.238786859587117	7.95052673667114	5.19455988602261	6.47929524299885	8.17871464117544	5.51633038682594	4.67863534782274	2.18586654531133	2.35614381022527	0	0	4.98458935036246	0.0426443374084937	7.13504228623365	5.6372044819023	5.36001304220433	3.84197311892718	4.18665901720211	6.2364926183813	4.74362267606766	4.75648960675997	4.4369613378336	0.0426443374084937	0.298658315564515	6.01145091173575	4.13750352374993	3.18586654531133	0.286881147788162	4.61882595258744	1.80322703643493	0.0426443374084937	5.54936113292434
ACH-000146	2.92789645372882	5.07382023329167	4.15218341905505	7.92949513916889	6.10956950937069	0.594548549550354	1.18269229751619	0.0285691521967709	4.57591736111815	6.62263756653746	0.389566811762726	8.35944210396246	4.59931779369823	8.41218874716054	7.37216856861833	5.83390207666916	4.89869207256049	5.44095219802964	1.89141918684608	0	5.41379715018921	4.86789646399265	0.124328135002202	8.03094295979063	5.63691458035588	4.9316830570598	3.44757919654888	4.36387192485753	5.75462031167453	3.86096279785812	4.68032435684402	4.36876834909033	0	0.0840642647884745	5.594847089653	4.67750824226472	7.27575204882853	0.632268215499513	4.8414699994658	3.87184364850932	0.0426443374084937	6.65205620360686
ACH-000415	1.88362081628567	3.63575439127776	4.03562390973072	5.84498815668261	2	2.12763327972587	0.871843648509318	0	4.25927248703759	5.84574093261458	1.28095631383106	6.26940724085404	2.52356195605701	7.97773784924282	6.30122180533309	4.02236781302845	2.611172380044	2.87381319835909	2.91647664443772	0	0.0426443374084937	3.09761079662642	0.0285691521967709	5.37816477987163	4.34766565630097	4.31976242766925	3.33628338786443	2.08065766334523	4.72846476509253	3.42492208821069	4.22187708107703	5.90640961709402	0	0.0143552929770701	2.58976348698498	4.75488750216347	6.26716121802226	0.0285691521967709	3.20789285164133	1.63226821549951	1.7311832415722	4.71479501111816
ACH-001518	3.66448284036468	2.99276843076892	8.45754504555438	7.30213623462205	6.0686708106651	4.49505552836802	6.17292748960384	0	3.93073733756289	5.42794133250948	1.51096191927738	6.50000529209313	4.5957423394744	3.25701061820602	7.42122329922514	4.46793154602629	5.70099449416827	5.12350066435096	5.66562016406638	0	0	2.46988597627446	0.84799690655495	6.86121100345716	5.76341157447001	4.03033607837096	3.38681094647222	4.85199883711245	4.28540221886225	2.33913738491959	3.60288440871842	5.51222688651396	0	0	4.72465027173297	6.56559717585422	2.84799690655495	0.176322772640463	4.27947129564447	1.58014548442338	0.871843648509318	5.71726514496006
ACH-000891	2.86195536414487	4.603477988254	5.66220549965362	3.60169651648096	4.86839045305445	2.41142624572647	3.28688114778816	0	6.20828313841252	6.79662370903649	1.05658352836637	6.52418907844937	6.44078613241324	6.89554498925339	8.54797414832058	5.61176256006487	4.25927248703759	5.94509263053996	3.58496250072116	1.47508488294878	0.0285691521967709	5.56498780095989	2.12101540096137	7.96757211828488	6.02702131462225	6.11290859962941	4.65706830120158	4.72301239639237	4.81608765860021	3.8499992594661	5.08618931310448	5.83035674741922	0	0.0143552929770701	5.66562016406638	5.09339115325301	7.54936113292434	0.176322772640463	5.56376827845203	3.47638168756723	0.0285691521967709	5.0686708106651
ACH-001625	3.17152710603881	3.89044669267991	5.21645486514476	5.75462031167453	2.21412480535285	0.0840642647884745	2.0071955014042	0	7.07135509499712	8.11254376281866	0.443606651475615	7.92279250445395	4.71863561627134	6.57091825532866	7.86313315035233	6.34358548316139	3.00539998774259	5.81121411751324	4.22804904788446	0.0143552929770701	0	4.01346225980656	0	6.83668159332712	6.05571626351254	7.19829769486015	4.03298241669943	4.63981097771678	5.66334461936609	4.20554891117303	5.25247621413522	6.1106138055009	0	0.0565835283663675	5.01256867350306	5.8860623383456	7.12639473762014	0.263034405833794	5.71753934339116	3.12101540096137	2.93922657772821	6.93498820178348
ACH-000895	3.39917109381982	5.70597790168252	8.34536088953964	8.81198471935167	1	2.1407786557828	3.68818035858693	0	6.32858517678881	7.19396881942197	1.37851162325373	8.37916172992979	3.56924802986718	6.78122855346812	8.3328869169596	5.65477921695952	3.70376517879341	5.72328550477764	2.73335434061383	0	0.0143552929770701	4.96993327469786	0.622930350920177	7.85099939471647	5.60318122901386	5.50525580093216	3.51096191927738	3.50080205305716	5.81864608282254	3.65992455840238	4.86839045305445	6.231701199029	1.51096191927738	1.01435529297707	5.20437551131909	7.77181956789831	6.04723299646181	0.722466024471091	5.05918219921169	2.4276061727819	0.356143810225275	5.18982455888002
ACH-000851	2.94860084749336	3.4944156103975	7.89075066753215	9.53830535197159	6.69571548860997	0.16349873228288	4.12928301694497	0	4.26303440583379	5.98481717429359	0.37851162325373	6.96947286459633	3.3533232911629	7.78194978626201	7.07435557599732	4.81506301719287	3.56193705962243	4.33199177823206	1.99638874644762	3.4032677223393	0.0840642647884745	3.55458885167764	0.526068811667588	7.46376956972095	4.29351763041742	4.38956681176273	3.47508488294878	4.01167453338092	5.40053792958373	3.75381844317354	4.16832111573972	5.33521168170579	0	0.070389327891398	6.20261362014849	5.13832300405648	5.86937792403133	0.713695814843359	3.15380533607904	1.29278174922785	0.0143552929770701	4.50716034911752
ACH-000824	3.05658352836637	4.36036427654347	5.25171909260596	8.54909154588424	4.58195375084882	3.71369581484336	2.28392177230762	0	10.6764860417019	7.07382023329167	1.05658352836637	9.20420431074105	4.0496307677246	6.82540404623068	7.71342088486808	6.36246988875021	4.05831649559082	5.34518344718767	5.53325185192897	0	0.0143552929770701	5.08151006812092	0.070389327891398	7.72410451986684	5.99661471481536	6.51364865015139	3.63691458035588	5.06004738366994	6.38681094647222	4.66448284036468	5.22187708107703	6.35385255868613	0	0.070389327891398	4.28835856219366	3.97269265400426	7.52465924141292	0.176322772640463	6.08044448343484	2.86591881455221	0.516015147003665	7.88459792099006
ACH-000506	3.88459792099006	3.52356195605701	6.40036714591488	4.12267271882414	2.52606881166759	2.50589092972996	1	0	6.73023235737166	7.60221633969009	0.344828496997441	8.17412673742093	7.81140680656469	7.63669711596041	8.21344449510505	6.22670118455169	5.31940116685832	5.60050764534579	5.16108148227718	2.04264433740849	0.831877241191673	4.15380533607904	0.150559676575381	7.26049618694664	4.63110428236588	4.80632405739003	5.4198759304222	6.02635744696384	4.18665901720211	4.36597242759338	5.09508049190141	6.53231695933276	0	4.91217080294995	5.16711703022744	6.08831123588866	1.78659636189081	0.333423733725192	6.27761287075669	1.87970576628229	0.0143552929770701	7.05484847699562
ACH-000540	2.56315813040281	5.3212065669699	7.10852445677817	6.97349647981295	5.50716034911752	3.13093086982645	3.30888505741176	0	4.85648777949568	4.42961596420174	3.08236196955747	6.09992635055603	6.5076360935706	7.18130136492636	7.78332568481352	3.96254902292306	4.34695688937888	3.27649666564036	4.19770815795585	0	0.0143552929770701	5.51159454153741	0.0143552929770701	7.13914201914569	5.45713459431804	4.76659516172927	3.41683974191283	4.66049513188851	4.7457751494858	2.61353165291793	4.18586654531133	7.11165734626313	0	0.0143552929770701	4.674686619928	5.8760257327227	5.43462822763672	0.27500704749987	4.68144926531496	3.33913738491959	1.86393845042397	4.54225804976692
ACH-000061	3.91073266190291	2.30742852519225	6.3741700760685	0.298658315564515	0.263034405833794	0.454175893185802	3.67807190511264	0	6.95338165580255	7.29324171895624	1.28095631383106	8.9025861516161	3.78135971352466	8.16736796426193	8.84608582369058	5.63459326844576	5.36806987653208	4.39985467357243	1.44360665147561	0	0.0143552929770701	6.82540404623068	0	8.21499901883646	5.90833256978243	4.43762724831895	3.96993327469786	4.70873904135958	6.77307325343888	5.02547181462118	4.55704241526372	5.31469652565629	0.0143552929770701	0.7311832415722	6.16932375323987	4.97682185236068	0.250961573533219	0.298658315564515	4.4262647547021	2.87184364850932	0.0143552929770701	7.3169602873649
ACH-000185	2.75060650483559	5.12969515665378	6.66106547980695	5.62614706360372	5.74550626586916	2.86393845042397	2.78659636189081	0	5.13463167144765	4.89044669267991	2.42492208821069	6.22593041117106	6.30103884990315	6.53169336086147	7.33091687811462	4.38818953715608	4.03121873061072	2.18269229751619	2.57531233068744	0.0143552929770701	0.0143552929770701	5.50684309896982	0.0143552929770701	7.23639694577668	5.27835652801072	5.11935617703967	3.46858331700683	4.76022094646651	4.67694435910691	2.96716860753263	4.36946648365072	7.26397335480341	0	0.344828496997441	5.33378150063115	6.25738784269265	5.34695688937888	0.137503523749935	5.21955576916691	4.22342254993494	1.85598969730848	4.77820857639809
ACH-000568	1.98550043030488	4.31686980506433	5.52888382727464	7.24069594421251	5.88630626345243	0.6959938131099	1.11103131238874	0	5.17990909001494	7.14679775777918	0.16349873228288	6.3786850136801	2.87381319835909	7.02425318176317	6.66916853282079	4.4262647547021	3.1586601753465	3.77294133783134	6.73457414954252	0	0.992768430768924	5.24336442569366	0.0143552929770701	6.5505928897043	3.88264304936184	4.85399564717639	4.26002565596146	2.877744249949	5.28243980500639	3.80322703643493	4.6724253419715	7.0437381998014	0	0.0840642647884745	6.61867915075156	4.4931349223055	4.18269229751619	0.20163386116965	4.50398470389761	2.22958792274065	0.0143552929770701	6.90592847817313
ACH-000707	3.36036427654347	3.4944156103975	6.2688460628732	0.632268215499513	4.31903981556254	0.37851162325373	1.73552217729654	0	4.33485426933163	6.36876834909034	1.18903382439002	7.73768676140986	4.77820857639809	0.807354922057604	8.27370236873564	5.53044535469291	5.19219416528334	3.02856915219677	4.3212065669699	0.0285691521967709	0.070389327891398	3.82984955984469	0.0143552929770701	8.46229776553889	5.762880292917	4.24564777363675	4.5957423394744	0.475084882948783	5.14036967065153	4.07809742302666	4.25171909260596	6.10622267291913	0	0.0565835283663675	5.2667865406949	5.34908214639109	5.15785216914174	0.722466024471091	3.61706334388818	2.85798099512757	0.0976107966264223	5.40190347160796
ACH-000603	3.48542682717024	4.22573765346606	7.11311703639072	7.33342373372519	6.13647851834917	0.20163386116965	1.96347412397489	0	6.83567147948162	7.02502879449152	3.95512678126137	6.85112436288675	3.28243980500639	8.36597242759338	8.26467716571625	5.48188013962029	4.72410451986685	4.73822740036724	4.08831123588866	3.25247621413522	0.0565835283663675	6.11914863981125	0.545968369105293	7.51790555352995	2.70043971814109	7.02680005934371	3.62293035092018	4.02680005934371	6.82298501854688	4.8109571587378	4.58074849176377	7.22564126495486	0.0143552929770701	3.55581615506164	5.06350294230616	6.01725383896894	2.40871186102943	0.298658315564515	5.86443379636562	2.98002530023873	0.0143552929770701	6.24260250592898
ACH-000983	2.3305584000308	4.21567859660793	8.2710894662656	9.03452387533439	8.18184796267171	4.51285895444998	4.54473265593262	0	6.63821867880936	7.05278538961759	0.765534746362977	9.91823713871325	5.70570149684579	8.84360704649056	8.73761916729263	5.31759350462347	5.63343121035563	4.11603199344711	6.00315244866692	0	0	5.90977310414164	0	7.55903286774518	5.87823487911234	4.89820835250872	3.82476785314329	4.55826763405574	5.51349074558812	3.7279204545632	4.48413813120167	6.1647058401828	0.0840642647884745	0.0976107966264223	5.79934638752229	5.36317107711924	8.25606712524133	0.22650852980868	3.99909803370561	1.9297909977186	0	7.23830919344333
ACH-000541	2.90303827011291	4.07638806851284	8.24426868309298	8.2553118863596	6.8414699994658	1.76128527336162	4.19613488076516	0	7.28946563095822	8.07333825495173	0.66902676550963	8.7809989946727	5.29094040240368	5.11353381959191	8.32840565895857	5.47508488294878	5.51569983828404	4.00629802390037	3.21256933885081	0	0.0143552929770701	5.70182625841205	0.0143552929770701	8.31147586850266	6.34553831007001	6.30524096595448	4.4905701304462	3.6507645591169	5.46074256378964	4.28540221886225	4.83693401132109	5.93498820178348	0.0426443374084937	0.137503523749935	7.21926534238367	4.59215800212536	1.89917563048051	0.432959407276106	4.59872249967662	1.97819562968165	0.0143552929770701	6.29939120612683
ACH-000680	2.81966818349646	6.05831649559082	5.15299460549243	6.82705683650015	0.839959587489532	2.65764000520782	1.83995958748953	0	6.39609097039437	6.86418614465428	1.05658352836637	9.0071955014042	4.53356334821451	7.11217883372259	8.3786850136801	5.90086680798075	3.611172380044	5.15421053058834	2.55826763405574	0.0143552929770701	0	5.07809742302666	0.286881147788162	7.84705734609133	5.07296327155522	6.27537959625362	3.39369076418745	4.62527048937469	5.50937914891469	4.41616416473313	4.34908214639109	5.22881869049588	1.95977015521147	0.978195629681652	5.18189764310839	5.05614996110814	5.10643207781693	0.150559676575381	5.36772051340145	1.78240856492737	3.17152710603881	6.59559316974456
ACH-002460	2.48800077083407	3.74416109557041	5.30852106219326	0	3.26603689399532	3.60169651648096	2.08406426478847	0	4.63923216324928	4.97407036702403	4.4235781709818	6.8820316083521	5.67129337248158	3.12763327972587	7.44782711779381	6.21800615028443	4.52356195605701	2.76977173924945	5.90689059560852	0.0143552929770701	5.06134418828839	3.5385381636298	0.0565835283663675	7.13678609644241	5.79882817809111	5.02724253597374	2.98002530023873	3.6724253419715	4.32409051603798	3.36036427654347	3.57288966842058	6.30924896081662	0	0.070389327891398	4.54843662469604	6.04023491675437	6.07638806851284	0.070389327891398	4.20241772157518	2.11103131238874	0.0285691521967709	4.68032435684402
ACH-000111	2.17951105027151	3.75381844317354	5.34234139743155	9.75740667819051	7.35049724708413	0.443606651475615	2.63691458035588	0.250961573533219	8.03529398747273	6.10118781525974	1.74416109557041	8.82708860237909	1.97452931248388	7.95814667376272	8.31111252644731	6.45088131527337	3.41818994794577	6.56574947936884	8.89841999998814	0.0143552929770701	4.54966917072649	5.44062004767917	0.0976107966264223	6.91540138826041	4.605257262939	6.51617277552509	4.43362716708478	5.07980475463526	6.3037807481771	4.60999129521268	5.8974824681961	5.78528898070402	0	0.0565835283663675	5.07210580048042	5.3819754785573	2.06004738366994	0.722466024471091	5.23955079661364	2.7311832415722	0.0426443374084937	5.61735726159132
ACH-002463	2.65764000520782	4.48992821940518	7.02978414636955	0.070389327891398	4.94392132655349	3.86789646399265	1.31034012061215	0.070389327891398	5.43562859405209	5.85199883711245	3.72574115650395	6.81429405828283	6.01055607837422	6.37155886261196	6.97200330380836	4.2149019101607	4.61706334388818	2.114367024952	0.790772037862	0	0	4.39506279951758	0.432959407276106	5.93969674069176	5.3526172989585	5.83187724119167	3.68257329734758	5.62205181945638	4.38750040648098	3.30888505741176	4.59693514238723	7.34020617991171	0	0	4.24792751344359	5.7076352195453	5.26603689399532	0	3.86888427302877	1.71369581484336	0	4.98686597232911
ACH-000369	2.71808758396052	4.87676249078155	7.53364121177828	3.41683974191283	6.78803311412125	0.632268215499513	5.69988472869748	0.0285691521967709	4.14893410452634	5.60110220337641	0.963474123974886	7.20055535723212	4.33127526714662	9.17881421635862	8.63709577564893	3.75808993420181	3.99095486039699	3.20163386116965	8.69303386617615	0.0143552929770701	0.0143552929770701	4.40463068421761	0	7.44650437856561	5.64932804098478	1.84398384404833	3.53480866123175	4.22032995487956	4.33342373372519	2.85996954822103	4.41953889151378	8.35469016870116	0	0.0143552929770701	5.70321146739115	3.80632405739003	5.24640808724638	0.687060688339892	3.36737106564853	1.83592407425438	0	3.99095486039699
ACH-000618	2.95233356636969	4.4541758931858	5.76606505147495	6.46221595459776	4.91025296279928	0.464668267003444	1.98550043030488	0	6.55105452750064	7.02480723340057	0.925999418556223	8.65578113825443	3.52857131887076	8.96930017292041	7.79837459209684	4.71149490665009	3.63226821549951	4.75915583380027	4.99457972421575	0.0565835283663675	0.0143552929770701	4.63981097771678	0.0143552929770701	6.52669484554198	5.75862298244024	6.5234051328555	4.39711840904258	5.29314973674186	6.46581125447608	4.85249829878989	4.98002530023873	8.47455772292517	0	0.070389327891398	4.63343121035563	6.52935246299125	5.81736743783865	0.286881147788162	4.49249415167943	3.26753579806873	2.03562390973072	6.38508585354768
ACH-000470	2.43562859405209	5.44592529857927	4.86542397831313	7.38560359805024	1.08406426478847	0.863938450423971	2.0703893278914	0	5.97200330380836	7.48220292629596	1.37295209791183	7.20828313841252	3.34482849699744	5.90568784852686	7.86659893736892	6.03760186043555	5.00943675560809	5.00405188450708	1.65535182861255	0.0285691521967709	0.0565835283663675	4.81915722367497	0	7.71369581484336	5.76659516172927	4.90833256978242	3.07210580048042	4.19140472885276	5.55857377624063	4.11769504266975	3.46858331700683	6.42660022616993	3.94392132655349	0.0285691521967709	4.06522762277562	5.08915913191124	4.54349588342577	0.575312330687437	4.93451650158608	2.56315813040281	0.443606651475615	6.68804044731873
ACH-002039	3.11270013274936	4.68088692071969	8.63669711596041	8.35442571280877	5.46793154602629	2.16027483140859	3.09929520433778	0	4.99367436175058	6.08873524619028	0.495695162624069	7.60991744529631	4.88362081628567	8.58003239248246	6.7220561096961	5.22458056608345	4.53044535469291	4.4594316186373	3.43295940727611	0	0	2.53605290024021	0	7.16872225436066	5.66476725535642	5.11811050560737	4.40735275114004	5.91719303692495	4.42492208821069	3.57167680997093	4.98413359454098	7.26322224452176	0	0	5.29535569289167	6.14547367031771	7.23735338643813	0.111031312388744	5.01747656302046	1.7311832415722	0.545968369105293	4.90737141382356
ACH-000118	2.83592407425437	5.47118746038699	3.89530262133331	7.55704241526372	5.27239650903748	1.47508488294878	1.790772037862	0	6.13031314554346	6.76818432477693	0.622930350920177	6.13381009110603	4.48284828306847	6.99412711400313	7.1872530855823	4.89433274227769	3.9429835981871	5.23035674505615	5.74685018309805	0	0	4.32984117653063	0	7.25342205763654	4.95791459863299	5.32481060342048	3.89820835250872	3.06177619758669	5.43028527297778	5.15015345524625	4.68369645430651	5.24412594328373	0	0.0565835283663675	4.8109571587378	5.59842476052772	7.32669912454779	0.321928094887362	3.3305584000308	2.13093086982645	0.594548549550354	6.23246889628851
ACH-000614	2.20789285164133	4.67299099382775	9.56254772419912	1.39506279951758	7.04766925139132	4.06004738366994	5.3110671022556	0.0840642647884745	4.69488019279919	5.70735913208088	2.8499992594661	7.94116501316363	4.53480866123175	3.6915341649192	7.93044167303866	4.71644223684332	5.08193608171943	3.61941301059794	4.76075320806299	0	3.27351588970212	4.25701061820602	0.189033824390017	7.68046501837983	5.38956681176273	3.58496250072116	4.28835856219366	6.51459571476366	3.98823022306046	2.90881290773955	4.36597242759338	5.59245703726808	0.0565835283663675	0	4.85648777949568	9.89719503806217	6.29829173062012	0.214124805352847	3.71589337054761	2.65764000520782	0.0426443374084937	4.57167680997093
ACH-001078	1.60407132366886	5.77162151792327	7.90448409790142	10.7735513464285	0.286881147788162	0.22650852980868	3.54473265593262	0	4.73009646559547	5.59544398458948	3.26303440583379	7.80503443985454	2.85798099512757	6.13463167144765	7.00259001638001	5.09592441999854	3.18903382439002	3.80012335282653	1.55090066464752	0	0	3.58496250072116	0.0426443374084937	7.16972461321491	5.58104990094504	4.53977919169849	2.94485844580754	3.07724299893246	4.75488750216347	2.60169651648096	3.28688114778816	3.96254902292306	0	0.400537929583729	5.10894256866079	5.77505054148317	4.71149490665009	0.0565835283663675	4.0071955014042	2.66448284036468	0.0285691521967709	4.01881218574282
ACH-000432	2.3533232911629	3.89627184880737	6.72587745912023	9.196479181784	6.06199215373422	0.871843648509318	1.7311832415722	0	4.38543103719352	6.27015513876653	2.98367769469807	7.3891365546718	5.26265865507222	7.25067740130403	7.82896155231732	4.9297909977186	5.78083500173823	4.00450139223494	1.98550043030488	0	0.0143552929770701	3.84498815668261	0.0285691521967709	7.96935773910922	5.74496834824888	5.27612440527424	2.67807190511264	3.98823022306046	5.02635744696384	3.70376517879341	3.35895882583233	4.78345665436024	0	0	4.114367024952	4.64904056563445	0.16349873228288	1.32192809488736	3.68594014844598	1.15055967657538	0	6.13381009110603
ACH-000556	3.81352468929781	4.96901230751632	4.47961860846942	8.41201933722131	5.92243574023315	7.80458280123426	3.90400231628369	0	5.53169336086147	7.68516927210336	1.57046293102604	7.29195343397636	5.92623668441333	5.68957872550933	8.67341508722384	5.6507645591169	5.39025495632187	6.84385825579659	3.11603199344711	0.55581615506164	0.111031312388744	5.41176518500698	0.0426443374084937	7.85798099512757	6.48123434952853	6.67426290020077	3.49825086752783	5.22958792274065	6.40292678058163	4.16671544496642	4.44956137461324	7.15906400881055	0	0.0426443374084937	5.00225245173138	5.08193608171943	7.06845585200555	0.356143810225275	7.6875506510007	3.05311133645956	0.070389327891398	5.87430516598223
ACH-001804	2.66220549965362	5.40394936423287	6.21916852046216	6.03628352798845	4.66959375118833	3.08915913191124	2.65535182861255	0	4.27500704749987	5.6284819943839	2.67581593117227	6.8482473527045	6.73903797911741	5.37851162325373	7.50517639016892	4.22342254993494	4.28983446517751	4.03650333373899	0.622930350920177	0	0	4.97636363573276	0	6.456149034648	5.51443791382931	5.87725345387661	3.56071495447448	5.52950864107431	3.83995958748953	2.96532254836725	4.23955079661364	7.32138698278217	0	0.27500704749987	4.96578428466209	5.84046323386954	3.96993327469786	0.0565835283663675	4.76765479823735	1.81557542886257	0.124328135002202	4.90400231628369
ACH-001386	3.69376571221778	4.24640808724638	8.32809144899525	7.37816477987163	4.00270252037982	1.47508488294878	1.81966818349646	0.0143552929770701	6.60940039000643	7.10726939359254	0.773996325111173	8.08129701413827	3.87479696589867	7.66498052981033	8.17097658323367	6.45203527354619	4.48542682717024	4.89772447021644	2.88752527074159	0.948600847493356	4.61470984411521	4.92647391125607	0.0143552929770701	7.60117650590473	5.13504228623365	6.02967373462642	5.06995989045977	5.15461561132689	4.53106949272595	4.39917109381982	4.33413917883824	6.16611285740143	0.16349873228288	0.650764559116902	4.35120427725799	5.27276973243651	1.59454854955035	0.0565835283663675	6.15886210620846	1.84398384404833	0.495695162624069	6.55412834360088
ACH-001060	3.47508488294878	4.75274859140713	6.07852444538908	0.516015147003665	0.214124805352847	1.78659636189081	3.82476785314329	0	5.19849415363908	7.00831656373499	0.0285691521967709	7.12670447284319	4.13914201914569	7.89105457835059	8.72805655144938	4.87725345387661	5.19416586852982	3.63110428236588	0.214124805352847	0	0.0143552929770701	3.41142624572647	0.0143552929770701	7.85299758761332	7.38930867290642	5.29865831556452	3.6507645591169	4.75328361646088	4.26903314645524	3.28095631383106	4.20163386116965	6.49361531357724	0.20163386116965	0	7.54913006140292	3.8073549220576	0.0143552929770701	0.400537929583729	4.31469652565629	1.90303827011291	0.238786859587117	6.27649666564036
ACH-001525	1.97085365434048	4.14323013477689	4.22342254993494	7.17102663944314	2.31034012061215	0.7311832415722	0.895302621333307	0	5.96254902292306	6.15055967657538	1.1243281350022	5.19416586852982	2.72900887033786	6.71452029055351	6.79999388766371	5.268284666521	3.21723071622067	4.52857131887076	4.90448409790142	0.111031312388744	0.0143552929770701	3.44095219802964	1.41683974191283	6.5197934862411	5.84498815668261	7.15623479785027	4.19219416528334	3.58135124716878	5.26228280642066	3.56924802986718	5.19652836093694	4.75221336786514	0	0	4.81198471935167	4.94438996227009	6.69041709553247	0.250961573533219	4.23572705983806	2.97085365434048	0.150559676575381	6.50080205305716
ACH-001539	2.63459326844576	3.03562390973072	7.83535567381066	2.99638874644762	1.53605290024021	1.44890095114513	3.33913738491959	0	5.49697358099828	7.33993905538556	0.27500704749987	9.39083532309103	4.06091204958787	3.44493204894218	7.29801673077034	5.38991092507167	4.26002565596146	0.722466024471091	2.73335434061383	2.07724299893246	0.0426443374084937	4.77135740899056	0.823749360308273	6.50016467949217	4.78240856492737	6.27649666564036	3.05137210172103	2.99819550315325	5.79389588254888	4.08236196955747	4.69432306012539	3.78555055173926	0	0.070389327891398	5.62935662007961	2.89917563048051	1.6959938131099	0.20163386116965	4.49825086752783	1.08406426478847	6.34908214639109	7.87085786436376
ACH-000014	2.66220549965362	5.13134253912326	5.29057185085208	0.863938450423971	5.08788710093312	2.78240856492737	2.73552217729654	0.0285691521967709	6.00697118436404	6.69320814891002	3.41006969175638	6.70639240967011	4.8293421939028	4.21101219348551	8.14705225072219	5.8799507684126	4.15380533607904	4.14241343787374	5.63372181264101	0.0285691521967709	1.15704371014558	5.76500424625004	1.0703893278914	6.83832152141272	4.71369581484336	5.58255600301406	3.51853513898218	4.37016428054021	5.71644223684332	4.56803210477128	5.33306587807636	6.231701199029	0.0426443374084937	0.20163386116965	5.24488705912353	6.64284594962078	5.5505928897043	0.189033824390017	4.94485844580754	2.81147103052984	0.37851162325373	5.50398470389761
ACH-000637	3.16510798514454	3.36176835941915	4.62993940943954	6.6646250548693	3.26753579806873	2.611172380044	2.26903314645524	0.0143552929770701	5.71534429535891	6.05398016818765	1.25701061820602	6.31723170022261	5.45450493755737	6.32966181492899	8.11639594931123	4.84297883178833	4.4931349223055	5.4757334309664	4.72846476509253	0.0143552929770701	0	3.15218341905505	0.0426443374084937	6.93085558640857	5.66277517193778	5.12184429787638	3.59454854955035	4.28095631383106	4.85099939471647	3.56193705962243	4.66448284036468	6.36176835941915	0	0.263034405833794	4	5.33806779754262	7.3271484082987	0.443606651475615	4.87184364850932	3.9560566524124	0.298658315564515	4.9159988517389
ACH-000455	2.95233356636969	5.29167722317602	5.0639343057541	7.44037088472281	0.863938450423971	4.29572302453997	2.35614381022527	0.0285691521967709	5.30961277245412	6.75582227937822	2.01792190799726	6.17472598770613	5.28909670241999	4.47702965301307	7.66916853282079	5.09000652990382	4.44824022521607	5.60673831741759	2.62293035092018	0.604071323668861	0.124328135002202	4.69710657447697	0.0426443374084937	8.27803122512844	5.64817779572482	4.6915341649192	4.32840565895857	4.17791779219584	3.96901230751632	3.41006969175638	4.79960542245267	6.60021027442009	0	0	4.81966818349645	4.77768271707355	6.46613765607043	0.36737106564853	5.51096191927738	2.49569516262407	2.37016428054021	5.18942924580976
ACH-000389	3.10601323762212	5.40803246613065	9.11753921321731	6.69460165335612	6.05202456048283	3.86591881455221	5.55918586578773	0	5.01480160235136	5.87430516598223	1.37851162325373	6.64573047530608	5.49024921062709	4.76500424625004	9.25436728144083	3.93545974780529	4.52669484554198	5.82883464946806	2.58736499093646	0.070389327891398	0.505890929729957	5.08278773170927	0.887525270741587	7.67863534782274	5.61146750023341	4.87528859822269	3.790772037862	4.79545527204412	5.11727946005392	3.48928602262588	4.33413917883824	6.29204549249286	0	1.15055967657538	4.33556900555675	6.07446262070454	5.46793154602629	0.250961573533219	4.82781902461732	2.68257329734758	0.516015147003665	4.08406426478847
ACH-000129	4.16027483140859	4.78764141448333	7.58383495471543	8.51491126486135	5.84071499114108	1.83187724119167	2.21101219348551	0.0285691521967709	5.93333657591232	7.89196592687275	0.53605290024021	8.07836432681461	5.09550251765867	7.67976157351685	9.05498410305129	5.82959589917751	5.7001622501066	5.17632277264046	4.74362267606766	0.0565835283663675	0.632268215499513	5.87110437355546	0.176322772640463	9.09955821548482	5.9759052735237	6.08894720461877	5.08321336824898	5.00405188450708	4.3533232911629	4.47118746038699	4.64846544302731	6.58074849176377	0.0285691521967709	0.16349873228288	6.58225490835766	5.18189764310839	2.11769504266975	0.238786859587117	5.93969674069176	2.47508488294878	0.389566811762726	7.12463831417871
ACH-000490	3.41818994794577	6.03584381599453	5.01077983875324	10.0822821251638	2.62058641045188	0.565597175854225	1.67355642399014	0	5.8860623383456	7.31623627001534	0.565597175854225	7.455984709226	3.08576455377831	8.5668151540109	8.09550251765867	6.29865831556452	3.30742852519225	5.36071542539293	5.08278773170927	0.0143552929770701	0.0143552929770701	5.0408924306469	0.321928094887362	7.53239489019252	6.40019634202658	5.57863686247174	5.88386515450979	3.97269265400426	6.53169336086147	4.57531233068744	6.14791719108402	7.62453960378183	0	0	4.62117275268343	5.27909980213375	3.82984955984469	0.422233000683048	5.90592847817313	2.92599941855622	1.1243281350022	6.71561885907482
ACH-000434	3.12763327972587	4.67976157351685	5.44261180368934	1.17632277264046	5.13627342985058	0.765534746362977	2.09423606984577	0	3.91073266190291	5.81813476081085	1.51601514700366	6.35244074691265	4.75221336786514	1.37851162325373	7.02967373462642	4.82017896241519	5.55979769575487	5.5033487351675	5.07895134139482	0.722466024471091	0.0143552929770701	4.42088657497553	0.0285691521967709	8.02856915219677	5.83390207666916	3.73226919950145	3.20006486151431	5.2253520607761	4.51412226017071	2.78450398292957	3.85199883711245	5.9205315062779	0.0426443374084937	0.0143552929770701	5.05528243550119	5.44426950241348	6.09444722169991	1.0071955014042	4.4276061727819	2.0496307677246	1.32768736417605	3.62993940943954
ACH-001086	3.10433665981474	4.22342254993494	4.89190518821193	4.78240856492737	5.76844901518055	7.4591036961354	1.96347412397489	0	5.39163026151743	7.54720302475693	0.722466024471091	6.13647851834917	5.3305584000308	7.44600803852372	8.09074759506678	4.76394266044725	4.19534759832222	5.61706334388818	1.94110631094643	1.15055967657538	6.66078033403255	3.89627184880737	0.0143552929770701	7.68943894979436	5.57712666130705	4.22342254993494	4.25550073314839	5.26416107128808	3.79285535236249	2.91838623444635	5.13134253912326	5.06695024392463	0	0.0285691521967709	5.4708621994137	3.71259578044703	6.40667271575583	0.0426443374084937	5.48639259427596	2.60169651648096	0.0285691521967709	4.50334873516751
ACH-002042	2.77820857639809	4.7771566660045	6.98265139300139	2.68257329734758	3.55336050333533	1.14404636961671	3.48026512205446	0	4.60407132366886	5.16832111573972	1.03562390973072	4.92219784839637	4.20867331962947	4.47118746038699	6.71438291065141	4.35895882583233	4.58315800387441	1.74416109557041	1.20163386116965	0.0143552929770701	1.93357263826102	1.55581615506164	0.0565835283663675	6.10139795218253	5.52324829260521	4.90977310414164	5.32732808262995	4.09508049190141	3.89433274227769	2.72900887033786	4.75755668893945	6.84260177161955	0	0.070389327891398	4.20789285164133	6.31324585178756	6.68608026353771	0.344828496997441	4.19613488076516	2.82171021503467	0.594548549550354	5.39506279951758
ACH-000597	3.17152710603881	4.67355642399014	7.3912006194639	0.0840642647884745	6.97154355395077	0.356143810225275	2.01792190799726	0	4.38059093426592	5.50048340147312	1.41683974191283	6.51032901949057	3.70043971814109	4.13914201914569	7.33547968289066	4.94392132655349	5.44923120066949	3.8499992594661	6.97521745704302	0	0.0143552929770701	4.59275601044103	0.0285691521967709	7.24288827299754	5.9923152518612	4.32409051603798	3.71918344048179	5.18665901720211	4.31686980506433	2.74846123300404	4.20945336562895	6.89953819258694	0.0285691521967709	0	5.38543103719352	5.17072627613155	7.26096656451949	0.687060688339892	5.44294349584873	2.56803210477128	3.25247621413522	4.74631276642546
ACH-000756	2.32768736417605	4.16751850373522	5.05311133645956	3.03913839390696	7.20241772157518	1.9297909977186	2.08406426478847	0	5.60050764534579	6.71438291065141	2.81762325751143	7.468338937394	5.34801990922869	6.71149490665009	8.03798614725021	5.26603689399532	5.32912359629157	2.64616265715789	2.58014548442338	0	0.0426443374084937	5.64327899631198	0.0143552929770701	7.79246495997995	5.74980240168005	4.35825558670513	3.71369581484336	4.7076352195453	5.51096191927738	3.13586316536868	4.83390207666916	5.80219321694183	0	0	4.88117515534928	5.46532151358055	6.38887833881199	2.86591881455221	4.12515513132229	2.96901230751632	0.111031312388744	6.09697863637054
ACH-000396	2.20163386116965	4.70487196445635	3.97269265400426	3.26153081524341	1.68706068833989	1.70487196445635	2.37851162325373	0.0285691521967709	7.18853939515838	8.06904691126817	0.604071323668861	7.92665180579267	5.82119997805645	6.14036967065153	8.1586601753465	6.17072627613155	4.98367769469807	4.06436554026363	2.79701297783614	0	1.14404636961671	5.15987133677839	0	7.2184905850094	5.60407132366886	6.19258872156664	4.4594316186373	4.23955079661364	6.44526320814044	5.00809242094872	6.30888505741176	0.263034405833794	0	0.0565835283663675	5.48188013962029	5.75301612873584	7.18159953482323	0.22650852980868	4.69655030107857	2.86591881455221	0.7311832415722	6.47654370621426
ACH-000089	2.72683121703249	7.0666274090952	7.47597656132805	8.62040312962321	5.8499992594661	7.04144013007297	3.95419631038688	0.0840642647884745	7.49065034924802	8.73128508486003	2.44360665147561	8.79015297429396	2.60169651648096	6.93934413283448	8.16082945232687	6.88031819361283	2.91647664443772	6.16128307454201	3.38818953715608	0.0143552929770701	0.0143552929770701	5.96116025813664	0.189033824390017	7.2567276350986	5.35790383855249	7.73552217729654	3.89141918684608	4.43095427138573	7.75482070918025	5.38404980679516	5.89845023280787	7.19041732545997	0.0976107966264223	1.50589092972996	6.08363887925071	7.01547080763938	2.41413553298445	0.16349873228288	5.44028782084042	3.22187708107703	0.641546029087524	7.13617087466725
ACH-000371	3.87479696589867	5.12639473762014	7.12205144771389	0.400537929583729	0.0976107966264223	0.0565835283663675	2.4594316186373	0	7.17042585027251	7.37060023226772	0.400537929583729	9.00966068964671	3.85598969730848	0.454175893185802	7.96410978701815	6.35631990971172	5.47378691161437	1.29278174922785	2.48542682717024	0.0143552929770701	0.0143552929770701	5.97475873047608	0.0426443374084937	7.95948038176745	5.24260250592898	5.90352037372338	4.04788732939655	4.44691786486603	6.84033733875703	4.90014226035982	5.24298351610969	0.238786859587117	0	0	5.4944156103975	2.95791459863298	0.321928094887362	0.454175893185802	6.16671544496642	1.4276061727819	0.0143552929770701	6.84197311892718
ACH-000265	2.97636363573276	4.45154083301783	7.69355665122852	5.12018602753186	6.25644459647344	0.389566811762726	2.13750352374994	0	6.22997238511225	6.55535603863583	0.722466024471091	6.86183133069761	4.00450139223494	6.80413102118332	7.73077579651205	5.4867143730307	4.47443604325227	4.73660487531425	8.7179505433486	0	0.0840642647884745	4.98777561614291	0.933572638261024	6.84272746929254	6.11790278909403	4.74899785009815	3.89044669267991	4.04701481951759	5.39506279951758	3.674686619928	4.99095486039699	6.3720814835345	0	0	4.73876783680019	5.60703434594862	7.6900678338945	3.22804904788446	4.40258575823259	3.08406426478847	0.111031312388744	6.58104990094504
ACH-000132	3.41818994794577	5.02059109477325	5.39300425689832	7.93055994611963	5.30012372456901	0.782408564927373	5.08703845676695	0.0143552929770701	6.05723363504243	6.6313953536956	0.704871964456353	7.21461054490859	3.87085786436376	7.23888237384058	6.0496307677246	5.32445060465607	4.43362716708478	4.65306001710457	4.61235249875266	0.0426443374084937	0.422233000683048	3.61588707391606	0.0565835283663675	6.82438600258545	6.35279382940117	5.96716860753263	4.50589092972996	4.93734439215023	5.42660022616993	4.74792441623844	5.56376827845203	6.2748207370404	0	0.070389327891398	5.15177765473205	4.45088131527337	6.02657877012771	0.432959407276106	5.4178525148859	2.67581593117227	0.495695162624069	6.74564071394166
ACH-000216	2.68481873755322	3.70708299177171	5.99616274268106	2.89141918684608	0.443606651475615	0.356143810225275	2.89141918684608	0.0285691521967709	7.26903314645524	7.88971689161508	0.250961573533219	9.05349151472465	3.75808993420181	7.45959555194136	8.6748984331333	5.99254185910911	4.08491465976794	4.03738222200308	5.3533232911629	0	0.0840642647884745	4.70597790168252	3.39780296186249	6.47702965301306	5.08278773170927	7.25389474695006	5.27351588970212	4.77557736093065	6.63415760634343	4.56803210477128	5.43962313755712	7.0068590127634	0	0.27500704749987	4.40190347160796	5.28132732965948	3.24944534108584	0.389566811762726	5.0703893278914	1.85598969730848	3.22958792274065	7.28872767951457
ACH-000613	2.51853513898218	4.21567859660793	6.09697863637054	5.97429985800373	7.56788004205273	0.545968369105293	3.44360665147561	0	6.59827586790765	7.27332938656167	0.454175893185802	8.23821364123342	5.40190347160796	6.43912442405066	7.72417275014144	6.20886837067295	4.28169825009883	4.09761079662642	4.57470704641555	0	1.41683974191283	5.51601514700366	0	7.32544038518261	6.00652244562298	6.04439411935845	3.99729240763651	4.74631276642546	6.20202584460934	4.75755668893945	5.11270013274936	5.60229058486114	0	0.070389327891398	3.61470984411521	5.15055967657538	8.01463425251559	0.36737106564853	6.70929063572336	2.9429835981871	1.41683974191283	6.31324585178756
ACH-000855	3.43562859405209	5.6246858105254	7.58796498888268	8.31537602721884	0.150559676575381	0.37851162325373	5.1622906135458	0	0.16349873228288	8.16545977005567	0.422233000683048	8.98173851150869	3.44095219802964	7.85461908396104	6.91564040334394	7.70963527513659	4.15380533607904	4.95698592461258	7.09655704225857	0.0143552929770701	0.0143552929770701	5.69571548860997	0.0976107966264223	7.15896306104149	6.35191096110308	7.67800145929896	4.72846476509253	4.72628628972067	7.68151954297972	6.10496560483998	5.51443791382931	7.41937034252815	0	0	4.82832692641482	4.84247606299394	7.26463025566923	0.516015147003665	6.56010351346474	3.04788732939655	0.0143552929770701	6.9546616208379
ACH-000906	1.97819562968165	5.18547014606694	6.33842441478356	0.584962500721156	4.29865831556452	2.70265754339091	3.78031009904338	0	9.1085767273907	5.97384083953314	0.773996325111173	7.13822059447058	5.78004757606187	5.83895176695194	7.56559717585422	4.20867331962947	4.80219321694183	2.73335434061383	3.25096157353322	0.0143552929770701	0.0143552929770701	4.08576455377831	0.0285691521967709	6.40667271575583	5.48864353985378	4.60169651648096	3.86591881455221	4.95419631038687	5.6246858105254	3.47767732756531	4.80529245560071	6.07167687375186	0	0	5.16390121381454	6.09824268000358	2.03562390973072	0.0976107966264223	3.71589337054761	1.64154602908752	0.516015147003665	5.08406426478847
ACH-000348	2.68706068833989	5.40292678058163	7.60028462289809	9.49815112023004	6.70418032292583	4.5216789516032	4.46205231879643	0.0143552929770701	4	6.4654847790185	3.31469652565629	6.55443536531749	5.90544717873885	7.00977264363279	8.01547080763938	4.53044535469291	4.37155886261196	3.0408924306469	3.36597242759338	0.0143552929770701	0.985500430304885	5.34731131636528	0.124328135002202	8.7113916566501	5.54720302475693	4.78450398292957	3.77820857639809	4.70265754339091	5.33842441478356	3.4235781709818	4.16671544496642	6.55090066464752	0.0143552929770701	0	5.33234990037387	6.48944659862258	5.12018602753186	0.0426443374084937	4.1407786557828	2.52356195605701	0.20163386116965	5.23687524536694
ACH-001100	1.36737106564853	4.8414699994658	8.73947685252593	3.41953889151378	0	0.678071905112638	1.58976348698498	0	2.77188557851537	8.1873520732005	0.0565835283663675	4.67581593117227	1.41683974191283	3.96993327469786	6.99921081033579	3.29719141656586	1.07724299893246	1.62760683812965	4.33556900555675	0	0	2.25096157353322	0.0143552929770701	4.87725345387661	4.39780296186249	2.75060650483559	2.08065766334523	2.13093086982645	5.97338167497138	2.52857131887076	2.99457972421575	2.72465027173297	0.0143552929770701	0.0565835283663675	5.8444860877578	4.17152710603881	0	0.910732661902913	1.8073549220576	1.03562390973072	0.0285691521967709	4.54039930563062
ACH-000238	2.70487196445635	3.73226919950145	7.05929037564791	6.66476725535642	3.39506279951758	3.32048467801769	2.56071495447448	0.0143552929770701	8.38758656581935	6.87467403163581	1.50589092972996	7.34180788924394	4.02502879449152	8.46094729140651	7.13903966768306	5.50620838930675	4.24868662687383	3.94766615679601	6.13175409098481	0.0565835283663675	0.238786859587117	4.95559179175399	0	7.24849688595938	5.05528243550119	6.84899843040002	5.10726939359254	3.4541758931858	5.97636363573276	3.92219784839637	5.89190518821193	6.46401472450489	0	0.0840642647884745	3.51222688651396	5.94836723158468	7.30979464387458	0.66902676550963	5.33449676839042	3.04614178164472	3.22650852980868	6.50175758573866
ACH-000237	3.06177619758669	4.54966917072649	4.03210084316702	5.89457527317528	0	4.4276061727819	3.9560566524124	0.0143552929770701	5.57591736111815	5.7045953476324	0.516015147003665	8.01641831740687	7.41464295841001	6.26190685982807	8.71259578044703	4.87085786436376	4.28540221886225	6.25738784269265	2.08746284125034	1.58496250072116	0.575312330687437	4.93310047493137	0.0565835283663675	8.05153524407679	5.04439411935845	5.79701297783614	3.61941301059794	5.74819284958946	5.38162946703366	4.21878116778407	4.22496636500027	5.37955165336549	0	0.411426245726465	3.62175885670973	6.81082866218542	7.67997264299238	0.53605290024021	5.12680770314203	2.47508488294878	1.23878685958712	5.82043428407604
ACH-000393	2.79285535236249	5.63197732023875	6.39917109381982	0.443606651475615	5.44294349584873	0.526068811667588	2.48284828306847	0	5.97911075501579	6.52685131157335	1.18269229751619	6.309067020588	4.62351574149055	3.86987140617771	8.19643000095457	5.37955165336549	4.38612115681485	5.30706416225537	3.76234881564413	0.0285691521967709	0.0285691521967709	4.97177344719337	4.53667461756976	7.48429928116452	5.65992455840238	5.40531168259745	4.8109571587378	5.25134038278862	5.10894256866079	3.89433274227769	5.14200491598488	6.05050169744673	0	0.0143552929770701	5.36946648365072	6.82540404623068	6.50239425611126	0.485426827170242	5.0518071070133	3.30888505741176	0.070389327891398	4.98823022306046
ACH-000623	4.29130885982897	4.99004721957379	4.65133876610593	6.53698537579194	3.00539998774259	4.00090140274153	1.83995958748953	0	5.64500988439109	6.72301239639237	2.65535182861255	7.79545527204412	6.03143930931934	7.14984871416976	7.32264926213102	5.27463440251759	4.4666271200415	4.18030701996943	3.53729606709084	0.0143552929770701	2.53106949272595	5.94157586181824	0.0143552929770701	6.97831005209841	5.80632405739003	5.53915881110803	4.33485426933163	4.58676474335514	5.41616416473313	4.68706068833989	4.76181714250714	6.12866458654003	0	0.111031312388744	5.33664044640874	6.41430469462396	5.39506279951758	0.475084882948783	5.59991284218713	2.95046841415012	0.189033824390017	5.26491169307446
ACH-000359	2.08406426478847	3.99276843076892	4.53231695933277	9.83192473081036	4.00539998774259	3.03738222200308	0.526068811667588	0	5.17032569441555	5.69821847822441	0.879705766282288	6.65692533979424	5.08108392868763	7.58608916617544	8.39510565460353	4.07210580048042	4.86145916636151	5.57319272378161	2.32192809488736	0	0	5.59275601044103	0.0143552929770701	8.51747255410105	5.95652136333312	4.3212065669699	3.40053792958373	3.9560566524124	4.44824022521607	3.88655014732434	4.70210340662939	6.70639240967011	0	0.176322772640463	5.85947266685194	4.94438996227009	1.73552217729654	0.286881147788162	4.21334728173344	2.65306001710456	1.23266075679027	5.3305584000308
ACH-001028	1.36176835941915	3.90303827011291	8.95448714700532	6.82234775759704	6.05224198118114	2.81352468929781	1.88362081628567	0	3.74200621086674	4.91312876781974	0.575312330687437	6.45038647903429	2.81966818349646	0.37851162325373	6.71190783277251	3.62877359520165	4.26002565596146	3.16671544496642	5.97292236422542	0	0	2.24792751344359	0.214124805352847	6.8276920212244	5.14159627838382	5.67157644813065	2.01435529297707	2.56803210477128	4.0686708106651	2.62760683812965	3.47897180503294	5.05831649559082	0	0	3.91838623444635	4.70265754339091	5.6507645591169	0.0143552929770701	3.91647664443772	0.765534746362977	3.70043971814109	3.32192809488736
ACH-000621	2.64846544302731	4.98322165074267	5.13586316536868	6.97384083953314	6.10936055940423	0.20163386116965	1.55090066464752	0.0143552929770701	3.78240856492737	7.36780786211585	2.37016428054021	5.46956042171122	3.78031009904338	6.87884793102353	7.76327877242261	3.73335434061383	5.04001567884788	5.49185309632967	6.18962691588486	0	0.124328135002202	5.28318097894557	0.263034405833794	7.64947175718163	6.06995989045977	3.86096279785812	2.98732086592925	4.41818994794577	3.75167794568758	3.674686619928	4.19692173382033	6.26641176603611	0.0565835283663675	0.0426443374084937	4.51159454153741	5.47378691161437	5.44493204894218	0.632268215499513	4.93026424523502	3.25096157353322	0.0285691521967709	4.9676297534662
ACH-000056	3.0703893278914	3.83592407425437	6.26228280642066	0.782408564927373	2.50080205305716	1.35614381022528	2.5385381636298	0	6.03474394932473	6.61823865559545	0.37851162325373	8.55047745717086	3.04439411935845	0.807354922057604	7.29305774866259	6.10726939359254	3.9136075118231	4.06953032516231	2.62760683812965	0	0.0426443374084937	6.01167453338092	0	7.96728390783566	5.28318097894557	5.34801990922869	4.59991284218713	3.28392177230762	7.11894107272351	4.78920757534734	3.93640237772506	5.06177619758669	0.0426443374084937	0.0143552929770701	5.25436728144083	3.58014548442338	0.879705766282288	0.565597175854225	5.0574502721839	1.78659636189081	0.0143552929770701	6.27519333390221
ACH-000483	2.86591881455221	3.86492897228979	5.19455988602261	6.86752586116297	5.53044535469291	2.66902676550963	2.10097764772482	0	5.4947356048628	6.17452626526643	2.21723071622067	5.72410451986684	2.51601514700366	8.87860274151905	7.28290308333826	5.17192735435346	4.45285896471381	5.37155886261196	7.10632737916738	0.0143552929770701	0.31034012061215	5.20359271420771	0	7.37616881059537	5.57470704641555	3.9174317553901	4.0703893278914	4.55458885167764	5.17951105027151	3.05311133645956	4.97177344719337	6.83882573986814	0	0	4.06091204958787	5.7309116243181	5.30779279612989	3.08915913191124	7.03386345186629	2.68032435684402	1.9560566524124	6.16188768237689
ACH-000514	3.41953889151378	4.16108148227718	6.45252954467793	3.23725777090037	6.17990909001494	0.31034012061215	1.77820857639809	0.0285691521967709	7.05571626351254	7.21635785441676	1.14404636961671	8.55481905060495	2.90881290773955	8.7511758068635	7.66156434933973	6.17492568250068	4.56193705962243	2.50080205305716	5.60288440871842	1.31034012061215	5.15825622881134	6.41886457739032	0.250961573533219	7.98612646417927	3.49697358099828	6.06845585200555	6.21839371107679	5.43962313755712	6.75114232472695	4.69488019279919	5.22612314312524	5.58135124716878	0.0976107966264223	2.06695024392463	6.65764000520783	5.72082566608984	1.23266075679027	1.1243281350022	6.26303440583379	2.11769504266975	0.0426443374084937	6.90508609876177
ACH-000051	2.87970576628229	4.91312876781974	5.07553263116736	0.565597175854225	4.69097573834328	0.263034405833794	1.08406426478847	0	6.23668394455901	5.60584986719498	1.96716860753263	6.4599233626769	4.0408924306469	0.545968369105293	7.48759889472325	6.02680005934371	4.51790555352995	2.72683121703249	7.60310702966491	2.70929063572336	0.238786859587117	4.66732447027863	0.22650852980868	6.83048351645765	5.72082566608984	5.05311133645956	3.75274859140713	4.66789212523023	4.95512678126137	3.68594014844598	4.70154905694307	6.47183776242229	0	0.0143552929770701	5.95745033634712	5.23074100262691	6.33771109212829	0.713695814843359	4.78135971352466	3.76022094646651	4.30305008468167	5.88362081628567
[truncated: 802 more rows]
