# Supplementary material for: A network-based approach to integrate nutrient microenvironment in the prediction of synthetic lethality in cancer metabolism
Source: PLoS Comput Biol. 2022 Mar 14;18(3):e1009395. doi: 10.1371/journal.pcbi.1009395 (PMC8947600; doi:10.1371/journal.pcbi.1009395)
Supplement: S1 Code — (ZIP) [file pcbi.1009395.s001.zip › SupplementaryCode/Code_for_Figures/data/gMCSs_50k_Recon3D_RPMI_FBS_corrected_SYMBOL_exchanges_20210611.txt]

V1	V2	V3	V4	V5
gene_EX_his_L
gene_EX_ile_L
gene_EX_leu_L
gene_EX_lys_L
gene_EX_met_L
gene_EX_phe_L
gene_EX_thr_L
gene_EX_trp_L
gene_EX_val_L
CPS1	gene_EX_arg_L
ASL	gene_EX_arg_L
ASNS	gene_EX_asn_L
ASS1	gene_EX_arg_L
OAT	gene_EX_arg_L
OTC	gene_EX_arg_L
PAH	gene_EX_tyr_L
ISYNA1	gene_EX_inost
PMVK	SLC36A1	gene_EX_chsterol
PMVK	LPL	gene_EX_chsterol
PMVK	SLC38A4	gene_EX_chsterol
EBP	SLC36A1	gene_EX_chsterol
EBP	LPL	gene_EX_chsterol
EBP	SLC38A4	gene_EX_chsterol
CTH	gene_EX_cys_L	gene_EX_gthrd
AGL	GPI	gene_EX_glc_D
SLC36A1	HMGCR	gene_EX_chsterol
SLC36A1	MVD	gene_EX_chsterol
SLC36A1	NSDHL	gene_EX_chsterol
SLC36A1	SQLE	gene_EX_chsterol
FDFT1	LPL	gene_EX_chsterol
FDFT1	SLC38A4	gene_EX_chsterol
GBE1	GPI	gene_EX_glc_D
MAT2B	MAT1A	gene_EX_chol
GLUL	LGSN	gene_EX_gln_L
HMGCR	LPL	gene_EX_chsterol
HMGCR	SLC38A4	gene_EX_chsterol
LPL	LSS	gene_EX_chsterol
LPL	MVD	gene_EX_chsterol
LPL	MVK	gene_EX_chsterol
LPL	NSDHL	gene_EX_chsterol
LPL	SQLE	gene_EX_chsterol
MAT1A	MAT2A	gene_EX_chol
MVD	SLC38A4	gene_EX_chsterol
MVK	SLC38A4	gene_EX_chsterol
NSDHL	SLC38A4	gene_EX_chsterol
SLC38A4	SQLE	gene_EX_chsterol
CBS	gene_EX_cys_L	gene_EX_gthrd
CYP7A1	SLC36A1	SC5D	gene_EX_chsterol
CYP7A1	SLC38A4	SC5D	gene_EX_chsterol
FAXDC2	DHCR7	SLC38A4	MSMO1	gene_EX_chsterol
GPI	PYGB	PYGL	PYGM	gene_EX_glc_D
IMPA1	IMPA2	MTMR1	MTMR2	gene_EX_inost
