# Supplementary material for: A network-based approach to integrate nutrient microenvironment in the prediction of synthetic lethality in cancer metabolism
Source: PLoS Comput Biol. 2022 Mar 14;18(3):e1009395. doi: 10.1371/journal.pcbi.1009395 (PMC8947600; doi:10.1371/journal.pcbi.1009395)
Supplement: S1 Code — (ZIP) [file pcbi.1009395.s001.zip › SupplementaryCode/Code_for_Figures/data/sample_info.csv]

DepMap_ID	cell_line_name	stripped_cell_line_name	CCLE_Name	alias	COSMICID	sex	source	Achilles_n_replicates	cell_line_NNMD	culture_type	culture_medium	cas9_activity	RRID	WTSI_Master_Cell_ID	sample_collection_site	primary_or_metastasis	primary_disease	Subtype	age	Sanger_Model_ID	depmap_public_comments	lineage	lineage_subtype	lineage_sub_subtype	lineage_molecular_subtype
ACH-000001	NIH:OVCAR-3	NIHOVCAR3	NIHOVCAR3_OVARY	OVCAR3	905933.0	Female	ATCC						CVCL_0465	2201.0	ascites	Metastasis	Ovarian Cancer	Adenocarcinoma, high grade serous	60	SIDM00105		ovary	ovary_adenocarcinoma	high_grade_serous
ACH-000002	HL-60	HL60	HL60_HAEMATOPOIETIC_AND_LYMPHOID_TISSUE		905938.0	Female	ATCC						CVCL_0002	55.0	haematopoietic_and_lymphoid_tissue	Primary	Leukemia	Acute Myelogenous Leukemia (AML), M3 (Promyelocytic)	35	SIDM00829		blood	AML	M3
ACH-000003	CACO2	CACO2	CACO2_LARGE_INTESTINE	CACO2, CaCo-2		Male	ATCC						CVCL_0025		Colon		Colon/Colorectal Cancer	Adenocarcinoma		SIDM00891		colorectal	colorectal_adenocarcinoma
ACH-000004	HEL	HEL	HEL_HAEMATOPOIETIC_AND_LYMPHOID_TISSUE		907053.0	Male	DSMZ	2.0	-3.079202027817455	Suspension	RPMI + 10% FBS	52.4	CVCL_0001	783.0	haematopoietic_and_lymphoid_tissue		Leukemia	Acute Myelogenous Leukemia (AML), M6 (Erythroleukemia)	30	SIDM00594		blood	AML	M6
ACH-000005	HEL 92.1.7	HEL9217	HEL9217_HAEMATOPOIETIC_AND_LYMPHOID_TISSUE			Male	ATCC	2.0	-2.4044091731814	Suspension	RPMI + 10% FBS	86.6	CVCL_2481		bone_marrow		Leukemia	Acute Myelogenous Leukemia (AML), M6 (Erythroleukemia)	30	SIDM00593		blood	AML	M6
ACH-000006	MONO-MAC-6	MONOMAC6	MONOMAC6_HAEMATOPOIETIC_AND_LYMPHOID_TISSUE		908148.0	Male	DSMZ						CVCL_1426	2167.0	haematopoietic_and_lymphoid_tissue	Primary	Leukemia	Acute Myelogenous Leukemia (AML), M5 (Eosinophilic/Monocytic)	64	SIDM01023		blood	AML	M5
ACH-000007	LS513	LS513	LS513_LARGE_INTESTINE		907795.0	Male	ATCC	2.0	-2.5867076230269044	Adherent	RPMI + 10% FBS	47.7	CVCL_1386	569.0	large_intestine	Primary	Colon/Colorectal Cancer	Adenocarcinoma	63	SIDM00677		colorectal	colorectal_adenocarcinoma
ACH-000008	A101D	A101D	A101D_SKIN		910921.0	Male	ATCC						CVCL_1057	1806.0	skin		Skin Cancer	Melanoma	56	SIDM00801		skin	melanoma
ACH-000009	C2BBe1	C2BBE1	C2BBE1_LARGE_INTESTINE		910700.0	Male	ATCC	3.0	-4.135491417307976	Adherent	DMEM + 10% FBS + Glutamine + Insulin-Transferrin-Selenium	94.2	CVCL_1096	2104.0	Colon	Primary	Colon/Colorectal Cancer	Adenocarcinoma	72	SIDM01233		colorectal	colorectal_adenocarcinoma
ACH-000010	NCI-H2077	NCIH2077	NCIH2077_LUNG	NCI-H1581		Male	Academic lab						CVCL_5157		lung		Lung Cancer	Non-Small Cell Lung Cancer (NSCLC), Adenocarcinoma				lung	NSCLC	NSCLC_adenocarcinoma
ACH-000011	253J	253J	253J_URINARY_TRACT			Male	KCLB	1.0	-3.180379380210886		DMEM + 10% FBS	89.0	CVCL_7935		lymph_node	Metastasis	Bladder Cancer	Carcinoma	53			urinary_tract	bladder_carcinoma
ACH-000012	HCC827	HCC827	HCC827_LUNG		1240146.0	Female	ATCC	3.0	-4.242997805880599	Adherent	RPMI + 10% FBS	87.3	CVCL_2063	354.0	lung	Primary	Lung Cancer	Non-Small Cell Lung Cancer (NSCLC), Adenocarcinoma	39	SIDM01067		lung	NSCLC	NSCLC_adenocarcinoma
ACH-000013	ONCO-DG-1	ONCODG1	ONCODG1_OVARY			Female	DSMZ	2.0	-5.319862199315752		RPMI + 10% FBS	92.0	CVCL_1882		ascites	Metastasis	Ovarian Cancer	Adenocarcinoma, high grade serous	60	SIDM00093		ovary	ovary_adenocarcinoma	high_grade_serous
ACH-000014	Hs 294T	HS294T	HS294T_SKIN	A101D, Hs 294.T		Male	ATCC	2.0	-3.4849864879138264	Adherent	DMEM + 10% FBS	84.9	CVCL_0331		lymph_node	Metastasis	Skin Cancer	Melanoma	56	SIDM00800		skin	melanoma
ACH-000015	NCI-H1581	NCIH1581	NCIH1581_LUNG	NCI-H2077	908471.0	Male	ATCC	2.0	-4.226156938435151	Mixed adherent and suspension	DMEM:F12 (1:1) + 5% FBS	47.2	CVCL_1479	1237.0	lung	Primary	Lung Cancer	Non-Small Cell Lung Cancer (NSCLC), Large Cell Carcinoma	44	SIDM00748		lung	NSCLC	NSCLC_large_cell
ACH-000016	SLR 21	SLR21	SLR21_KIDNEY			Unknown	Academic lab						CVCL_V607		kidney	Metastasis	Kidney Cancer	Renal Cell Carcinoma				kidney	renal_cell_carcinoma
ACH-000017	SK-BR-3	SKBR3	SKBR3_BREAST			Female	ATCC	2.0	-2.9322500616974234	Adherent	McCoy's 5A + 10% FBS	72.9	CVCL_0033		pleural_effusion	Metastasis	Breast Cancer	Carcinoma	43	SIDM00897		breast	breast_carcinoma	ERneg_HER2pos	HER2_amp
ACH-000018	T24	T24	T24_URINARY_TRACT		724812.0	Female	ATCC	2.0	-2.945691222058075	Adherent	McCoy's 5A + 10% FBS	65.2	CVCL_0554	1455.0	urinary_tract	Primary	Bladder Cancer	Carcinoma	81	SIDM01184		urinary_tract	bladder_carcinoma
ACH-000019	MCF7	MCF7	MCF7_BREAST		905946.0	Female	ATCC	2.0	-2.4936754521313858	Adherent	EMEM + 10% FBS + 0.01mg/ml Insulin (Bovine)	65.0	CVCL_0031	588.0	pleural_effusion	Metastasis	Breast Cancer	Carcinoma	69	SIDM00148		breast	breast_carcinoma	ERpos_HER2neg	luminal
ACH-000020	MHH-CALL-2	MHHCALL2	MHHCALL2_HAEMATOPOIETIC_AND_LYMPHOID_TISSUE		908132.0	Female	DSMZ						CVCL_1409	1906.0	haematopoietic_and_lymphoid_tissue		Leukemia	Acute Lymphoblastic Leukemia (ALL), B-cell	15	SIDM00331		blood	ALL	b_cell
ACH-000021	NCI-H1693	NCIH1693	NCIH1693_LUNG		687802.0	Female	ATCC	4.0	-3.650513454181047	Adherent	RPMI + 10% FBS	85.9	CVCL_1488	634.0	lymph_node	Metastasis	Lung Cancer	Non-Small Cell Lung Cancer (NSCLC), Adenocarcinoma	55	SIDM00742		lung	NSCLC	NSCLC_adenocarcinoma
ACH-000022	PA-TU-8988S	PATU8988S	PATU8988S_PANCREAS			Female	DSMZ	2.0	-4.872597074238469	Adherent	DMEM + 10% FBS + 2mM Glutamax	93.7	CVCL_1846		liver	Metastasis	Pancreatic Cancer	Ductal Adenocarcinoma, exocrine	64	SIDM00452		pancreas	exocrine	exocrine_adenocarcinoma
ACH-000023	PA-TU-8988T	PATU8988T	PATU8988T_PANCREAS		1240201.0	Female	DSMZ						CVCL_1847	1242.0	liver	Metastasis	Pancreatic Cancer	Ductal Adenocarcinoma, exocrine	64	SIDM00453		pancreas	exocrine	exocrine_adenocarcinoma
ACH-000024	OPM-2	OPM2	OPM2_HAEMATOPOIETIC_AND_LYMPHOID_TISSUE		909249.0	Female	DSMZ	2.0	-3.9921807175391115	Suspension	RPMI + 10% FBS	71.9	CVCL_1625	112.0	haematopoietic_and_lymphoid_tissue	Primary	Myeloma	Multiple Myeloma	56	SIDM00457		plasma_cell	multiple_myeloma
ACH-000025	CH-157MN	CH157MN	CH157MN_CENTRAL_NERVOUS_SYSTEM			Female	Academic lab	2.0	-4.186946841168177	Semi-adherent	DMEM; 10% FBS	92.8	CVCL_5723		central_nervous_system		Brain Cancer	Meningioma				central_nervous_system	meningioma
ACH-000026	253J-BV	253JBV	253JBV_URINARY_TRACT			Male	KCLB	0.0	-1.6854705369962608	Adherent	DMEM + 10% FBS	89.0	CVCL_7937		lymph_node	Metastasis	Bladder Cancer	Carcinoma	53			urinary_tract	bladder_carcinoma
ACH-000027	GOS-3	GOS3	GOS3_CENTRAL_NERVOUS_SYSTEM			Male	DSMZ						CVCL_2050		central_nervous_system	Primary	Brain Cancer	Glioblastoma	55			central_nervous_system	glioma	glioblastoma
ACH-000028	KPL-1	KPL1	KPL1_BREAST			Female	DSMZ	3.0	-3.4146547554709725	Adherent	DMEM + 10% FBS	69.6	CVCL_2094		pleural_effusion	Metastasis	Breast Cancer	Carcinoma	50	SIDM00147		breast	breast_carcinoma	ERpos_HER2neg	luminal
ACH-000029	HCC-827-GR5	HCC827GR5	HCC827GR5_LUNG	HCC827 GR5		Female	Academic lab	2.0	-4.519949188347488	Adherent	RPMI; 5% FBS	49.1	CVCL_V622		lung	Primary	Lung Cancer	Non-Small Cell Lung Cancer (NSCLC), Adenocarcinoma	39			lung	NSCLC	NSCLC_adenocarcinoma
ACH-000030	PC-14	PC14	PC14_LUNG		753608.0	Male	RIKEN	3.0	-5.2573397440493865	Adherent	RPMI + 10% FBS	91.6	CVCL_1640	198.0	lung	Primary	Lung Cancer	Non-Small Cell Lung Cancer (NSCLC), Adenocarcinoma		SIDM00237		lung	NSCLC	NSCLC_adenocarcinoma
ACH-000031	Panc 02.13	PANC0213	PANC0213_PANCREAS			Female	ATCC						CVCL_1634		pancreas	Primary	Pancreatic Cancer	Ductal Adenocarcinoma, exocrine	64			pancreas	exocrine	exocrine_adenocarcinoma
ACH-000032	MHH-CALL-3	MHHCALL3	MHHCALL3_HAEMATOPOIETIC_AND_LYMPHOID_TISSUE			Female	DSMZ						CVCL_0089		bone_marrow		Leukemia	Acute Lymphoblastic Leukemia (ALL), B-cell	11			blood	ALL	b_cell
ACH-000033	NCI-H1819	NCIH1819	NCIH1819_LUNG			Female	Academic lab						CVCL_1497		lymph_node	Metastasis	Lung Cancer	Non-Small Cell Lung Cancer (NSCLC), Adenocarcinoma				lung	NSCLC	NSCLC_adenocarcinoma
ACH-000034		PLB985	PLB985_HAEMATOPOIETIC_AND_LYMPHOID_TISSUE	PLB985, PLB-985		Female	Academic lab						CVCL_2162		haematopoietic_and_lymphoid_tissue		Leukemia	Acute Myelogenous Leukemia (AML)		SIDM00811		blood	AML
ACH-000035	NCI-H1650	NCIH1650	NCIH1650_LUNG		687800.0	Male	ATCC	2.0	-3.023295750344012	Adherent	RPMI + 10% FBS	91.5	CVCL_1483	1548.0	pleural_effusion	Metastasis	Lung Cancer	Non-Small Cell Lung Cancer (NSCLC), Adenocarcinoma	27	SIDM00745		lung	NSCLC	NSCLC_adenocarcinoma
ACH-000036	U343	U343	U343_CENTRAL_NERVOUS_SYSTEM			Unknown	Academic lab	2.0	-3.536064023583529	Adherent	DMEM; 10% FBS	82.2	CVCL_4773		central_nervous_system		Brain Cancer	Glioblastoma	64			central_nervous_system	glioma	glioblastoma
ACH-000037	S-117	S117	S117_THYROID			Female	DSMZ	2.0	-4.075906648224997		RPMI + 10% FBS	76.4	CVCL_1674		soft_tissue		Sarcoma	Thyroid Sarcoma	47	SIDM00035		soft_tissue	thyroid_sarcoma
ACH-000038	EHEB	EHEB	EHEB_HAEMATOPOIETIC_AND_LYMPHOID_TISSUE		906854.0	Female	DSMZ						CVCL_1194	39.0	haematopoietic_and_lymphoid_tissue		Lymphoma	B-cell	69	SIDM01049		lymphocyte	lymphoma_unspecified	b_cell
ACH-000039	SK-N-MC	SKNMC	SKNMC_BONE			Female	ATCC	3.0	-2.6279722691496517	Adherent	EMEM + 10% FBS	65.3	CVCL_0530		bone	Metastasis	Bone Cancer	Ewings Sarcoma	14	SIDM00634		bone	Ewing_sarcoma		EWS_FLI
ACH-000040	U-118 MG	U118MG	U118MG_CENTRAL_NERVOUS_SYSTEM		687588.0	Male	ATCC	2.0	-3.785502015904844	Adherent	DMEM + 10% FBS	69.1	CVCL_0633	7.0	central_nervous_system	Primary	Brain Cancer	Astrocytoma		SIDM01193		central_nervous_system	glioma	astrocytoma
ACH-000041	RD-ES	RDES	RDES_BONE			Male	ATCC	2.0	-2.7316373364607416	Adherent	RPMI + 15% FBS	88.3	CVCL_2169		bone	Primary	Bone Cancer	Ewings Sarcoma	19			bone	Ewing_sarcoma		EWS_FLI
ACH-000042	Panc 02.03	PANC0203	PANC0203_PANCREAS		1298475.0	Female	ATCC	4.0	-3.3422965160792035	Adherent	RPMI + 10% FBS + 1mM Sodium pyruvate	88.9	CVCL_1633	1838.0	pancreas	Primary	Pancreatic Cancer	Ductal Adenocarcinoma, exocrine	70	SIDM01139		pancreas	exocrine	exocrine_adenocarcinoma
ACH-000043	Hs 895.T	HS895T	HS895T_FIBROBLAST			Female	ATCC						CVCL_0993		fibroblast	Metastasis	Fibroblast	Skin	48			fibroblast	fibroblast_skin
ACH-000044	MDA-MB-134-VI	MDAMB134VI	MDAMB134VI_BREAST			Female	ATCC						CVCL_0617		pleural_effusion	Metastasis	Breast Cancer	Breast Ductal Carcinoma	47	SIDM00005		breast	breast_ductal_carcinoma	ERpos_HER2neg	luminal
ACH-000045	MV4;11	MV411	MV411_HAEMATOPOIETIC_AND_LYMPHOID_TISSUE	MV-4-11	908156.0	Male	ATCC	2.0	-2.8806226850125216	Suspension	IMDM + 10% FBS	89.0	CVCL_0064	133.0	haematopoietic_and_lymphoid_tissue	Primary	Leukemia	Acute Myelogenous Leukemia (AML)	10	SIDM00657		blood	AML
ACH-000046	ACHN	ACHN	ACHN_KIDNEY		905950.0	Male	ATCC						CVCL_1067	371.0	pleural_effusion	Metastasis	Kidney Cancer	Renal Cell Carcinoma	22	SIDM00123		kidney	renal_cell_carcinoma
ACH-000047	GCIY	GCIY	GCIY_STOMACH		906869.0	Female	RIKEN	2.0	-5.0234258226325395		MEM + 15% FBS	89.6	CVCL_1228	1414.0	ascites	Metastasis	Gastric Cancer	Adenocarcinoma		SIDM00274		gastric	gastric_adenocarcinoma
ACH-000048	TOV-112D	TOV112D	TOV112D_OVARY		1299070.0	Female	ATCC	2.0	-3.0907941270929666	Adherent	MCDB 105:Medium 199 (1:1) + 15% FBS + 1.5g/l Sodium bicarbonate	47.6	CVCL_3612	5.0	ovary	Primary	Ovarian Cancer	Adenocarcinoma, endometrioid	42	SIDM01170		ovary	ovary_adenocarcinoma	endometrioid
ACH-000049	HEK TE	HEKTE	HEKTE_KIDNEY			Unknown	Academic lab						CVCL_WS59		kidney		Engineered					engineered_kidney
ACH-000050	NCI-H929	NCIH929	NCIH929_HAEMATOPOIETIC_AND_LYMPHOID_TISSUE		724825.0	Female	ATCC						CVCL_1600	1230.0	pleural_effusion	Metastasis	Myeloma	Multiple Myeloma, plasmacytoma	62	SIDM01148		plasma_cell	multiple_myeloma	plasmacytoma
ACH-000051	TE 617.T	TE617T	TE617T_SOFT_TISSUE			Female	ATCC						CVCL_1755		soft_tissue	Primary	Sarcoma	Rhabdomyosarcoma	1.67			soft_tissue	rhabdomyosarcoma
ACH-000052	A-673	A673	A673_BONE		684052.0	Female	ATCC	2.0	-2.9456650173134338	Adherent	DMEM + 10% FBS	67.2	CVCL_0080	660.0	soft_tissue	Primary	Bone Cancer	Ewings Sarcoma	15	SIDM00848		bone	Ewing_sarcoma		EWS_FLI
ACH-000053	KARPAS-299	KARPAS299	KARPAS299_HAEMATOPOIETIC_AND_LYMPHOID_TISSUE		907273.0	Male	Academic lab	3.0	-5.35130251500497	Suspension	RPMI + 20% FBS + 2mM Glutamine	55.5	CVCL_1324	906.0	haematopoietic_and_lymphoid_tissue		Lymphoma	T-cell, Non-Hodgkins, Anaplastic Large Cell (ALCL)	25	SIDM01010		lymphocyte	non_hodgkin_lymphoma	t_cell_ALCL
ACH-000054	HT-1080	HT1080	HT1080_SOFT_TISSUE		907064.0	Male	ATCC	2.0	-3.871935080003693	Adherent	EMEM + 10% FBS	85.9	CVCL_0317	1391.0	soft_tissue	Metastasis	Sarcoma	Fibrosarcoma	35	SIDM00828		soft_tissue	fibrosarcoma
ACH-000055	D283 Med	D283MED	D283MED_CENTRAL_NERVOUS_SYSTEM	D283	906834.0	Male	ATCC	3.0	-3.7727600167815334	Adherent	EMEM + 10% FBS	69.3	CVCL_1155	1184.0	abdomen	Metastasis	Brain Cancer	Medulloblastoma	6	SIDM00888		central_nervous_system	medulloblastoma	med_group_3	MYC_exp
ACH-000056	DOHH-2	DOHH2	DOHH2_HAEMATOPOIETIC_AND_LYMPHOID_TISSUE		906842.0	Male	DSMZ						CVCL_1179	1339.0	pleural_effusion	Metastasis	Lymphoma	Diffuse Large B-cell Lymphoma (DLBCL)	60	SIDM00981		lymphocyte	non_hodgkin_lymphoma	DLBCL
ACH-000057	OPM-1	OPM1	OPM1_HAEMATOPOIETIC_AND_LYMPHOID_TISSUE			Female	Academic lab						CVCL_5210		haematopoietic_and_lymphoid_tissue		Myeloma	Multiple Myeloma		SIDM00456		plasma_cell	multiple_myeloma
ACH-000058	ML-1	ML1	ML1_THYROID		1240178.0	Unknown	DSMZ						CVCL_H525	1227.0	thyroid		Thyroid Cancer	Carcinoma, follicular		SIDM00442		thyroid	thyroid_carcinoma	follicular
ACH-000059	SUP-B15	SUPB15	SUPB15_HAEMATOPOIETIC_AND_LYMPHOID_TISSUE		1247871.0	Male	ATCC						CVCL_0103	786.0	bone_marrow	Primary	Leukemia	Acute Lymphoblastic Leukemia (ALL), B-cell	9	SIDM01176		blood	ALL	b_cell
ACH-000060	Panc 10.05	PANC1005	PANC1005_PANCREAS		925348.0	Male	ATCC	2.0	-3.4226334208013616	Adherent	RPMI + 15% FBS + 2mM Glutamine + 1mM Sodium pyruvate + 60ug/ml Insulin + 10mM HEPES + 1.5g/l Sodium bicarbonate + 4.5g/l Glucose	93.2	CVCL_1639	197.0	pancreas	Primary	Pancreatic Cancer	Ductal Adenocarcinoma, exocrine	56	SIDM01135		pancreas	exocrine	exocrine_adenocarcinoma
ACH-000061	HH	HH	HH_HAEMATOPOIETIC_AND_LYMPHOID_TISSUE		907056.0	Male	ATCC						CVCL_1280	310.0	haematopoietic_and_lymphoid_tissue		Lymphoma	T-cell, Non-Hodgkins, Cutaneous	61	SIDM00671		lymphocyte	non_hodgkin_lymphoma	t_cell_cutaneous
ACH-000062	RERF-LC-MS	RERFLCMS	RERFLCMS_LUNG		910931.0	Male	JCRB						CVCL_1655	2051.0	lung	Primary	Lung Cancer	Non-Small Cell Lung Cancer (NSCLC), Adenocarcinoma		SIDM00355		lung	NSCLC	NSCLC_adenocarcinoma
ACH-000063		HS616T	HS616T_FIBROBLAST			Male							CVCL_0825		fibroblast		Fibroblast	Lymphoma	16			fibroblast	fibroblast_lymphocyte
ACH-000064	SALE	SALE	SALE_LUNG			Unknown	Academic lab						CVCL_WS60		lung		Engineered					engineered_lung
ACH-000065	OCI-AML5	OCIAML5	OCIAML5_HAEMATOPOIETIC_AND_LYMPHOID_TISSUE		1330983.0	Male	DSMZ						CVCL_1620	2130.0	haematopoietic_and_lymphoid_tissue	Primary	Leukemia	Acute Myelogenous Leukemia (AML)	77	SIDM00461		blood	AML
ACH-000066	HCC4006	HCC4006	HCC4006_LUNG			Male	ATCC						CVCL_1269		pleural_effusion	Metastasis	Lung Cancer	Non-Small Cell Lung Cancer (NSCLC), Adenocarcinoma				lung	NSCLC	NSCLC_adenocarcinoma
ACH-000067	Hs 683	HS683	HS683_CENTRAL_NERVOUS_SYSTEM		1240150.0	Male	ATCC	2.0	-3.664959708798694	Adherent	DMEM + 10% FBS	60.7	CVCL_0844	769.0	central_nervous_system	Primary	Brain Cancer	Oligodendroglioma	76	SIDM00666		central_nervous_system	glioma	oligodendroglioma
ACH-000068	REC-1	REC1	REC1_HAEMATOPOIETIC_AND_LYMPHOID_TISSUE			Male	DSMZ						CVCL_1884		lymph_node		Lymphoma	B-cell, Non-Hodgkins, Mantle Cell	61			lymphocyte	non_hodgkin_lymphoma	b_cell_mantle_cell
ACH-000069	Hs 611.T	HS611T	HS611T_HAEMATOPOIETIC_AND_LYMPHOID_TISSUE			Female	ATCC						CVCL_0823		haematopoietic_and_lymphoid_tissue		Lymphoma	B-cell, Hodgkins	48			lymphocyte	hodgkin_lymphoma
ACH-000070	697	697	697_HAEMATOPOIETIC_AND_LYMPHOID_TISSUE		906800.0	Male	DSMZ	2.0	-3.4631431166002313	Adherent	RPMI + 20% heat inactivated FBS	52.0	CVCL_0079	63.0	bone_marrow	Primary	Leukemia	Acute Lymphoblastic Leukemia (ALL), B-cell	12	SIDM01076		blood	ALL	b_cell
ACH-000071		HS706T	HS706T_BONE			Female	ATCC						CVCL_0863		fibroblast		Fibroblast	Bone	16			fibroblast	fibroblast_bone
ACH-000072	MEG-01	MEG01	MEG01_HAEMATOPOIETIC_AND_LYMPHOID_TISSUE		908126.0	Male	ATCC	0.0	-0.8617775749954423	Mixed adherent and suspension	RPMI + 10% FBS	42.7	CVCL_0425	1263.0	bone_marrow		Leukemia	Chronic Myelogenous Leukemia (CML)	55	SIDM00526		blood	CML
ACH-000073	GRANTA-519	GRANTA519	GRANTA519_HAEMATOPOIETIC_AND_LYMPHOID_TISSUE		1303897.0	Female	DSMZ						CVCL_1818	1776.0	haematopoietic_and_lymphoid_tissue	Primary	Lymphoma	B-cell, Non-Hodgkins, Mantle Cell	58	SIDM01058		lymphocyte	non_hodgkin_lymphoma	b_cell_mantle_cell
ACH-000074	KU812	KU812	KU812_HAEMATOPOIETIC_AND_LYMPHOID_TISSUE		907311.0	Male	ATCC	2.0	-3.287602522717895		RPMI + 10% FBS	72.3	CVCL_0379	598.0	haematopoietic_and_lymphoid_tissue		Leukemia	Chronic Myelogenous Leukemia (CML), blast crisis	38	SIDM00308		blood	CML	blast_crisis
ACH-000075	U-87 MG	U87MG	U87MG_CENTRAL_NERVOUS_SYSTEM		687590.0	Unknown	ATCC	2.0	-2.3189581603709932	Adherent	EMEM + 10% FBS	62.1	CVCL_0022	549.0	central_nervous_system	Primary	Brain Cancer	Astrocytoma	44	SIDM01189		central_nervous_system	glioma	astrocytoma
ACH-000076	NCO2	NCO2	NCO2_HAEMATOPOIETIC_AND_LYMPHOID_TISSUE			Female	HSRRB	2.0	-3.9335796749184095		RPMI + 10% FBS	55.0	CVCL_3043		haematopoietic_and_lymphoid_tissue		Leukemia	Chronic Myelogenous Leukemia (CML)	35			blood	CML
ACH-000077	MJ	MJ	MJ_HAEMATOPOIETIC_AND_LYMPHOID_TISSUE			Male	ATCC	2.0	-2.6117784783682345	Suspension	IMDM + 10% FBS	50.0	CVCL_1414		haematopoietic_and_lymphoid_tissue		Lymphoma	T-cell, Non-Hodgkins, Cutaneous	50			lymphocyte	non_hodgkin_lymphoma	t_cell_cutaneous
ACH-000078	MHH-NB-11	MHHNB11	MHHNB11_AUTONOMIC_GANGLIA		908135.0	Male	DSMZ	3.0	-2.124524035701905	Adherent	RPMI + 10% FBS	60.3	CVCL_1412	1818.0	autonomic_ganglia	Metastasis	Neuroblastoma		4	SIDM00387		peripheral_nervous_system	neuroblastoma		MYCN_amp
ACH-000079	TE 125.T	TE125T	TE125T_FIBROBLAST			Female	ATCC						CVCL_1740		fibroblast		Fibroblast	Soft tissue	1			fibroblast	fibroblast_soft_tissue
ACH-000080	BDCM	BDCM	BDCM_HAEMATOPOIETIC_AND_LYMPHOID_TISSUE			Male	ATCC	0.0	-1.0975210552208097		RPMI + 10% FBS	74.2	CVCL_4613		haematopoietic_and_lymphoid_tissue		Leukemia	Acute Myelogenous Leukemia (AML), M5 (Eosinophilic/Monocytic)				blood	AML	M5
ACH-000081	GDM-1	GDM1	GDM1_HAEMATOPOIETIC_AND_LYMPHOID_TISSUE		906870.0	Female	ATCC						CVCL_1230	164.0	haematopoietic_and_lymphoid_tissue		Leukemia	Acute Myelogenous Leukemia (AML)	66	SIDM01057		blood	AML
ACH-000082	G-292, clone A141B1	G292CLONEA141B1	G292CLONEA141B1_BONE	G292CLONEA141B1, G-292 clone A141B1	1290807.0	Female	ATCC	2.0	-4.365853783316597	Adherent	McCoy's 5A + 10% FBS	75.2	CVCL_2909	661.0	bone	Primary	Bone Cancer	Osteosarcoma	9	SIDM00858		bone	osteosarcoma
ACH-000083	Hs 281.T	HS281T	HS281T_FIBROBLAST			Female	ATCC						CVCL_0715		fibroblast		Fibroblast	Breast	37			fibroblast	fibroblast_breast
ACH-000084		MUTZ3	MUTZ3_HAEMATOPOIETIC_AND_LYMPHOID_TISSUE	MUTZ3		Male	DSMZ						CVCL_1433		haematopoietic_and_lymphoid_tissue		Leukemia	Acute Myelogenous Leukemia (AML)	29			blood	AML
ACH-000085	T3M-4	T3M4	T3M4_PANCREAS			Male	RIKEN	1.0	-2.8620326229823	Adherent	F12 + 10% FBS	92.9	CVCL_4056		lymph_node	Primary	Pancreatic Cancer	Ductal Adenocarcinoma, exocrine	64			pancreas	exocrine	exocrine_adenocarcinoma
ACH-000086	ACC-MESO-1	ACCMESO1	ACCMESO1_PLEURA			Female	RIKEN	2.0	-4.054069394672587		RPMI + 10% FBS + Glutamax + Sodium pyruvate	78.6	CVCL_5113		pleura		Lung Cancer	Mesothelioma	61			lung	mesothelioma
ACH-000087	SK-ES-1	SKES1	SKES1_BONE		684072.0	Male	ATCC	2.0	-3.082132260280724		McCoy's 5A + 15% FBS	58.0	CVCL_0627	41.0	bone	Primary	Bone Cancer	Ewings Sarcoma	18	SIDM01111		bone	Ewing_sarcoma		EWS_FLI
ACH-000088		HS172T	HS172T_FIBROBLAST			Male	ATCC						CVCL_0660		fibroblast		Fibroblast	Bladder	50			fibroblast	fibroblast_urinary_tract
ACH-000089	NCI-H684	NCIH684	NCIH684_LARGE_INTESTINE			Male	KCLB						CVCL_9980		liver	Metastasis	Colon/Colorectal Cancer	Adenocarcinoma	55			colorectal	colorectal_adenocarcinoma
ACH-000090	PC-3	PC3	PC3_PROSTATE		905934.0	Male	ATCC	0.0	-2.134615022331149	Adherent	RPMI + 10% FBS	58.4	CVCL_0035	911.0	bone	Metastasis	Prostate Cancer	Adenocarcinoma	62	SIDM00088		prostate	prostate_adenocarcinoma
ACH-000091	OV56	OV56	OV56_OVARY		1480362.0	Female	ECACC						CVCL_2673	686.0	ascites	Metastasis	Ovarian Cancer	Adenocarcinoma, serous	46	SIDM00475		ovary	ovary_adenocarcinoma	serous
ACH-000092	NCI-H2452	NCIH2452	NCIH2452_PLEURA		908462.0	Male	ATCC	2.0	-4.0210945439007615	Adherent	RPMI + 10% FBS	85.7	CVCL_1553	624.0	pleura	Metastasis	Lung Cancer	Mesothelioma		SIDM00722		lung	mesothelioma
ACH-000093	Panc 05.04	PANC0504	PANC0504_PANCREAS			Female	ATCC	2.0	-1.5698310394190162	Adherent	RPMI-1640; 15% FBS; 10 mM HEPES, 1 mM sodium pyruvate, 4.5 g/L glucose, 1.5 g/L sodium bicarbonate, 20 Units/ml recombinanat insulin,	77.6	CVCL_1637		pancreas	Primary	Pancreatic Cancer	Ductal Adenocarcinoma, exocrine	77			pancreas	exocrine	exocrine_adenocarcinoma
ACH-000094	HPAF-II	HPAFII	HPAFII_PANCREAS		724869.0	Male	ATCC						CVCL_0313	889.0	ascites	Metastasis	Pancreatic Cancer	Ductal Adenocarcinoma, exocrine	44	SIDM00669		pancreas	exocrine	exocrine_adenocarcinoma
ACH-000095	D341	D341	D341MED_CENTRAL_NERVOUS_SYSTEM	D341MED		Male	ATCC	3.0	-2.739830035303315		DMEM:F12 (1:1) + 15% FBS	95.6	CVCL_0018		central_nervous_system		Brain Cancer	Medulloblastoma	3.5			central_nervous_system	medulloblastoma	med_group_3	MYC_amp
ACH-000096	G-401	G401	G401_SOFT_TISSUE		907299.0	Male	ATCC	2.0	-2.4053085470755486	Adherent	McCoy's 5A + 10% FBS	38.0	CVCL_0270	962.0	kidney	Primary	Rhabdoid	Malignant Rhabdoid Tumor	0.25	SIDM00856		kidney	malignant_rhabdoid_tumor
ACH-000097	ZR-75-1	ZR751	ZR751_BREAST			Female	ATCC	2.0	-4.290229593990658	Adherent	RPMI + 10% FBS	79.1	CVCL_0588		ascites	Metastasis	Breast Cancer	Breast Ductal Carcinoma	63	SIDM00314		breast	breast_ductal_carcinoma	ERpos_HER2neg	luminal
ACH-000098	GAMG	GAMG	GAMG_CENTRAL_NERVOUS_SYSTEM		906868.0	Female	DSMZ	2.0	-5.026314848961039	Adherent	DMEM + 10% FBS + 2mM Glutamax	91.1	CVCL_1226	1174.0	central_nervous_system	Primary	Brain Cancer	Glioblastoma	42	SIDM01055		central_nervous_system	glioma	glioblastoma
ACH-000099	SIMA	SIMA	SIMA_AUTONOMIC_GANGLIA		753620.0	Male	DSMZ	3.0	-3.2432131205642634		RPMI + 10% FBS	59.0	CVCL_1695	2076.0	autonomic_ganglia		Neuroblastoma		1.67	SIDM00395		peripheral_nervous_system	neuroblastoma
ACH-000100	RH-41	RH41	RH41_SOFT_TISSUE		1240210.0	Female	DSMZ	0.0	-2.893983090065027	Adherent	RPMI + 10% FBS	75.2	CVCL_2176	2052.0	liver	Metastasis	Sarcoma	Rhabdomyosarcoma, alveolar		SIDM00426		soft_tissue	rhabdomyosarcoma	alveolar
ACH-000101	KE-37	KE37	KE37_HAEMATOPOIETIC_AND_LYMPHOID_TISSUE		907277.0	Male	DSMZ	2.0	-3.0950181709074567	Suspension	RPMI + 10% FBS	72.0	CVCL_1327	1012.0	haematopoietic_and_lymphoid_tissue		Leukemia	Acute Lymphoblastic Leukemia (ALL), T-cell	27	SIDM01003		blood	ALL	t_cell
ACH-000102	GMS-10	GMS10	GMS10_CENTRAL_NERVOUS_SYSTEM		906873.0	Male	DSMZ						CVCL_1233	294.0	central_nervous_system	Primary	Brain Cancer	Glioblastoma	49	SIDM01074		central_nervous_system	glioma	glioblastoma
ACH-000103	Caov-4	CAOV4	CAOV4_OVARY		949090.0	Female	ATCC						CVCL_0202	1524.0	ovary	Metastasis	Ovarian Cancer	Adenocarcinoma, high grade serous	45	SIDM00918		ovary	ovary_adenocarcinoma	high_grade_serous
ACH-000104	Loucy	LOUCY	LOUCY_HAEMATOPOIETIC_AND_LYMPHOID_TISSUE		907789.0	Female	ATCC						CVCL_1380	1645.0	haematopoietic_and_lymphoid_tissue		Leukemia	Acute Lymphoblastic Leukemia (ALL), T-cell	38	SIDM00342		blood	ALL	t_cell
ACH-000105	ALL-SIL	ALLSIL	ALLSIL_HAEMATOPOIETIC_AND_LYMPHOID_TISSUE		1295740.0	Male	DSMZ						CVCL_1805	2263.0	haematopoietic_and_lymphoid_tissue	Primary	Leukemia	Acute Lymphoblastic Leukemia (ALL), T-cell	17	SIDM00994		blood	ALL	t_cell
ACH-000106	JVM-2	JVM2	JVM2_HAEMATOPOIETIC_AND_LYMPHOID_TISSUE		907269.0	Female	DSMZ	0.0	-1.8277458867413208		RPMI + 10% FBS	67.4	CVCL_1319	764.0	haematopoietic_and_lymphoid_tissue		Lymphoma	B-cell, Non-Hodgkins, Mantle Cell	63	SIDM01013		lymphocyte	non_hodgkin_lymphoma	b_cell_mantle_cell
ACH-000107	Capan-2	CAPAN2	CAPAN2_PANCREAS		910915.0	Male	ATCC						CVCL_0026	703.0	pancreas	Primary	Pancreatic Cancer	Ductal Adenocarcinoma, exocrine	56	SIDM00943		pancreas	exocrine	exocrine_adenocarcinoma
ACH-000108	KP-3	KP3	KP3_PANCREAS		1298219.0	Male	HSRRB	3.0	-4.0024769841539065		RPMI + 10% FBS	69.1	CVCL_3005	155.0	liver	Metastasis	Pancreatic Cancer	Ductal Adenosquamous Carcinoma, exocrine	75	SIDM00571		pancreas	exocrine	exocrine_adenosquamous
ACH-000109	NCI-H3255	NCIH3255	NCIH3255_LUNG			Female	Academic lab						CVCL_6831		lung	Primary	Lung Cancer	Non-Small Cell Lung Cancer (NSCLC), Adenocarcinoma		SIDM00046		lung	NSCLC	NSCLC_adenocarcinoma
ACH-000110	NCC-StC-K140	NCCSTCK140	NCCSTCK140_STOMACH			Female	RIKEN						CVCL_3055		stomach		Gastric Cancer	Adenocarcinoma	36			gastric	gastric_adenocarcinoma
ACH-000111	HCC1187	HCC1187	HCC1187_BREAST		749711.0	Female	ATCC	2.0	-2.7622337671381336	Mixed adherent and suspension	RPMI + 10% FBS	90.8	CVCL_1247	1644.0	breast	Primary	Breast Cancer	Breast Ductal Carcinoma	41	SIDM00885		breast	breast_ductal_carcinoma	ERneg_HER2neg	basal_A
ACH-000112	SIG-M5	SIGM5	SIGM5_HAEMATOPOIETIC_AND_LYMPHOID_TISSUE		909715.0	Male	DSMZ	0.0	-0.7177934256461422		IMDM + 10% FBS	31.3	CVCL_1694	656.0	bone_marrow		Leukemia	Acute Myelogenous Leukemia (AML), M5 (Eosinophilic/Monocytic)	63	SIDM00396		blood	AML	M5
ACH-000113	OCI-AML2	OCIAML2	OCIAML2_HAEMATOPOIETIC_AND_LYMPHOID_TISSUE		910947.0	Male	DSMZ	2.0	-3.6640156844221057		AlphaMEM + 20% FBS	57.9	CVCL_1619	749.0	haematopoietic_and_lymphoid_tissue	Primary	Leukemia	Acute Myelogenous Leukemia (AML), M4 (Myelomonocytic)	65	SIDM00446		blood	AML	M4
ACH-000114	SU.86.86	SU8686	SU8686_PANCREAS		1240218.0	Female	ATCC	1.0	-3.970513398624338		RPMI + 10% FBS	89.8	CVCL_3881	268.0	liver	Metastasis	Pancreatic Cancer	Ductal Adenocarcinoma, exocrine	57	SIDM01188		pancreas	exocrine	exocrine_adenocarcinoma
ACH-000115	VCaP	VCAP	VCAP_PROSTATE		1299075.0	Male	ATCC	2.0	-2.8680881012149504	Adherent	DMEM+10 %FBS	54.2	CVCL_2235	2154.0	bone	Metastasis	Prostate Cancer	Adenocarcinoma	59	SIDM01077		prostate	prostate_adenocarcinoma
ACH-000116	OAW28	OAW28	OAW28_OVARY		946360.0	Female	ECACC	2.0	-4.532444873301833	Adherent	DMEM + 10% FBS	50.1	CVCL_1614	173.0	ascites	Metastasis	Ovarian Cancer	Adenocarcinoma, high grade serous		SIDM00481		ovary	ovary_adenocarcinoma	high_grade_serous
ACH-000117	EFM-192A	EFM192A	EFM192A_BREAST		1290798.0	Female	DSMZ						CVCL_1812	1187.0	pleural_effusion	Metastasis	Breast Cancer	Adenocarcinoma	46	SIDM01002		breast	breast_adenocarcinoma	ERpos_HER2pos	HER2_amp
ACH-000118	HUP-T3	HUPT3	HUPT3_PANCREAS		907285.0	Male	DSMZ	4.0	-4.5215432641743964	Adherent	MEM + 10% FBS	70.2	CVCL_1299	109.0	ascites	Metastasis	Pancreatic Cancer	Ductal Adenocarcinoma, exocrine	66	SIDM00533		pancreas	exocrine	exocrine_adenocarcinoma
ACH-000119	Hs 863.T	HS863T	HS863T_FIBROBLAST			Female	ATCC						CVCL_0959		fibroblast		Fibroblast	Bone	5			fibroblast	fibroblast_bone
ACH-000120	CHP-212	CHP212	CHP212_AUTONOMIC_GANGLIA		906820.0	Male	ATCC	4.0	-3.0168711362734215	Adherent	EMEM:F12 (1:1) + 10% FBS	45.2	CVCL_1125	13.0	central_nervous_system		Neuroblastoma			SIDM00910		peripheral_nervous_system	neuroblastoma		MYCN_amp
ACH-000121	NCI-H2405	NCIH2405	NCIH2405_LUNG		687821.0	Male	ATCC						CVCL_1551	82.0	ascites	Metastasis	Lung Cancer	Non-Small Cell Lung Cancer (NSCLC), Adenocarcinoma	47	SIDM00724		lung	NSCLC	NSCLC_adenocarcinoma
ACH-000122	SUP-T11	SUPT11	SUPT11_HAEMATOPOIETIC_AND_LYMPHOID_TISSUE			Male	DSMZ						CVCL_2210		bone_marrow		Leukemia	Acute Lymphoblastic Leukemia (ALL), T-cell	74			blood	ALL	t_cell
ACH-000123	COV434	COV434	COV434_OVARY			Female	ECACC	3.0	-3.993576687844397	Adherent	DMEM + 10% FBS + 2mM L-glutamine	43.0	CVCL_2010		ovary	Primary	Ovarian Cancer	Adenocarcinoma, endometrioid				ovary	ovary_adenocarcinoma	endometrioid
ACH-000124	OCI-LY-19	OCILY19	OCILY19_HAEMATOPOIETIC_AND_LYMPHOID_TISSUE		1330984.0	Female	DSMZ	0.0	-0.1852510071041177	Suspension		99.0	CVCL_1878	1972.0	bone_marrow	Primary	Lymphoma	Diffuse Large B-cell Lymphoma (DLBCL)	27	SIDM00460		lymphocyte	non_hodgkin_lymphoma	DLBCL
ACH-000125	TO 175.T	TO175T	TO175T_FIBROBLAST			Male	ATCC						CVCL_3806		lymph_node	Metastasis	Fibroblast	Lymphoma	29			fibroblast	fibroblast_lymphocyte
ACH-000126	KG-1-C	KG1C	KG1C_CENTRAL_NERVOUS_SYSTEM			Male	HSRRB						CVCL_2971		central_nervous_system	Primary	Brain Cancer	Oligodendroglioma	13	SIDM00784		central_nervous_system	glioma	oligodendroglioma
ACH-000127	SLR 20	SLR20	SLR20_KIDNEY			Unknown	Academic lab	1.0	-5.460242561830096	Adherent	RPMI; 10% FBS	88.0	CVCL_V606		kidney	Primary	Kidney Cancer	Renal Cell Carcinoma				kidney	renal_cell_carcinoma
ACH-000128	LN-319	LN319	LN319_CENTRAL_NERVOUS_SYSTEM			Male	Academic lab	2.0	-3.1125136568746745	Adherent	DMEM: 90.0%	68.8	CVCL_3958		central_nervous_system		Brain Cancer	Astrocytoma	67			central_nervous_system	glioma	astrocytoma
ACH-000129	NCI-H1341	NCIH1341	NCIH1341_LUNG		1330964.0	Female	ATCC						CVCL_1463	1825.0	cervix	Metastasis	Lung Cancer	Small Cell Lung Cancer (SCLC)		SIDM00646		lung	SCLC
ACH-000130	NALM-19	NALM19	NALM19_HAEMATOPOIETIC_AND_LYMPHOID_TISSUE			Male	DSMZ						CVCL_1835		haematopoietic_and_lymphoid_tissue		Leukemia	Acute Lymphoblastic Leukemia (ALL), B-cell	26			blood	ALL	b_cell
ACH-000131	Hs 229.T	HS229T	HS229T_FIBROBLAST			Male	ATCC						CVCL_0698		fibroblast	Primary	Fibroblast	Lung	65			fibroblast	fibroblast_lung
ACH-000132	JHOS-2	JHOS2	JHOS2_OVARY		1479995.0	Female	RIKEN	1.0	-4.498486699842825		DMEM:F12 (1:1) + 10% FBS	83.8	CVCL_4647	436.0	ovary	Primary	Ovarian Cancer	Adenocarcinoma, high grade serous	45	SIDM00305		ovary	ovary_adenocarcinoma	high_grade_serous
ACH-000133	Hs 729	HS729	HS729_SOFT_TISSUE			Male	ATCC	2.0	-4.426444420630004	Adherent	DMEM + 5% FBS	72.0	CVCL_0871		fibroblast	Primary	Fibroblast	Soft tissue	74			fibroblast	fibroblast_soft_tissue
ACH-000134	HS274T	HS274T	HS274T_FIBROBLAST			Female	ATCC						CVCL_0711		fibroblast		Fibroblast	Breast	66			fibroblast	fibroblast_breast
ACH-000135	Hs 940.T	HS940T	HS940T_FIBROBLAST		1298145.0	Male	ATCC						CVCL_1038	707.0	fibroblast	Primary	Fibroblast	Skin	57	SIDM00662		fibroblast	fibroblast_skin
ACH-000136	CHP-126	CHP126	CHP126_AUTONOMIC_GANGLIA		910567.0	Female	DSMZ						CVCL_1123	38.0	autonomic_ganglia	Primary	Neuroblastoma		1	SIDM00286		peripheral_nervous_system	neuroblastoma		MYCN_amp
ACH-000137	8-MG-BA	8MGBA	8MGBA_CENTRAL_NERVOUS_SYSTEM		687562.0	Female	DSMZ	2.0	-3.7124310670504994	Adherent	EMEM + 20% FBS	54.3	CVCL_1052	1207.0	central_nervous_system	Primary	Brain Cancer	Astrocytoma	54	SIDM00998		central_nervous_system	glioma	astrocytoma
ACH-000138	CFPAC-1	CFPAC1	CFPAC1_PANCREAS		906821.0	Male	ATCC	3.0	-3.7482056607614433	Mixed adherent and suspension	DMEM + 10% FBS	67.1	CVCL_1119	572.0	liver	Metastasis	Pancreatic Cancer	Ductal Adenocarcinoma, exocrine	26	SIDM00130		pancreas	exocrine	exocrine_adenocarcinoma
ACH-000139	Panc 03.27	PANC0327	PANC0327_PANCREAS		925346.0	Female	ATCC						CVCL_1635	1873.0	pancreas	Primary	Pancreatic Cancer	Ductal Adenocarcinoma, exocrine	65	SIDM01138		pancreas	exocrine	exocrine_adenocarcinoma
ACH-000140	Pfeiffer	PFEIFFER	PFEIFFER_HAEMATOPOIETIC_AND_LYMPHOID_TISSUE			Male	ATCC						CVCL_3326		pleural_effusion	Metastasis	Lymphoma	Diffuse Large B-cell Lymphoma (DLBCL)				lymphocyte	non_hodgkin_lymphoma	DLBCL
ACH-000141	SNU-308	SNU308	SNU308_BILIARY_TRACT			Unknown	KCLB	3.0	-3.5059861547743028		RPMI + 10% FBS + Sodium bicarbonate	81.4	CVCL_5048		biliary_tract		Gallbladder Cancer	Adenocarcinoma		SIDM00161		bile_duct	gallbladder_adenocarcinoma
ACH-000142	CAL-29	CAL29	CAL29_URINARY_TRACT		1290730.0	Female	DSMZ	2.0	-3.5693740587106078	Adherent	DMEM + 10% FBS	82.8	CVCL_1808	2040.0	urinary_tract	Primary	Bladder Cancer	Transitional Cell Carcinoma	80	SIDM00936		urinary_tract	bladder_carcinoma	bladder_transitional_cell
ACH-000143		HCC2429	HCC2429_LUNG			Female	Academic lab	2.0	-3.4509233464318414	Adherent	RPMI; 10% FBS	75.4	CVCL_5132		lung		Lung Cancer	Non-Small Cell Lung Cancer (NSCLC), unspecified	34			lung	NSCLC
ACH-000144	RERF-GC-1B	RERFGC1B	RERFGC1B_STOMACH		1240209.0	Male	HSRRB	0.0	-0.7905682736184784		RPMI + 10% FBS	98.0	CVCL_3152	285.0	lymph_node	Metastasis	Gastric Cancer	Adenocarcinoma	41	SIDM00358		gastric	gastric_adenocarcinoma
ACH-000145	SK-LMS-1	SKLMS1	SKLMS1_SOFT_TISSUE		909720.0	Female	ATCC						CVCL_0628	1641.0	soft_tissue	Primary	Sarcoma	Leiomyosarcoma	43	SIDM01109		soft_tissue	leiomyosarcoma
ACH-000146	THP-1	THP1	THP1_HAEMATOPOIETIC_AND_LYMPHOID_TISSUE		909771.0	Male	ATCC	3.0	-5.0140315567514255	Suspension	RPMI + 10% FBS + 0.5mM BME	65.6	CVCL_0006	770.0	haematopoietic_and_lymphoid_tissue	Primary	Leukemia	Acute Myelogenous Leukemia (AML), M5 (Eosinophilic/Monocytic)	1	SIDM01172		blood	AML	M5
ACH-000147	T-47D	T47D	T47D_BREAST		905945.0	Female	ATCC	2.0	-4.8047402668160055	Adherent	RPMI + 10% FBS + 2ug/ml Insulin	68.0	CVCL_0553	1286.0	pleural_effusion	Metastasis	Breast Cancer	Breast Ductal Carcinoma	54	SIDM00097		breast	breast_ductal_carcinoma	ERpos_HER2neg	luminal
ACH-000148	Hs 578T	HS578T	HS578T_BREAST		905957.0	Female	ATCC	3.0	-4.536653603904367	Adherent	DMEM + 10% FBS	70.9	CVCL_0332	655.0	breast	Primary	Breast Cancer	Carcinoma	74	SIDM00135		breast	breast_carcinoma	ERneg_HER2neg	basal_B
ACH-000149	SK-N-SH	SKNSH	SKNSH_AUTONOMIC_GANGLIA		717431.0	Female	ATCC						CVCL_0531	1165.0	bone_marrow	Metastasis	Neuroblastoma		4	SIDM01098		peripheral_nervous_system	neuroblastoma
ACH-000150	HCC2935	HCC2935	HCC2935_LUNG			Male	ATCC	1.0	-3.183794959637581	Adherent	RPMI + 10% FBS	83.2	CVCL_1265		pleural_effusion	Primary	Lung Cancer	Non-Small Cell Lung Cancer (NSCLC), Adenocarcinoma	39			lung	NSCLC	NSCLC_adenocarcinoma
ACH-000151	JM1	JM1	JM1_HAEMATOPOIETIC_AND_LYMPHOID_TISSUE		1327768.0	Male	ATCC	2.0	-2.4895970788623814	Suspension	IMDM + 10% FBS	67.0	CVCL_3532	2096.0	haematopoietic_and_lymphoid_tissue		Leukemia	Acute Lymphoblastic Leukemia (ALL), B-cell		SIDM00689		blood	ALL	b_cell
ACH-000152	M059K	M059K	M059K_CENTRAL_NERVOUS_SYSTEM			Male	ATCC	2.0	-4.5786731454787715	Adherent	DMEM:F12 (1:1) + 10% FBS	74.5	CVCL_0401		central_nervous_system	Primary	Brain Cancer	Glioblastoma	33	SIDM00639		central_nervous_system	glioma	glioblastoma
ACH-000153	NCI-H2052	NCIH2052	NCIH2052_PLEURA		688058.0	Male	ATCC	1.0	-2.7045437037710056	Adherent	RPMI + 10% FBS	69.5	CVCL_1518	1485.0	pleural_effusion	Metastasis	Lung Cancer	Mesothelioma	65	SIDM00713		lung	mesothelioma
ACH-000154	HS888T	HS888T	HS888T_FIBROBLAST			Male	ATCC						CVCL_0979		fibroblast		Fibroblast	Bone	20			fibroblast	fibroblast_bone
ACH-000155	SW 1990	SW1990	SW1990_PANCREAS		910907.0	Male	ATCC						CVCL_1723	1912.0	spleen	Primary	Pancreatic Cancer	Ductal Adenocarcinoma, exocrine	56	SIDM01165		pancreas	exocrine	exocrine_adenocarcinoma
ACH-000156	MHH-CALL-4	MHHCALL4	MHHCALL4_HAEMATOPOIETIC_AND_LYMPHOID_TISSUE		908133.0	Male	DSMZ						CVCL_1410	2070.0	haematopoietic_and_lymphoid_tissue		Leukemia	Acute Lymphoblastic Leukemia (ALL), B-cell	10	SIDM00376		blood	ALL	b_cell
ACH-000157	A4/Fuk	A4FUK	A4FUK_HAEMATOPOIETIC_AND_LYMPHOID_TISSUE		910934.0	Female	JCRB						CVCL_1064	186.0	ascites	Primary	Lymphoma	Diffuse Large B-cell Lymphoma (DLBCL)	52	SIDM00502		lymphocyte	non_hodgkin_lymphoma	DLBCL
ACH-000158	OCI-LY3	OCILY3	OCILY3_HAEMATOPOIETIC_AND_LYMPHOID_TISSUE			Male	Academic lab						CVCL_8800		bone_marrow	Primary	Lymphoma	Diffuse Large B-cell Lymphoma (DLBCL)				lymphocyte	non_hodgkin_lymphoma	DLBCL
ACH-000159	OS-RC-2	OSRC2	OSRC2_KIDNEY		909250.0	Male	RIKEN	2.0	-4.238485876387059		RPMI + 10% FBS	80.6	CVCL_1626	1674.0	kidney	Primary	Kidney Cancer	Renal Cell Carcinoma		SIDM00239		kidney	renal_cell_carcinoma
ACH-000160	BT-12	BT12	BT12_SOFT_TISSUE			Female	Academic lab	2.0	-3.575145021071087	Adherent	DMEM; 10% FBS	78.7	CVCL_M155		soft_tissue		Rhabdoid	Atypical Teratoid Rhabdoid Tumor (ATRT)	0.1			soft_tissue	ATRT
ACH-000161	COR-L105	CORL105	CORL105_LUNG		906805.0	Male	ECACC	1.0	-3.1880571734877168	Adherent	RPMI 1640 + 15% FBS + 1% L-glutamine	85.4	CVCL_1138	22.0	pleural_effusion	Metastasis	Lung Cancer	Non-Small Cell Lung Cancer (NSCLC), Adenocarcinoma		SIDM00513		lung	NSCLC	NSCLC_adenocarcinoma
ACH-000162	GA-10	GA10	GA10_HAEMATOPOIETIC_AND_LYMPHOID_TISSUE		1303896.0	Male	ATCC						CVCL_1222	1008.0	haematopoietic_and_lymphoid_tissue		Lymphoma	B-cell, Non-Hodgkins, Burkitts	41	SIDM00854		lymphocyte	non_hodgkin_lymphoma	b_cell_burkitt
ACH-000163	SW579	SW579	SW579_THYROID			Male	ATCC	2.0	-4.245104009592767	Adherent	DMEM + 10% FBS	52.5	CVCL_3603		thyroid	Primary	Thyroid Cancer	Squamous Cell Carcinoma	59	SIDM01167		thyroid	thyroid_squamous
ACH-000164	PANC-1	PANC1	PANC1_PANCREAS			Male	ATCC	2.0	-4.710336369805409	Adherent	DMEM + 10% FBS	96.4	CVCL_0480		pancreas	Primary	Pancreatic Cancer	Ductal Adenocarcinoma, exocrine		SIDM00610		pancreas	exocrine	exocrine_adenocarcinoma
ACH-000165		HS751T	HS751T_FIBROBLAST			Male	ATCC						CVCL_0891		fibroblast		Fibroblast	Lymphoma				fibroblast	fibroblast_lymphocyte
ACH-000166	Kasumi-6	KASUMI6	KASUMI6_HAEMATOPOIETIC_AND_LYMPHOID_TISSUE			Male	ATCC						CVCL_0614		haematopoietic_and_lymphoid_tissue	Primary	Leukemia	Acute Myelogenous Leukemia (AML), M2 (Myeloblastic)	64			blood	AML	M2
ACH-000167	KE-97	KE97	KE97_STOMACH			Male	RIKEN	2.0	-2.2926674019947693	Adherent	RPMI + 10% FBS	89.5	CVCL_3386		abdomen	Metastasis	Myeloma	Myeloma	52			plasma_cell	multiple_myeloma
ACH-000168	NOMO-1	NOMO1	NOMO1_HAEMATOPOIETIC_AND_LYMPHOID_TISSUE		908451.0	Female	HSRRB	2.0	-2.180197648977718	Adherent	RPMI + 10% FBS	82.2	CVCL_1609	297.0	bone_marrow	Primary	Leukemia	Acute Myelogenous Leukemia (AML), M5 (Eosinophilic/Monocytic)	31	SIDM00580		blood	AML	M5
ACH-000169	RD	RD	RD_SOFT_TISSUE		909264.0	Female	ATCC	2.0	-4.693785099444113	Adherent	DMEM + 10% FBS	81.1	CVCL_1649	1763.0	soft_tissue	Primary	Sarcoma	Rhabdomyosarcoma, embryonal	7	SIDM00847		soft_tissue	rhabdomyosarcoma	embryonal
ACH-000170	PrEC LH	PRECLH	PRECLH_PROSTATE			Unknown	Academic lab						CVCL_V626		prostate		Engineered					engineered_prostate
ACH-000171	VMRC-RCZ	VMRCRCZ	VMRCRCZ_KIDNEY		909781.0	Unknown	HSRRB						CVCL_1791	738.0	kidney	Primary	Kidney Cancer	Renal Cell Carcinoma		SIDM00317		kidney	renal_cell_carcinoma
ACH-000172	TM-87	TM87	TM87_SOFT_TISSUE	TM87		Unknown	Academic lab	2.0	-2.126637314578427	not found	not found	30.3	CVCL_8001		pleural_effusion	Metastasis	Rhabdoid	Malignant Rhabdoid Tumor				soft_tissue	malignant_rhabdoid_tumor
ACH-000173	JHUEM-3	JHUEM3	JHUEM3_ENDOMETRIUM			Female	RIKEN						CVCL_4657		endometrium		Endometrial/Uterine Cancer	Endometrial Adenocarcinoma				uterus	endometrial_adenocarcinoma
ACH-000174	CAL-62	CAL62	CAL62_THYROID		906828.0	Female	DSMZ	2.0	-4.539107427707561		DMEM + 10% FBS	92.5	CVCL_1112	1753.0	pleural_effusion	Primary	Thyroid Cancer	Carcinoma, anaplastic	70	SIDM00931		thyroid	thyroid_carcinoma	anaplastic
ACH-000175		TE159T	TE159T_FIBROBLAST			Male	ATCC						CVCL_1743		fibroblast		Fibroblast	Soft tissue	6			fibroblast	fibroblast_soft_tissue
ACH-000176	LOU-NH91	LOUNH91	LOUNH91_LUNG		1298226.0	Female	DSMZ						CVCL_2104	1506.0	lung	Primary	Lung Cancer	Non-Small Cell Lung Cancer (NSCLC), Squamous Cell Carcinoma	64	SIDM00341		lung	NSCLC	NSCLC_squamous
ACH-000177	NCI-H660	NCIH660	NCIH660_PROSTATE		1330975.0	Male	ATCC						CVCL_1576	87.0	lymph_node	Metastasis	Prostate Cancer	Small Cell Carcinoma	63	SIDM01123		prostate	prostate_small_cell
ACH-000178	Hs 766T	HS766T	HS766T_PANCREAS		1298141.0	Male	ATCC	2.0	-4.274680169587346	Adherent	DMEM + 10% FBS	93.8	CVCL_0334	1843.0	lymph_node	Metastasis	Pancreatic Cancer	Ductal Adenocarcinoma, exocrine	46	SIDM00664		pancreas	exocrine	exocrine_adenocarcinoma
ACH-000179	NCI-H1618	NCIH1618	NCIH1618_LUNG			Female	ATCC						CVCL_1480		bone_marrow	Metastasis	Lung Cancer	Small Cell Lung Cancer (SCLC)	55			lung	SCLC
ACH-000180	Hs 839.T	HS839T	HS839T_FIBROBLAST			Female	ATCC						CVCL_0941		fibroblast		Fibroblast	Skin	42			fibroblast	fibroblast_skin
ACH-000181	SCC-9	SCC9	SCC9_UPPER_AERODIGESTIVE_TRACT		909709.0	Male	ATCC						CVCL_1685	2054.0	upper_aerodigestive_tract	Primary	Head and Neck Cancer	Squamous Cell Carcinoma	25	SIDM01080		upper_aerodigestive	upper_aerodigestive_squamous
ACH-000182	SNU-869	SNU869	SNU869_BILIARY_TRACT			Unknown	KCLB	1.0	-5.872343423737282	Adherent	RPMI + 10% heat inactivated FBS + 300mg/L L-glutamine + 25mM HEPES + 25mM Sodium bicarbonate	90.8	CVCL_5101		biliary_tract		Bile Duct Cancer	Cholangiocarcinoma, extrahepatic		SIDM00159		bile_duct	cholangiocarcinoma	extrahepatic
ACH-000183	L-363	L363	L363_HAEMATOPOIETIC_AND_LYMPHOID_TISSUE		924239.0	Female	DSMZ	2.0	-4.327525264428111	Suspension	RPMI + 15% FBS	94.9	CVCL_1357	2224.0	haematopoietic_and_lymphoid_tissue	Primary	Myeloma	Multiple Myeloma	36	SIDM00312		plasma_cell	multiple_myeloma
ACH-000184	Hs 343.T	HS343T	HS343T_FIBROBLAST			Female	ATCC						CVCL_0726		fibroblast		Fibroblast	Breast	47			fibroblast	fibroblast_breast
ACH-000185		HS737T	HS737T_FIBROBLAST			Female	ATCC						CVCL_0878		fibroblast		Fibroblast	Bone	10			fibroblast	fibroblast_bone
ACH-000186	NCI-H2444	NCIH2444	NCIH2444_LUNG		1298356.0	Male	ATCC						CVCL_1552	1538.0	lung	Primary	Lung Cancer	Non-Small Cell Lung Cancer (NSCLC), unspecified		SIDM00723		lung	NSCLC
ACH-000187	COR-L311	CORL311	CORL311_LUNG		687980.0	Male	ECACC	1.0	-3.0437642430131224		RPMI + 10% FBS + 2mM Glutamine	68.1	CVCL_2412	1167.0	lung	Primary	Lung Cancer	Small Cell Lung Cancer (SCLC)	63	SIDM00509		lung	SCLC
ACH-000188	SCC-25	SCC25	SCC25_UPPER_AERODIGESTIVE_TRACT		910701.0	Male	ATCC	2.0	-3.5516521560602654	Adherent	DMEM:F12 (1:1) + 10% FBS + 0.4ug/ml Hydrocortisone	90.7	CVCL_1682	1419.0	upper_aerodigestive_tract	Primary	Head and Neck Cancer	Squamous Cell Carcinoma	70	SIDM01082		upper_aerodigestive	upper_aerodigestive_squamous
ACH-000189	RCC10RGB	RCC10RGB	RCC10RGB_KIDNEY		909974.0	Male	RIKEN	2.0	-2.0213873381058094	Adherent	DMEM + 10% FBS	47.6	CVCL_1647	1640.0	kidney	Primary	Kidney Cancer	Renal Cell Carcinoma		SIDM00235		kidney	renal_cell_carcinoma
ACH-000190	HD-MY-Z	HDMYZ	HDMYZ_HAEMATOPOIETIC_AND_LYMPHOID_TISSUE		907050.0	Male	DSMZ	2.0	-3.016200317927383		RPMI + 10% heat inactivated FBS	78.4	CVCL_1273	883.0	pleural_effusion		Lymphoma	B-cell, Hodgkins	29	SIDM01063		lymphocyte	hodgkin_lymphoma
ACH-000191	BHT-101	BHT101	BHT101_THYROID		906696.0	Female	DSMZ	2.0	-3.8658970526088967		DMEM + 20% FBS	96.0	CVCL_1085	672.0	lymph_node	Metastasis	Thyroid Cancer	Carcinoma, papillary	63	SIDM00987		thyroid	thyroid_carcinoma	papillary
ACH-000192	MFE-280	MFE280	MFE280_ENDOMETRIUM		908129.0	Female	DSMZ						CVCL_1405	1540.0	endometrium	Primary	Endometrial/Uterine Cancer	Endometrial Adenocarcinoma	77	SIDM00335		uterus	endometrial_adenocarcinoma
ACH-000193	KARPAS-620	KARPAS620	KARPAS620_HAEMATOPOIETIC_AND_LYMPHOID_TISSUE		1327775.0	Female	DSMZ						CVCL_1823	184.0	haematopoietic_and_lymphoid_tissue	Primary	Myeloma	Multiple Myeloma	77	SIDM01006		plasma_cell	multiple_myeloma
ACH-000194	Hs 934.T	HS934T	HS934T_FIBROBLAST			Female	ATCC						CVCL_1031		fibroblast	Primary	Fibroblast	Skin	58			fibroblast	fibroblast_skin
ACH-000195	Set-2	SET2	SET2_HAEMATOPOIETIC_AND_LYMPHOID_TISSUE			Female	DSMZ	2.0	-2.5266448736416534	Suspension	RPMI + 20% FBS	44.0	CVCL_2187		haematopoietic_and_lymphoid_tissue		Leukemia	Acute Myelogenous Leukemia (AML)	71	SIDM00397		blood	AML
ACH-000196	HCC1599	HCC1599	HCC1599_BREAST		749713.0	Female	ATCC						CVCL_1256	1264.0	breast	Primary	Breast Cancer	Breast Ductal Carcinoma	44	SIDM00877		breast	breast_ductal_carcinoma	ERneg_HER2neg	basal_A
ACH-000197	TALL-1	TALL1	TALL1_HAEMATOPOIETIC_AND_LYMPHOID_TISSUE		909762.0	Male	DSMZ						CVCL_1736	2218.0	bone_marrow	Primary	Leukemia	Acute Lymphoblastic Leukemia (ALL), T-cell	28	SIDM00370		blood	ALL	t_cell
ACH-000198	EOL-1	EOL1	EOL1_HAEMATOPOIETIC_AND_LYMPHOID_TISSUE		906856.0	Male	DSMZ	2.0	-4.374413314226379		RPMI + 10% FBS	70.2	CVCL_0258	426.0	haematopoietic_and_lymphoid_tissue		Leukemia	Acute Myelogenous Leukemia (AML), M5 (Eosinophilic/Monocytic)	33	SIDM00277		blood	AML	M5
ACH-000199	HS255T	HS255T	HS255T_FIBROBLAST			Female	ATCC						CVCL_0707		fibroblast		Fibroblast	Colorectal	46			fibroblast	fibroblast_colorectal
ACH-000200	NMC-G1	NMCG1	NMCG1_CENTRAL_NERVOUS_SYSTEM		908449.0	Female	HSRRB	2.0	-2.1073872008088963	Adherent	DMEM + 10% FBS	68.6	CVCL_1608	650.0	central_nervous_system	Primary	Brain Cancer	Glioblastoma		SIDM00575		central_nervous_system	glioma	glioblastoma
ACH-000201	A-204	A204	A204_SOFT_TISSUE		910784.0	Female	ATCC						CVCL_1058	349.0	soft_tissue	Primary	Rhabdoid	Malignant Rhabdoid Tumor	1	SIDM00798		soft_tissue	malignant_rhabdoid_tumor
ACH-000202	COLO-320	COLO320	COLO320_LARGE_INTESTINE			Female	DSMZ	3.0	-1.6414310552533296	Suspension	RPMI + 10% FBS	62.4	CVCL_1989		large_intestine	Primary	Colon/Colorectal Cancer	Adenocarcinoma	55	SIDM00071		colorectal	colorectal_adenocarcinoma
ACH-000203	NH-6	NH6	NH6_AUTONOMIC_GANGLIA			Female	HSRRB	0.0	-1.1292700033831409	Mixed adherent and suspension	RPMI + 10% FBS	45.0	CVCL_1606		autonomic_ganglia	Metastasis	Neuroblastoma		0.75			peripheral_nervous_system	neuroblastoma		MYCN_amp
ACH-000204	LP-1	LP1	LP1_HAEMATOPOIETIC_AND_LYMPHOID_TISSUE		907791.0	Female	HSRRB	2.0	-2.1153237818546597		IMDM + 10% FBS	95.2	CVCL_0012	1794.0	haematopoietic_and_lymphoid_tissue	Primary	Myeloma	Multiple Myeloma	56	SIDM00340		plasma_cell	multiple_myeloma
ACH-000205	PK-59	PK59	PK59_PANCREAS			Female	JCRB						CVCL_4897		liver	Metastasis	Pancreatic Cancer	Ductal Adenocarcinoma, exocrine				pancreas	exocrine	exocrine_adenocarcinoma
ACH-000206		C8166	C8166_HAEMATOPOIETIC_AND_LYMPHOID_TISSUE			Unknown	Sigma-Aldrich	2.0	-2.812324745547921	Suspension	RPMI-1640: 90.0%,10FBS+Glutamax-1	79.5	CVCL_1099		haematopoietic_and_lymphoid_tissue		Lymphoma	ATL		SIDM00072		lymphocyte	ATL
ACH-000207	Detroit 562	DETROIT562	DETROIT562_UPPER_AERODIGESTIVE_TRACT		906837.0	Female	ATCC	2.0	-2.2569787443479536		EMEM + 10% FBS	81.4	CVCL_1171	2075.0	pleural_effusion	Metastasis	Head and Neck Cancer	Squamous Cell Carcinoma, pharynx		SIDM00831		upper_aerodigestive	upper_aerodigestive_squamous	pharynx
ACH-000208	U-178	U178	U178_CENTRAL_NERVOUS_SYSTEM			Male	Academic lab	0.0	-1.7609515749750575	not found	not found	48.3	CVCL_A758		central_nervous_system		Brain Cancer	Glioblastoma	56			central_nervous_system	glioma	glioblastoma
ACH-000209	SNU-1079	SNU1079	SNU1079_BILIARY_TRACT			Male	KCLB	2.0	-2.497707820037224		RPMI + 10% heat inactivated FBS + 300mg/l L-glutamine + 25mM HEPES + 25mM Sodium bicarbonate	74.3	CVCL_5008		biliary_tract		Bile Duct Cancer	Cholangiocarcinoma, intrahepatic		SIDM00164		bile_duct	cholangiocarcinoma	intrahepatic
ACH-000210	CADO-ES1	CADOES1	CADOES1_BONE	CADO-ES-1	753539.0	Female	DSMZ	0.0	-1.5806975110270147	Mixed adherent and suspension	RPMI + 10% FBS	97.8	CVCL_1103	1523.0	pleural_effusion	Metastasis	Bone Cancer	Ewings Sarcoma	19	SIDM00961		bone	Ewing_sarcoma		EWS_ERG
ACH-000211	Daoy	DAOY	DAOY_CENTRAL_NERVOUS_SYSTEM		906833.0	Male	ATCC	2.0	-4.685429432355591	Adherent	EMEM + 10% FBS	91.6	CVCL_1167	2150.0	central_nervous_system	Primary	Brain Cancer	Medulloblastoma	4	SIDM00887		central_nervous_system	medulloblastoma		non_MYC
ACH-000212	CAL-120	CAL120	CAL120_BREAST		906826.0	Female	DSMZ	2.0	-4.064198170536047	Adherent	DMEM + 10% FBS	80.2	CVCL_1104	1748.0	pleural_effusion	Metastasis	Breast Cancer	Carcinoma	43	SIDM00940		breast	breast_carcinoma	ERneg_HER2neg	basal_B
ACH-000213	HUP-T4	HUPT4	HUPT4_PANCREAS		907286.0	Male	DSMZ						CVCL_1300	618.0	ascites	Metastasis	Pancreatic Cancer	Ductal Adenocarcinoma, exocrine	60	SIDM00531		pancreas	exocrine	exocrine_adenocarcinoma
ACH-000214		HS675T	HS675T_FIBROBLAST			Male	ATCC						CVCL_0836		fibroblast		Fibroblast	Colorectal				fibroblast	fibroblast_colorectal
ACH-000215	LN382	LN382	LN382_CENTRAL_NERVOUS_SYSTEM	LN-382		Male	Academic lab	2.0	-5.640310853420978	Adherent	DMEM; 10% FBS		CVCL_3956		central_nervous_system		Brain Cancer	Glioblastoma				central_nervous_system	glioma	glioblastoma
ACH-000216	JH-EsoAd1	JHESOAD1	JHESOAD1_OESOPHAGUS			Male	Academic lab	1.0	-5.119828606942111	not found	not found	94.0	CVCL_8098		oesophagus		Esophageal Cancer	Adenocarcinoma				esophagus	esophagus_adenocarcinoma
ACH-000217	JHH-6	JHH6	JHH6_LIVER		1240159.0	Female	HSRRB	2.0	-4.970037472829637	Adherent	William's E Medium + 10% FBS	90.7	CVCL_2788	1824.0	liver	Primary	Liver Cancer	Hepatocellular Carcinoma	57	SIDM00615		liver	hepatocellular_carcinoma
ACH-000218	PL-21	PL21	PL21_HAEMATOPOIETIC_AND_LYMPHOID_TISSUE		1330991.0	Male	DSMZ						CVCL_2161	698.0	haematopoietic_and_lymphoid_tissue		Leukemia	Acute Myelogenous Leukemia (AML), M3 (Promyelocytic)	24	SIDM00450		blood	AML	M3
ACH-000219	A-375	A375	A375_SKIN		906793.0	Female	ATCC	2.0	-4.141023850330074	Adherent	DMEM + 10% FBS	90.4	CVCL_0132	953.0	skin	Primary	Skin Cancer	Melanoma	54	SIDM00795		skin	melanoma
ACH-000220	Mino	MINO	MINO_HAEMATOPOIETIC_AND_LYMPHOID_TISSUE			Male	ATCC						CVCL_1872		haematopoietic_and_lymphoid_tissue		Lymphoma	B-cell, Non-Hodgkins, Mantle Cell	64			lymphocyte	non_hodgkin_lymphoma	b_cell_mantle_cell
ACH-000221	SNU-398	SNU398	SNU398_LIVER		1240217.0	Male	ATCC	2.0	-3.8267681874688066	Mixed adherent and suspension	RPMI + 10% FBS	58.7	CVCL_0077	2169.0	liver	Primary	Liver Cancer	Hepatocellular Carcinoma	42	SIDM01181		liver	hepatocellular_carcinoma
ACH-000222	AsPC-1	ASPC1	ASPC1_PANCREAS		910702.0	Female	ATCC	3.0	-2.6741039255954777	Adherent	RPMI + 10% FBS	42.8	CVCL_0152	59.0	ascites	Metastasis	Pancreatic Cancer	Ductal Adenocarcinoma, exocrine	62	SIDM00899		pancreas	exocrine	exocrine_adenocarcinoma
ACH-000223	HCC1937	HCC1937	HCC1937_BREAST		749714.0	Female	ATCC	2.0	-5.064641003614028	Adherent	RPMI + 10% FBS	87.5	CVCL_0290	936.0	breast	Primary	Breast Cancer	Breast Ductal Carcinoma	24	SIDM00874		breast	breast_ductal_carcinoma	ERneg_HER2neg	basal_A
ACH-000224		HS819T	HS819T_FIBROBLAST			Male	ATCC						CVCL_0928		fibroblast		Fibroblast	Bone	60			fibroblast	fibroblast_bone
ACH-000225	ECC12	ECC12	ECC12_STOMACH		906849.0	Male	RIKEN						CVCL_1189	2094.0	stomach		Gastric Cancer	Small Cell Carcinoma	63	SIDM00279		gastric	gastric_small_cell
ACH-000226	SUP-M2	SUPM2	SUPM2_HAEMATOPOIETIC_AND_LYMPHOID_TISSUE		1331040.0	Female	DSMZ	4.0	-3.8242388111164938	Suspension	RPMI + 20% FBS	53.3	CVCL_2209	1878.0	central_nervous_system		Lymphoma	T-cell, Non-Hodgkins, Anaplastic Large Cell (ALCL)	5	SIDM00421		lymphocyte	non_hodgkin_lymphoma	t_cell_ALCL
ACH-000227	KP-N-YN	KPNYN	KPNYN_AUTONOMIC_GANGLIA		907314.0	Male	HSRRB	3.0	-1.6715918183340421	Mixed adherent and suspension	RPMI + 10% FBS	52.9	CVCL_1341	1977.0	lymph_node	Metastasis	Neuroblastoma		2	SIDM00556		peripheral_nervous_system	neuroblastoma		MYCN_amp
ACH-000228	BICR 31	BICR31	BICR31_UPPER_AERODIGESTIVE_TRACT		1290725.0	Male	ECACC	2.0	-3.481701865637583	Adherent	DMEM + 10% FBS + 2mM Glutamine + 0.4ug/ml Hydrocortisone	55.7	CVCL_2312	940.0	upper_aerodigestive_tract	Primary	Head and Neck Cancer	Squamous Cell Carcinoma, oral		SIDM00078		upper_aerodigestive	upper_aerodigestive_squamous	oral
ACH-000229		HS822T	HS822T_FIBROBLAST	Hs 822.T		Female	ATCC						CVCL_0933		fibroblast	Primary	Fibroblast	Bone	9			fibroblast	fibroblast_bone
ACH-000230	Hs 742.T	HS742T	HS742T_FIBROBLAST			Female	ATCC						CVCL_0888		fibroblast		Fibroblast	Breast	71			fibroblast	fibroblast_breast
ACH-000231	KALS-1	KALS1	KALS1_CENTRAL_NERVOUS_SYSTEM		907271.0	Female	HSRRB	2.0	-5.572627399558544		RPMI + 5% FBS	92.8	CVCL_1323	1936.0	central_nervous_system	Primary	Brain Cancer	Glioblastoma		SIDM00613		central_nervous_system	glioma	glioblastoma
ACH-000232	U-251 MG	U251MG	U251MG_CENTRAL_NERVOUS_SYSTEM	U251-MG	905983.0	Male	HSRRB	2.0	-4.2779045525190345		DMEM + 10% FBS	88.7	CVCL_0021	1913.0	central_nervous_system	Primary	Brain Cancer	Astrocytoma		SIDM00111		central_nervous_system	glioma	astrocytoma
ACH-000233	DEL	DEL	DEL_HAEMATOPOIETIC_AND_LYMPHOID_TISSUE		906836.0	Male	DSMZ	2.0	-3.5938986448008823	Suspension	RPMI + 10% heat inactivated FBS	81.3	CVCL_1170	793.0	pleural_effusion		Lymphoma	T-cell, Non-Hodgkins, Anaplastic Large Cell (ALCL)	12	SIDM00949		lymphocyte	non_hodgkin_lymphoma	t_cell_ALCL
ACH-000234	Caki-2	CAKI2	CAKI2_KIDNEY			Male	ATCC	2.0	-2.953294900347175	Adherent	McCoy's 5A + 10% FBS	55.5	CVCL_0235		kidney	Primary	Kidney Cancer	Renal Carcinoma, clear cell	69			kidney	renal_cell_carcinoma	clear_cell
ACH-000235	Panc 04.03	PANC0403	PANC0403_PANCREAS		1298476.0	Male	ATCC	4.0	-5.3940093451944975	Adherent	RPMI + 15% FBS + 20ug/ml Insulin	83.1	CVCL_1636	2123.0	pancreas	Primary	Pancreatic Cancer	Ductal Adenocarcinoma, exocrine	70	SIDM01137		pancreas	exocrine	exocrine_adenocarcinoma
ACH-000236	SW1417	SW1417	SW1417_LARGE_INTESTINE		909747.0	Female	ATCC						CVCL_1717	974.0	Colon	Primary	Colon/Colorectal Cancer	Adenocarcinoma	53	SIDM00812		colorectal	colorectal_adenocarcinoma
ACH-000237	JHOM-1	JHOM1	JHOM1_OVARY			Female	RIKEN	3.0	-4.4057927169108435	Adherent	DMEM:F12 (1:1) + 10% FBS + 0.1mM NEAA	63.3	CVCL_4644		ovary	Primary	Ovarian Cancer	Adenocarcinoma, mucinous	88			ovary	ovary_adenocarcinoma	mucinous
ACH-000238	SCC-4	SCC4	SCC4_UPPER_AERODIGESTIVE_TRACT		910904.0	Male	ATCC	2.0	-4.346434943926987	Adherent	DMEM:F12 (1:1) + 10% FBS + 0.4ug/ml Hydrocortisone	81.6	CVCL_1684	1476.0	upper_aerodigestive_tract	Primary	Head and Neck Cancer	Squamous Cell Carcinoma, oral	55	SIDM01081		upper_aerodigestive	upper_aerodigestive_squamous	oral
ACH-000239	HuG1-N	HUG1N	HUG1N_STOMACH			Male	RIKEN	0.0	-1.0737090024667852		RPMI + 10% FBS	80.8	CVCL_4846		stomach	Metastasis	Gastric Cancer	Adenocarcinoma, tubular	55			gastric	gastric_adenocarcinoma	tubular
ACH-000240		HS600T	HS600T_FIBROBLAST	Hs 600.T		Male	ATCC						CVCL_0814		fibroblast	Primary	Fibroblast	Skin				fibroblast	fibroblast_skin
ACH-000241	JK-1	JK1	JK1_HAEMATOPOIETIC_AND_LYMPHOID_TISSUE			Male	DSMZ						CVCL_2079		haematopoietic_and_lymphoid_tissue		Leukemia	Chronic Myelogenous Leukemia (CML), blast crisis	62			blood	CML	blast_crisis
ACH-000242	RT4	RT4	RT4_URINARY_TRACT		687455.0	Male	ATCC	0.0	-1.3189487397930864	Adherent	McCoy's 5A + 10% FBS	41.9	CVCL_0036	1309.0	urinary_tract	Primary	Bladder Cancer	Transitional Cell Carcinoma	63	SIDM01085		urinary_tract	bladder_carcinoma	bladder_transitional_cell
ACH-000243	DAN-G	DANG	DANG_PANCREAS		1290797.0	Female	DSMZ	4.0	-4.724545288049131	Adherent	RPMI + 10% FBS	88.5	CVCL_0243	871.0	pancreas		Pancreatic Cancer	Ductal Adenocarcinoma, exocrine		SIDM00950		pancreas	exocrine	exocrine_adenocarcinoma
ACH-000244	DK-MG	DKMG	DKMG_CENTRAL_NERVOUS_SYSTEM		906839.0	Female	DSMZ	2.0	-2.1329287324100417	Adherent	RPMI + 10% FBS + 2mM Glutamine	50.4	CVCL_1173	1386.0	central_nervous_system	Primary	Brain Cancer	Glioblastoma	67	SIDM00947		central_nervous_system	glioma	glioblastoma
ACH-000245	BL-41	BL41	BL41_HAEMATOPOIETIC_AND_LYMPHOID_TISSUE		910706.0	Male	DSMZ						CVCL_1087	737.0	haematopoietic_and_lymphoid_tissue		Lymphoma	B-cell, Non-Hodgkins, Burkitts	8	SIDM00985		lymphocyte	non_hodgkin_lymphoma	b_cell_burkitt
ACH-000246	SLR 23	SLR23	SLR23_KIDNEY			Unknown	Academic lab	2.0	-4.760812067481475	Adherent	RPMI;10% FBS	83.0	CVCL_V609		kidney	Metastasis	Kidney Cancer	Renal Cell Carcinoma				kidney	renal_cell_carcinoma
ACH-000247	OCUM-1	OCUM1	OCUM1_STOMACH		1298358.0	Female	HSRRB	2.0	-3.1575783233174812		DMEM + 10% FBS	84.5	CVCL_3084	1712.0	stomach	Metastasis	Gastric Cancer	Adenocarcinoma	38	SIDM00568		gastric	gastric_adenocarcinoma	diffuse_gastric
ACH-000248	AU565	AU565	AU565_BREAST		910704.0	Female	ATCC	2.0	-2.8551433217721947	Adherent	DMEM + 10% FBS	63.8	CVCL_1074	726.0	pleural_effusion	Metastasis	Breast Cancer	Adenocarcinoma	43	SIDM00898		breast	breast_adenocarcinoma	ERneg_HER2pos	HER2_amp
ACH-000249	CL-11	CL11	CL11_LARGE_INTESTINE		1290769.0	Male	DSMZ	1.0	-1.3699831821278554	Adherent	DMEM:F12 (1:1) + 20% FBS	75.2	CVCL_1978	1153.0	Colon	Primary	Colon/Colorectal Cancer	Adenocarcinoma		SIDM00944		colorectal	colorectal_adenocarcinoma
ACH-000250	KMRC-20	KMRC20	KMRC20_KIDNEY		1298169.0	Unknown	HSRRB	2.0	-4.9892280318744415	Adherent	RPMI + 10% FBS	84.8	CVCL_2986	1515.0	kidney	Primary	Kidney Cancer	Renal Cell Carcinoma		SIDM00609		kidney	renal_cell_carcinoma
ACH-000251		NCIH2887	NCIH2887_LUNG	NCI-H2887		Male	Academic lab	2.0	-2.1966483602403994	not found	not found	62.2	CVCL_5159		lung		Lung Cancer	Non-Small Cell Lung Cancer (NSCLC), unspecified				lung	NSCLC
ACH-000252	LS1034	LS1034	LS1034_LARGE_INTESTINE		917486.0	Male	ATCC	0.0	-2.303465760837476	Adherent	RPMI + 10% FBS	84.3	CVCL_1382	1756.0	large_intestine	Primary	Colon/Colorectal Cancer	Adenocarcinoma	54	SIDM00681		colorectal	colorectal_adenocarcinoma
ACH-000253	COLO 201	COLO201	COLO201_LARGE_INTESTINE			Male	ATCC	2.0	-3.6151172190434466	Suspension	RPMI + 10% FBS	83.4	CVCL_1987		ascites	Metastasis	Colon/Colorectal Cancer	Adenocarcinoma	70	SIDM00823		colorectal	colorectal_adenocarcinoma
ACH-000254	SCC-15	SCC15	SCC15_UPPER_AERODIGESTIVE_TRACT		910911.0	Male	ATCC						CVCL_1681	2053.0	upper_aerodigestive_tract		Head and Neck Cancer	Squamous Cell Carcinoma	55	SIDM01083		upper_aerodigestive	upper_aerodigestive_squamous
ACH-000255	LMSU	LMSU	LMSU_STOMACH			Female	RIKEN	2.0	-3.4877140377112115		F12 + 10% FBS	86.2	CVCL_4849		lymph_node	Metastasis	Gastric Cancer	Adenocarcinoma	27			gastric	gastric_adenocarcinoma
ACH-000256	COV318	COV318	COV318_OVARY			Female	ECACC	2.0	-3.2091187897846307	Adherent	EMEM + 10% FBS + 2mM Glutamine	71.7	CVCL_2419		ascites	Metastasis	Ovarian Cancer	Adenocarcinoma, high grade serous				ovary	ovary_adenocarcinoma	high_grade_serous
ACH-000257	COR-L279	CORL279	CORL279_LUNG		910937.0	Male	ECACC	2.0	-2.0997158507129465		RPMI + 10% FBS + 2mM Glutamine	84.9	CVCL_1140	1768.0	lymph_node	Metastasis	Lung Cancer	Small Cell Lung Cancer (SCLC)	63	SIDM00511		lung	SCLC
ACH-000258	Du4475	DU4475	DU4475_BREAST		906844.0	Female	ATCC	2.0	-1.6390147167998064	Suspension	RPMI + 10% FBS	44.1	CVCL_1183	302.0	skin	Metastasis	Breast Cancer	Carcinoma	62	SIDM01001		breast	breast_carcinoma	ERneg_HER2neg	luminal_HER2_amp
ACH-000259	KELLY	KELLY	KELLY_AUTONOMIC_GANGLIA		753618.0	Female	DSMZ	3.0	-5.1602796993305375		RPMI + 10% FBS	71.7	CVCL_2092	225.0	autonomic_ganglia	Primary	Neuroblastoma			SIDM01009		peripheral_nervous_system	neuroblastoma		MYCN_amp
ACH-000260	SK-N-AS	SKNAS	SKNAS_AUTONOMIC_GANGLIA		724828.0	Female	ATCC	3.0	-5.610348386444846	Adherent	DMEM + 10% FBS + NEAA	83.8	CVCL_1700	1480.0	bone_marrow	Metastasis	Neuroblastoma		6	SIDM01101		peripheral_nervous_system	neuroblastoma
ACH-000261	RERF-LC-AI	RERFLCAI	RERFLCAI_LUNG			Unknown	RIKEN	2.0	-5.370816793025578	Adherent	EMEM + 10% FBS	94.1	CVCL_4402		pleural_effusion	Metastasis	Lung Cancer	Non-Small Cell Lung Cancer (NSCLC), Squamous Cell Carcinoma		SIDM00307		lung	NSCLC	NSCLC_squamous
ACH-000262	UOK101	UOK101	UOK101_KIDNEY			Female	Academic lab	2.0	-2.6815727885882943	not found	not found	61.3	CVCL_B076		kidney		Kidney Cancer	Renal Cell Carcinoma				kidney	renal_cell_carcinoma
ACH-000263	KASUMI-1	KASUMI1	KASUMI1_HAEMATOPOIETIC_AND_LYMPHOID_TISSUE		907275.0	Male	DSMZ	2.0	-1.8904499848096656		RPMI + 10% FBS	54.7	CVCL_0589	1196.0	haematopoietic_and_lymphoid_tissue	Primary	Leukemia	Acute Myelogenous Leukemia (AML), M2 (Myeloblastic)	7	SIDM01005		blood	AML	M2
ACH-000264	Calu-6	CALU6	CALU6_LUNG		724859.0	Female	ATCC	2.0	-5.603670862642738	Adherent	EMEM + 10% FBS	91.9	CVCL_0236	1844.0	pleural_effusion	Metastasis	Lung Cancer	Non-Small Cell Lung Cancer (NSCLC), unspecified	61	SIDM00921		lung	NSCLC
ACH-000265	KP4	KP4	KP4_PANCREAS		753572.0	Male	RIKEN	4.0	-3.873244496068338	Adherent	DMEM:F12 (1:1) + 10% FBS	88.3	CVCL_1338	708.0	ascites	Metastasis	Pancreatic Cancer	Ductal Adenocarcinoma, exocrine	50	SIDM00301		pancreas	exocrine	exocrine_adenocarcinoma
ACH-000266	SNU-213	SNU213	SNU213_PANCREAS			Male	KCLB	4.0	-5.216723766710387		RPMI + 10% FBS + 2mM L-glutamine	85.8	CVCL_5034		pancreas		Pancreatic Cancer	Ductal Adenocarcinoma, exocrine	65			pancreas	exocrine	exocrine_adenocarcinoma
ACH-000267	HDLM-2	HDLM2	HDLM2_HAEMATOPOIETIC_AND_LYMPHOID_TISSUE		924110.0	Male	DSMZ	0.0	-0.5858654592722586	Suspension	RPMI + 10% FBS	76.6	CVCL_0009	1510.0	pleural_effusion		Lymphoma	B-cell, Hodgkins	74	SIDM01064		lymphocyte	hodgkin_lymphoma
ACH-000268	SNU-245	SNU245	SNU245_BILIARY_TRACT			Unknown	KCLB	0.0	-1.88393037193378		RPMI + 10% heat inactivated FBS + 300mg/l L-glutamine + 25mM HEPES + 25mM Sodium bicarbonate	81.9	CVCL_5038		biliary_tract		Bile Duct Cancer	Cholangiocarcinoma, extrahepatic		SIDM00162		bile_duct	cholangiocarcinoma	extrahepatic
ACH-000269	AM-38	AM38	AM38_CENTRAL_NERVOUS_SYSTEM		910933.0	Male	HSRRB						CVCL_1070	776.0	central_nervous_system	Primary	Brain Cancer	Glioblastoma	36	SIDM00492		central_nervous_system	glioma	glioblastoma
ACH-000270	HPAC	HPAC	HPAC_PANCREAS		1298136.0	Female	ATCC						CVCL_3517	744.0	pancreas	Primary	Pancreatic Cancer	Ductal Adenocarcinoma, exocrine	64	SIDM00670		pancreas	exocrine	exocrine_adenocarcinoma
ACH-000271	SU-DHL-10	SUDHL10	SUDHL10_HAEMATOPOIETIC_AND_LYMPHOID_TISSUE		1331033.0	Male	DSMZ	2.0	-3.6309107018278564		RPMI + 20% FBS	45.0	CVCL_1889	269.0	pleural_effusion	Metastasis	Lymphoma	Diffuse Large B-cell Lymphoma (DLBCL)	25	SIDM00389		lymphocyte	non_hodgkin_lymphoma	DLBCL
ACH-000272	SLR 24	SLR24	SLR24_KIDNEY			Unknown	Academic lab	2.0	-4.072239641916808	Adherent	RPMI; 10% FBS	92.3	CVCL_V610		kidney	Primary	Kidney Cancer	Renal Cell Carcinoma				kidney	renal_cell_carcinoma
ACH-000273	SF539	SF539	SF539_CENTRAL_NERVOUS_SYSTEM		905984.0	Female	Academic lab	2.0	-4.737097602373499	Mixed adherent and suspension	RPMI + 5% FBS	83.1	CVCL_1691	1781.0	central_nervous_system	Primary	Brain Cancer	Glioma		SIDM00083		central_nervous_system	glioma
ACH-000274	Hs 852.T	HS852T	HS852T_SKIN			Male	ATCC	2.0	-3.3297382986850743		DMEM + 10% FBS	93.9	CVCL_0950		skin		Skin Cancer	Melanoma	53			skin	melanoma
ACH-000275		HS834T	HS834T_FIBROBLAST			Female							CVCL_0938		lymph_node	Metastasis	Fibroblast	Skin				fibroblast	fibroblast_skin
ACH-000276	HCC38	HCC38	HCC38_BREAST		749717.0	Female	ATCC	1.0	-3.267076287219394	Adherent	Waymouth's MB 752/1 + 10% FBS	60.8	CVCL_1267	1318.0	breast	Primary	Breast Cancer	Breast Ductal Carcinoma	50	SIDM00675		breast	breast_ductal_carcinoma	ERneg_HER2neg	basal_A
ACH-000277	HCC1419	HCC1419	HCC1419_BREAST		907045.0	Female	ATCC	2.0	-3.0940224863815025		RPMI + 10% FBS	51.3	CVCL_1251	1551.0	breast	Primary	Breast Cancer	Breast Ductal Carcinoma	42	SIDM00882		breast	breast_ductal_carcinoma	ERpos_HER2pos	HER2_amp
ACH-000278	COV362	COV362	COV362_OVARY			Female	ECACC	3.0	-3.2617516422501165	Adherent	DMEM + 10% FBS + 2mM L-glutamine	83.5	CVCL_2420		pleural_effusion	Metastasis	Ovarian Cancer	Adenocarcinoma, high grade serous				ovary	ovary_adenocarcinoma	high_grade_serous
ACH-000279	EWS502	EWS502	EWS502_BONE			Unknown	Academic lab	2.0	-4.550667876364034	not found	not found	84.3	CVCL_S740		bone		Bone Cancer	Ewings Sarcoma				bone	Ewing_sarcoma		EWS_FLI
ACH-000280	SNU-840	SNU840	SNU840_OVARY			Female	KCLB	3.0	-2.4787428959290034	Adherent	RPMI + 10% FBS	54.1	CVCL_5100		ovary	Primary	Ovarian Cancer	Carcinoma, brenner	45			ovary	brenner_tumor
ACH-000281	KP-2	KP2	KP2_PANCREAS		1298218.0	Female	HSRRB	3.0	-2.4350496435211046		RPMI + 10% FBS	85.0	CVCL_3004	746.0	pancreas	Primary	Pancreatic Cancer	Ductal Adenocarcinoma, exocrine	65	SIDM00582		pancreas	exocrine	exocrine_adenocarcinoma
ACH-000282	NCI-H1755	NCIH1755	NCIH1755_LUNG		908475.0	Female	ATCC						CVCL_1492	1240.0	liver	Metastasis	Lung Cancer	Non-Small Cell Lung Cancer (NSCLC), Adenocarcinoma	65	SIDM00738		lung	NSCLC	NSCLC_adenocarcinoma
ACH-000283	A1207	A1207	A1207_CENTRAL_NERVOUS_SYSTEM			Female	Academic lab						CVCL_8481		central_nervous_system		Brain Cancer	Glioblastoma				central_nervous_system	glioma	glioblastoma
ACH-000284		HS840T	HS840T_FIBROBLAST			Male	ATCC						CVCL_0942		fibroblast		Fibroblast	Upper aerodigestive	7			fibroblast	fibroblast_upper_aerodigestive
ACH-000285	Toledo	TOLEDO	TOLEDO_HAEMATOPOIETIC_AND_LYMPHOID_TISSUE			Female	ATCC						CVCL_3611		haematopoietic_and_lymphoid_tissue	Primary	Lymphoma	Diffuse Large B-cell Lymphoma (DLBCL)				lymphocyte	non_hodgkin_lymphoma	DLBCL
ACH-000286	SNU-1033	SNU1033	SNU1033_LARGE_INTESTINE			Female	KCLB	2.0	-2.9160328751441846		RPMI + 10% FBS	67.5	CVCL_5002		large_intestine	Primary	Colon/Colorectal Cancer	Adenocarcinoma	45	SIDM00192		colorectal	colorectal_adenocarcinoma
ACH-000287	NU-DUL-1	NUDUL1	NUDUL1_HAEMATOPOIETIC_AND_LYMPHOID_TISSUE		1330982.0	Male	DSMZ	0.0	-1.0068942350293872		RPMI + 15% FBS	84.0	CVCL_1877	95.0	central_nervous_system		Lymphoma	Diffuse Large B-cell Lymphoma (DLBCL)	43	SIDM00443		lymphocyte	non_hodgkin_lymphoma	DLBCL
ACH-000288	BT-549	BT549	BT549_BREAST		905951.0	Female	ATCC	3.0	-4.531994177647506	Adherent	RPMI + 10% heat inactivated FBS	77.4	CVCL_1092	1835.0	breast	Primary	Breast Cancer	Breast Ductal Carcinoma	72	SIDM00122		breast	breast_ductal_carcinoma	ERneg_HER2neg	basal_B
ACH-000289	SNU-466	SNU466	SNU466_CENTRAL_NERVOUS_SYSTEM			Male	KCLB						CVCL_5064		central_nervous_system		Brain Cancer	Glioblastoma	61			central_nervous_system	glioma	glioblastoma
ACH-000290	NCI-H209	NCIH209	NCIH209_LUNG	H209	688013.0	Male	ATCC	2.0	-5.344153021848429	Adherent	RPMI 1640 + 20% FBS	95.9	CVCL_1525	452.0	bone_marrow	Metastasis	Lung Cancer	Small Cell Lung Cancer (SCLC)	55	SIDM00706		lung	SCLC
ACH-000291	OV-90	OV90	OV90_OVARY		1240197.0	Female	ATCC	2.0	-4.763278943332784	Adherent	MCDB 105:Medium 199 (1:1) + 10% FBS + 1.5g/l Sodium bicarbonate	87.6	CVCL_3768	1327.0	ascites	Metastasis	Ovarian Cancer	Adenocarcinoma, high grade serous	64	SIDM01141		ovary	ovary_adenocarcinoma	high_grade_serous
ACH-000292	NCI-H841	NCIH841	NCIH841_LUNG		1240192.0	Male	ATCC	2.0	-3.247154990008993		DMEM:F12 (1:1) + 10% FBS + 1ml Insulin-Transferrin-Selenium	55.2	CVCL_1595	1372.0	lung	Metastasis	Lung Cancer	Small Cell Lung Cancer (SCLC)	51	SIDM01134		lung	SCLC
ACH-000293	KLE	KLE	KLE_ENDOMETRIUM		924187.0	Female	ATCC	2.0	-3.200059324595505	Adherent	DMEM:F12 (1:1) + 10% FBS	56.0	CVCL_1329	2256.0	endometrium	Primary	Endometrial/Uterine Cancer	Endometrial Adenocarcinoma	64	SIDM00686		uterus	endometrial_adenocarcinoma
ACH-000294	NB-4	NB4	NB4_HAEMATOPOIETIC_AND_LYMPHOID_TISSUE		1323913.0	Female	DSMZ	3.0	-2.9949577693717586		RPMI + 10% FBS		CVCL_0005	1285.0	bone_marrow	Primary	Leukemia	Acute Myelogenous Leukemia (AML), M3 (Promyelocytic)	23	SIDM00428		blood	AML	M3
ACH-000295	EM-2	EM2	EM2_HAEMATOPOIETIC_AND_LYMPHOID_TISSUE		906855.0	Female	DSMZ	2.0	-2.0572636566922315		RPMI + 10% FBS	58.1	CVCL_1196	901.0	bone_marrow		Leukemia	Chronic Myelogenous Leukemia (CML), blast crisis	5	SIDM01047		blood	CML	blast_crisis
ACH-000296	OUMS-23	OUMS23	OUMS23_LARGE_INTESTINE			Male	HSRRB	3.0	-3.3181929742576024		DMEM + 10% FBS	79.1	CVCL_3088		pericardial_effusion	Metastasis	Colon/Colorectal Cancer	Adenocarcinoma		SIDM00036		colorectal	colorectal_adenocarcinoma
ACH-000297	NCI-H889	NCIH889	NCIH889_LUNG			Female	ATCC						CVCL_1598		lymph_node	Metastasis	Lung Cancer	Small Cell Lung Cancer (SCLC)	69			lung	SCLC
ACH-000298	NCI-H2029	NCIH2029	NCIH2029_LUNG		688011.0	Female	ATCC						CVCL_1516	2106.0	lymph_node	Metastasis	Lung Cancer	Small Cell Lung Cancer (SCLC)	69	SIDM00735		lung	SCLC
ACH-000299		HNT34	HNT34_HAEMATOPOIETIC_AND_LYMPHOID_TISSUE	HNT-34		Female	Academic lab						CVCL_2071		haematopoietic_and_lymphoid_tissue		Leukemia	Acute Myelogenous Leukemia (AML), M4 (Myelomonocytic)	47			blood	AML	M4
ACH-000300		SLR25	SLR25_KIDNEY			Unknown	Academic lab						CVCL_V611		kidney	Metastasis	Kidney Cancer	Renal Cell Carcinoma				kidney	renal_cell_carcinoma
ACH-000301	LAMA-84	LAMA84	LAMA84_HAEMATOPOIETIC_AND_LYMPHOID_TISSUE		907783.0	Female	DSMZ						CVCL_0388	709.0	haematopoietic_and_lymphoid_tissue	Primary	Leukemia	Chronic Myelogenous Leukemia (CML), blast crisis	29	SIDM00346		blood	CML	blast_crisis
ACH-000302	SNU-1077	SNU1077	SNU1077_ENDOMETRIUM			Female	KCLB	2.0	-4.957699086641762		RPMI + 10% FBS	86.8	CVCL_5007		endometrium	Primary	Endometrial/Uterine Cancer	Mullerian Carcinoma	60	SIDM00166		uterus	mullerian_carcinoma
ACH-000303	SNU-5	SNU5	SNU5_STOMACH		908445.0	Female	ATCC	1.0	-3.8519782010715473		IMDM + 20% FBS	89.1	CVCL_0078	28.0	ascites	Metastasis	Gastric Cancer	Adenocarcinoma	33	SIDM01144		gastric	gastric_adenocarcinoma
ACH-000304	WM-115	WM115	WM115_SKIN		909784.0	Female	ATCC	2.0	-2.3687052477616257	Adherent	EMEM + 10% FBS	48.3	CVCL_0040	1000.0	skin	Metastasis	Skin Cancer	Melanoma	59	SIDM01000		skin	melanoma
ACH-000305	EC-GI-10	ECGI10	ECGI10_OESOPHAGUS		753555.0	Male	RIKEN	2.0	-5.174347135524113		RPMI + 10% FBS	92.9	CVCL_1187	2138.0	lymph_node		Esophageal Cancer	Squamous Cell Carcinoma	65	SIDM00278		esophagus	esophagus_squamous
ACH-000306	Hs 688(A).T	HS688AT	HS688AT_FIBROBLAST			Male	ATCC						CVCL_0846		fibroblast	Primary	Fibroblast	Skin	69			fibroblast	fibroblast_skin
ACH-000307	PK-1	PK1	PK1_PANCREAS			Male	RIKEN	2.0	-5.066758825212013	Adherent	RPMI + 10% FBS	82.5	CVCL_4717		liver	Metastasis	Pancreatic Cancer	Ductal Adenocarcinoma, exocrine				pancreas	exocrine	exocrine_adenocarcinoma
ACH-000308	EFO-21	EFO21	EFO21_OVARY		911905.0	Female	DSMZ	3.0	-4.7346488610155415	Adherent	RPMI + 20% FBS + 1mM Sodium pyruvate + 0.1mM NEAA	71.8	CVCL_0029	303.0	ascites	Metastasis	Ovarian Cancer	Adenocarcinoma, clear cell	56	SIDM01052		ovary	ovary_adenocarcinoma	clear_cell
ACH-000309	SK-LU-1	SKLU1	SKLU1_LUNG		909721.0	Female	ATCC						CVCL_0629	233.0	lung	Primary	Lung Cancer	Non-Small Cell Lung Cancer (NSCLC), Adenocarcinoma	60	SIDM01108		lung	NSCLC	NSCLC_adenocarcinoma
ACH-000310	IMR-32	IMR32	IMR32_AUTONOMIC_GANGLIA			Male	ATCC	3.0	-1.9355944232751088	Adherent	EMEM + 10% FBS	60.1	CVCL_0346		abdomen	Metastasis	Neuroblastoma		1	SIDM00226		peripheral_nervous_system	neuroblastoma		MYCN_amp
ACH-000311	NCI-H2122	NCIH2122	NCIH2122_LUNG		722046.0	Female	ATCC	4.0	-3.060373132887233	Suspension	RPMI + 10% FBS	68.9	CVCL_1531	1015.0	pleural_effusion	Metastasis	Lung Cancer	Non-Small Cell Lung Cancer (NSCLC), Adenocarcinoma	46	SIDM00702		lung	NSCLC	NSCLC_adenocarcinoma
ACH-000312	SK-N-BE(2)	SKNBE2	SKNBE2_AUTONOMIC_GANGLIA			Male	ATCC	4.0	-3.3026615649005144	Mixed adherent and suspension	EMEM:F12 (1:1) + 10% FBS	50.9	CVCL_0528		bone_marrow	Metastasis	Neuroblastoma		2	SIDM00894		peripheral_nervous_system	neuroblastoma		MYCN_amp
ACH-000313	KMRC-3	KMRC3	KMRC3_KIDNEY			Male	HSRRB	2.0	-5.021771561792199	Adherent	DMEM + 10% FBS	88.7	CVCL_2985		kidney	Primary	Kidney Cancer	Renal Carcinoma, clear cell				kidney	renal_cell_carcinoma	clear_cell
ACH-000314	HCC-2108	HCC2108	HCC2108_LUNG			Male	KCLB						CVCL_A352		lung	Primary	Lung Cancer	Non-Small Cell Lung Cancer (NSCLC), Adenocarcinoma	59			lung	NSCLC	NSCLC_adenocarcinoma
ACH-000315	KARPAS-422	KARPAS422	KARPAS422_HAEMATOPOIETIC_AND_LYMPHOID_TISSUE		907274.0	Female	DSMZ	2.0	-2.7641822987405726		RPMI + 20% FBS	76.6	CVCL_1325	1973.0	pleural_effusion	Metastasis	Lymphoma	Diffuse Large B-cell Lymphoma (DLBCL)	73	SIDM01008		lymphocyte	non_hodgkin_lymphoma	DLBCL
ACH-000316	SNU-886	SNU886	SNU886_LIVER			Male	KCLB	2.0	-4.183537632202516		RPMI + 10% FBS	83.0	CVCL_5103		liver		Liver Cancer	Hepatocellular Carcinoma	57			liver	hepatocellular_carcinoma
ACH-000317	TUHR14TKB	TUHR14TKB	TUHR14TKB_KIDNEY			Male	RIKEN	2.0	-3.2337688672479303	Adherent	RPMI + 10% FBS	63.0	CVCL_5953		kidney	Primary	Kidney Cancer	Renal Cell Carcinoma				kidney	renal_cell_carcinoma
ACH-000318	TE-10	TE10	TE10_OESOPHAGUS		753622.0	Male	RIKEN	2.0	-3.4715402125083514		DMEM + 10% FBS	90.1	CVCL_1760	1561.0	oesophagus	Primary	Esophageal Cancer	Squamous Cell Carcinoma		SIDM00349		esophagus	esophagus_squamous
ACH-000319	MPP 89	MPP89	MPP89_PLEURA		908150.0	Male	ICLC	2.0	-4.009180260833759		DMEM + 10% FBS	55.8	CVCL_1427	2255.0	pleural_effusion		Lung Cancer	Mesothelioma	67	SIDM00222		lung	mesothelioma
ACH-000320	PSN1	PSN1	PSN1_PANCREAS	GR-M	910546.0	Male	ECACC	4.0	-2.327166453801211	Adherent	RPMI + 10% FBS + 2mM Glutamine	78.9	CVCL_1644	560.0	pancreas	Primary	Pancreatic Cancer	Ductal Adenocarcinoma, exocrine		SIDM00469		pancreas	exocrine	exocrine_adenocarcinoma
ACH-000321	MOLM-6	MOLM6	MOLM6_HAEMATOPOIETIC_AND_LYMPHOID_TISSUE			Male	DSMZ						CVCL_2122		haematopoietic_and_lymphoid_tissue		Leukemia	Chronic Myelogenous Leukemia (CML), blast crisis	44			blood	CML	blast_crisis
ACH-000322	HT-144	HT144	HT144_SKIN		907067.0	Male	ATCC	2.0	-3.271560350384918	Adherent	McCoy's 5A + 10% FBS	49.5	CVCL_0318	1193.0	skin	Metastasis	Skin Cancer	Melanoma	29	SIDM00695		skin	melanoma
ACH-000323	42-MG-BA	42MGBA	42MGBA_CENTRAL_NERVOUS_SYSTEM		687561.0	Male	DSMZ	2.0	-3.9046239941126584	Adherent	RPMI:EMEM (1:1) + 20% FBS	72.6	CVCL_1798	1465.0	central_nervous_system	Primary	Brain Cancer	Astrocytoma	63	SIDM00982		central_nervous_system	glioma	astrocytoma
ACH-000324	JHOC-5	JHOC5	JHOC5_OVARY			Female	RIKEN	3.0	-3.3959100960853528		DMEM:F12 (1:1) + 10% FBS + 0.1mM NEAA	82.1	CVCL_4640		ovary	Primary	Ovarian Cancer	Adenocarcinoma, clear cell				ovary	ovary_adenocarcinoma	clear_cell
ACH-000325	SNU-620	SNU620	SNU620_STOMACH			Female	KCLB	2.0	-3.8225206316108937		RPMI + 10% heat inactivated FBS + 300mg/L L-glutamine + 25mM HEPES + 25mM Sodium bicarbonate	84.0	CVCL_5079		ascites	Metastasis	Gastric Cancer	Adenocarcinoma	59			gastric	gastric_adenocarcinoma
ACH-000326	JURL-MK1	JURLMK1	JURLMK1_HAEMATOPOIETIC_AND_LYMPHOID_TISSUE		1327771.0	Male	DSMZ	2.0	-4.560226069823547		RPMI + 10% FBS	41.8	CVCL_2086	1807.0	haematopoietic_and_lymphoid_tissue		Leukemia	Chronic Myelogenous Leukemia (CML), blast crisis	73	SIDM01015		blood	CML	blast_crisis
ACH-000327	NCI-H1395	NCIH1395	NCIH1395_LUNG		684681.0	Female	ATCC	0.0	-0.1834413650430155	Adherent	RPMI + 10% FBS	68.64	CVCL_1467	1826.0	lung	Primary	Lung Cancer	Non-Small Cell Lung Cancer (NSCLC), Adenocarcinoma	55	SIDM00644		lung	NSCLC	NSCLC_adenocarcinoma
ACH-000328	LN-215	LN215	LN215_CENTRAL_NERVOUS_SYSTEM			Female	Academic lab						CVCL_3954		central_nervous_system		Brain Cancer	Glioblastoma				central_nervous_system	glioma	glioblastoma
ACH-000329	CCF-STTG1	CCFSTTG1	CCFSTTG1_CENTRAL_NERVOUS_SYSTEM		906823.0	Female	ATCC	2.0	-4.123584686305592	Adherent	RPMI + 10% FBS	81.5	CVCL_1118	876.0	central_nervous_system	Primary	Brain Cancer	Astrocytoma	68	SIDM00131		central_nervous_system	glioma	astrocytoma
ACH-000330	EFM-19	EFM19	EFM19_BREAST		906851.0	Female	DSMZ	2.0	-2.8790897518819327		RPMI + 10% FBS	68.0	CVCL_0253	1786.0	pleural_effusion	Metastasis	Breast Cancer	Breast Ductal Carcinoma	50	SIDM01056		breast	breast_ductal_carcinoma	ERpos_HER2neg	luminal
ACH-000331	IST-MES2	ISTMES2	ISTMES2_PLEURA	IST-MES-2		Male	ICLC	2.0	-4.141258849255233	Adherent	DMEM + 10% FBS + 2mM L-glutamine + NEAA	63.8	CVCL_1312		pleural_effusion		Lung Cancer	Mesothelioma	71			lung	mesothelioma
ACH-000332	YAPC	YAPC	YAPC_PANCREAS		909904.0	Male	DSMZ	4.0	-4.128830922226409	Adherent	RPMI + 10% FBS	93.0	CVCL_1794	895.0	ascites	Metastasis	Pancreatic Cancer	Ductal Adenocarcinoma, exocrine	43	SIDM00411		pancreas	exocrine	exocrine_adenocarcinoma
ACH-000333	JHOM-2B	JHOM2B	JHOM2B_OVARY			Female	RIKEN						CVCL_4645		ovary	Primary	Ovarian Cancer	Adenocarcinoma, mucinous				ovary	ovary_adenocarcinoma	mucinous
ACH-000334	DB	DB	DB_HAEMATOPOIETIC_AND_LYMPHOID_TISSUE		906832.0	Male	ATCC	2.0	-2.4634650405481517	Suspension	RPMI + 10% FBS	58.8	CVCL_1168	1185.0	ascites	Metastasis	Lymphoma	Diffuse Large B-cell Lymphoma (DLBCL)	45	SIDM00886		lymphocyte	non_hodgkin_lymphoma	DLBCL
ACH-000335	MSTO-211H	MSTO211H	MSTO211H_PLEURA		908152.0	Male	ATCC	2.0	-2.2993889832528187	Adherent	RPMI + 10% FBS	80.5	CVCL_1430	209.0	pleural_effusion	Metastasis	Lung Cancer	Mesothelioma	62	SIDM00640		lung	mesothelioma
ACH-000336	OCI-AML3	OCIAML3	OCIAML3_HAEMATOPOIETIC_AND_LYMPHOID_TISSUE		1290455.0	Male	DSMZ	2.0	-1.9891606557905075		AlphaMEM + 20% FBS	51.6	CVCL_1844	355.0	haematopoietic_and_lymphoid_tissue	Primary	Leukemia	Acute Myelogenous Leukemia (AML), M4 (Myelomonocytic)	57	SIDM00462		blood	AML	M4
ACH-000337	NCI-H3122	NCIH3122	NCIH3122_LUNG		1240190.0	Unknown	Academic lab	2.0	-2.7658409048042403	not found	not found	81.5	CVCL_5160	918.0	lung		Lung Cancer	Non-Small Cell Lung Cancer (NSCLC), Adenocarcinoma		SIDM00137		lung	NSCLC	NSCLC_adenocarcinoma
ACH-000338	SR-786	SR786	SR786_HAEMATOPOIETIC_AND_LYMPHOID_TISSUE	SR	905965.0	Male	DSMZ	0.0	-1.133971327483283		RPMI + 15% FBS	89.6		794.0	pleural_effusion	Primary	Lymphoma	T-cell, Non-Hodgkins, Anaplastic Large Cell (ALCL)	11	SIDM00096		lymphocyte	non_hodgkin_lymphoma	t_cell_ALCL
ACH-000339		HCC461	HCC461_LUNG			Male	Academic lab	3.0	-4.840238226631301	not found	not found	93.1	CVCL_5135		lung		Lung Cancer	Non-Small Cell Lung Cancer (NSCLC), Adenocarcinoma				lung	NSCLC	NSCLC_adenocarcinoma
ACH-000340	Hs 870.T	HS870T	HS870T_FIBROBLAST			Male	ATCC						CVCL_0966		fibroblast		Fibroblast	Bone				fibroblast	fibroblast_bone
ACH-000341	SK-N-FI	SKNFI	SKNFI_AUTONOMIC_GANGLIA		688087.0	Male	ATCC	2.0	-2.1932797755597715	Adherent	DMEM + 10% FBS + NEAA	31.0	CVCL_1702	227.0	bone_marrow	Metastasis	Neuroblastoma		11	SIDM01099		peripheral_nervous_system	neuroblastoma
ACH-000342	CL-14	CL14	CL14_LARGE_INTESTINE			Male	DSMZ						CVCL_1979		large_intestine		Colon/Colorectal Cancer	Adenocarcinoma				colorectal	colorectal_adenocarcinoma
ACH-000343	NCI-H522	NCIH522	NCIH522_LUNG		905944.0	Male	ATCC	2.0	-3.963724216829936		RPMI + 10% FBS	73.3	CVCL_1567	1224.0	lung	Primary	Lung Cancer	Non-Small Cell Lung Cancer (NSCLC), Adenocarcinoma	60	SIDM00116		lung	NSCLC	NSCLC_adenocarcinoma
ACH-000344	SNU-668	SNU668	SNU668_STOMACH			Male	KCLB	1.0	-3.3451873806650787		RPMI + 10% heat inactivated FBS + 300mg/l L-glutamine + 25mM HEPES + 25mM Sodium bicarbonate	40.1	CVCL_5081		ascites	Metastasis	Gastric Cancer	Adenocarcinoma	63			gastric	gastric_adenocarcinoma	diffuse_gastric
ACH-000345	KP-N-RT-BM-1	KPNRTBM1	KPNRTBM1_AUTONOMIC_GANGLIA		924189.0	Female	HSRRB						CVCL_1339	852.0	bone_marrow	Metastasis	Neuroblastoma			SIDM00557		peripheral_nervous_system	neuroblastoma		MYCN_amp
ACH-000346	JVM-3	JVM3	JVM3_HAEMATOPOIETIC_AND_LYMPHOID_TISSUE		907270.0	Male	DSMZ	1.0	-2.6099103243680766		RPMI + 10% FBS	52.0	CVCL_1320	1632.0	haematopoietic_and_lymphoid_tissue		Leukemia	Chronic Lymphoblastic Leukemia (CLL), B-cell	73	SIDM01012		blood	CLL	b_cell
ACH-000347	QGP-1	QGP1	QGP1_PANCREAS		1298534.0	Male	HSRRB	0.0	-0.5903272923333848	Adherent	RPMI + 10% FBS	50.2	CVCL_3143	469.0	pancreas	Primary	Pancreatic Cancer	Somatostatinoma	61	SIDM00360		pancreas	endocrine	somatostatinoma
ACH-000348	RPMI-7951	RPMI7951	RPMI7951_SKIN		910903.0	Female	ATCC	2.0	-6.135596350492017	Adherent	RPMI + 10% FBS	81.2	CVCL_1666	1909.0	lymph_node	Metastasis	Skin Cancer	Melanoma	18	SIDM01087		skin	melanoma
ACH-000349	HCC1500	HCC1500	HCC1500_BREAST		1303900.0	Female	ATCC						CVCL_1254	653.0	breast	Primary	Breast Cancer	Breast Ductal Carcinoma	32	SIDM00879		breast	breast_ductal_carcinoma	ERpos_HER2neg	luminal
ACH-000350	COLO-678	COLO678	COLO678_LARGE_INTESTINE		910689.0	Male	DSMZ	3.0	-2.078276004035026	Adherent	RPMI + 10% FBS	89.3	CVCL_1129	2148.0	lymph_node	Metastasis	Colon/Colorectal Cancer	Adenocarcinoma	69	SIDM00957		colorectal	colorectal_adenocarcinoma
ACH-000351	MKN1	MKN1	MKN1_STOMACH		908138.0	Male	HSRRB						CVCL_1415	1647.0	lymph_node	Metastasis	Gastric Cancer	Adenocarcinoma	72	SIDM00271		gastric	gastric_adenocarcinoma
ACH-000352	HCC1428	HCC1428	HCC1428_BREAST		1290905.0	Female	ATCC	2.0	-4.711859729108955	Adherent	RPMI + 10% FBS	92.5	CVCL_1252	1567.0	pleural_effusion	Metastasis	Breast Cancer	Carcinoma	49	SIDM00881		breast	breast_carcinoma	ERpos_HER2neg	luminal
ACH-000353	TE-15	TE15	TE15_OESOPHAGUS		753614.0	Female	RIKEN	0.0	-0.5780869784876205		RPMI + 10% FBS	43.6	CVCL_1763	575.0	oesophagus	Primary	Esophageal Cancer	Squamous Cell Carcinoma		SIDM00249		esophagus	esophagus_squamous
ACH-000354	Capan-1	CAPAN1	CAPAN1_PANCREAS		753624.0	Male	ATCC						CVCL_0237	641.0	liver	Metastasis	Pancreatic Cancer	Ductal Adenocarcinoma, exocrine	40	SIDM00934		pancreas	exocrine	exocrine_adenocarcinoma
ACH-000355	NCI-H82	NCIH82	NCIH82_LUNG		688031.0	Male	ATCC	2.0	-2.8106343996559446	Adherent	RPMI + 10% FBS	49.2	CVCL_1591	1545.0	pleural_effusion	Metastasis	Lung Cancer	Small Cell Lung Cancer (SCLC)	41	SIDM01131		lung	SCLC
ACH-000356	MKN-45	MKN45	MKN45_STOMACH		925340.0	Female	HSRRB	2.0	-2.3299724661736363		RPMI + 10% FBS	76.1	CVCL_0434	1542.0	liver	Metastasis	Gastric Cancer	Adenocarcinoma	62	SIDM00247		gastric	gastric_adenocarcinoma	diffuse_gastric
ACH-000357	JeKo-1	JEKO1	JEKO1_HAEMATOPOIETIC_AND_LYMPHOID_TISSUE		1327765.0	Female	DSMZ	0.0	-0.8178954994575806	Suspension	RPMI + 20% FBS	60.3	CVCL_1865	2118.0	haematopoietic_and_lymphoid_tissue		Lymphoma	B-cell, Non-Hodgkins, Mantle Cell	78	SIDM01038		lymphocyte	non_hodgkin_lymphoma	b_cell_mantle_cell
ACH-000358	NCI-H69	NCIH69	NCIH69_LUNG		688027.0	Male	ATCC						CVCL_1579	1016.0	pleural_effusion	Metastasis	Lung Cancer	Small Cell Lung Cancer (SCLC)	55	SIDM01121		lung	SCLC
ACH-000359	MG-63	MG63	MG63_BONE		908131.0	Male	ATCC						CVCL_0426	2170.0	bone	Primary	Bone Cancer	Osteosarcoma	14	SIDM00525		bone	osteosarcoma
ACH-000360	NCI-H508	NCIH508	NCIH508_LARGE_INTESTINE		908442.0	Male	ATCC	0.0	-0.3258720067297888		RPMI + 10% FBS		CVCL_1564	35.0	abdomen	Metastasis	Colon/Colorectal Cancer	Caecum Adenocarcinoma	55	SIDM00777		colorectal	caecum_adenocarcinoma
ACH-000361	SK-HEP-1	SKHEP1	SKHEP1_LIVER		909719.0	Male	ATCC	2.0	-2.5266054615579647	Adherent	EMEM + 10% FBS	80.9	CVCL_0525	874.0	ascites	Metastasis	Liver Cancer	Hepatocellular Carcinoma	52	SIDM01110		liver	hepatocellular_carcinoma
ACH-000362	MOLM-13	MOLM13	MOLM13_HAEMATOPOIETIC_AND_LYMPHOID_TISSUE		1330947.0	Male	DSMZ	3.0	-3.152902446658332	Suspension	RPMI + 20% FBS		CVCL_2119	747.0	haematopoietic_and_lymphoid_tissue	Primary	Leukemia	Acute Myelogenous Leukemia (AML)	20	SIDM00437		blood	AML
ACH-000363	SK-MM-2	SKMM2	SKMM2_HAEMATOPOIETIC_AND_LYMPHOID_TISSUE		753612.0	Male	DSMZ	2.0	-4.718427378598607		RPMI + 10% FBS	95.3	CVCL_1699	1003.0	haematopoietic_and_lymphoid_tissue	Primary	Myeloma	Multiple Myeloma	54	SIDM00391		plasma_cell	multiple_myeloma
ACH-000364	U-2 OS	U2OS	U2OS_BONE	U2-OS, U-2 OS	909776.0	Female	ATCC	2.0	-3.887180123330552	Adherent	McCoy's 5A + 10% FBS	47.4	CVCL_0042	1145.0	bone	Primary	Bone Cancer	Osteosarcoma	15	SIDM01191		bone	osteosarcoma
ACH-000365	SU-DHL-4	SUDHL4	SUDHL4_HAEMATOPOIETIC_AND_LYMPHOID_TISSUE		1331035.0	Male	DSMZ	2.0	-3.5927024472675164	Suspension	RPMI + 20% FBS	73.1	CVCL_0539	1450.0	pleural_effusion	Metastasis	Lymphoma	Diffuse Large B-cell Lymphoma (DLBCL)	38	SIDM00405		lymphocyte	non_hodgkin_lymphoma	DLBCL
ACH-000366	SK-N-DZ	SKNDZ	SKNDZ_AUTONOMIC_GANGLIA		688086.0	Female	ATCC	2.0	-4.252933964341333	Adherent	DMEM + 10% FBS + NEAA	78.7	CVCL_1701	867.0	bone_marrow	Metastasis	Neuroblastoma		2	SIDM01100		peripheral_nervous_system	neuroblastoma		MYCN_amp
ACH-000367	NCI-H226	NCIH226	NCIH226_LUNG		905941.0	Male	ATCC						CVCL_1544	1221.0	pleural_effusion	Metastasis	Lung Cancer	Non-Small Cell Lung Cancer (NSCLC), Squamous Cell Carcinoma		SIDM00139		lung	NSCLC	NSCLC_squamous
ACH-000368	SNU-1105	SNU1105	SNU1105_CENTRAL_NERVOUS_SYSTEM			Male	KCLB	2.0	-3.560200492485061		RPMI + 10% FBS	72.6	CVCL_5010		central_nervous_system	Primary	Brain Cancer	Glioblastoma	61			central_nervous_system	glioma	glioblastoma
ACH-000369	MOLM-16	MOLM16	MOLM16_HAEMATOPOIETIC_AND_LYMPHOID_TISSUE		1330948.0	Female	DSMZ						CVCL_2120	1229.0	haematopoietic_and_lymphoid_tissue		Leukemia	Acute Myelogenous Leukemia (AML)	77	SIDM00435		blood	AML
ACH-000370	SNU-626	SNU626	SNU626_CENTRAL_NERVOUS_SYSTEM			Male	KCLB	1.0	-1.6035343854798898		RPMI + 10% FBS	54.4	CVCL_5080		central_nervous_system		Brain Cancer	Glioblastoma	65			central_nervous_system	glioma	glioblastoma
ACH-000371	RL	RL	RL_HAEMATOPOIETIC_AND_LYMPHOID_TISSUE		910861.0	Male	ATCC	2.0	-3.8960332823221924	Suspension	RPMI + 20% FBS	73.0	CVCL_1660	1273.0	ascites		Lymphoma	B-cell, Non-Hodgkins	52	SIDM01089		lymphocyte	non_hodgkin_lymphoma	b_cell
ACH-000372	P12-ICHIKAWA	P12ICHIKAWA	P12ICHIKAWA_HAEMATOPOIETIC_AND_LYMPHOID_TISSUE		909251.0	Male	DSMZ						CVCL_1630	2153.0	haematopoietic_and_lymphoid_tissue		Leukemia	Acute Lymphoblastic Leukemia (ALL), T-cell	7	SIDM00463		blood	ALL	t_cell
ACH-000373	SKM-1	SKM1	SKM1_HAEMATOPOIETIC_AND_LYMPHOID_TISSUE		909722.0	Male	HSRRB	0.0	-0.33741984843107203	Suspension	RPMI + 20% FBS		CVCL_0098	304.0	haematopoietic_and_lymphoid_tissue	Primary	Leukemia	Acute Myelogenous Leukemia (AML)	76	SIDM00380		blood	AML
ACH-000374	HCC1143	HCC1143	HCC1143_BREAST		749710.0	Female	ATCC	2.0	-3.4899515320077885	Adherent	RPMI + 10% FBS	84.0	CVCL_1245	1316.0	breast	Primary	Breast Cancer	Breast Ductal Carcinoma	52	SIDM00866		breast	breast_ductal_carcinoma	ERneg_HER2neg	basal_A
ACH-000375	G-402	G402	G402_SOFT_TISSUE		907298.0	Female	ATCC	2.0	-3.2810179994897983		McCoy's 5A + 10% FBS	81.1	CVCL_1221	1089.0	kidney	Primary	Kidney Cancer	Renal Leiomyoblastoma	0.75	SIDM00855		soft_tissue	malignant_rhabdoid_tumor	renal_leiomyoblastoma
ACH-000376	SF-295	SF295	SF295_CENTRAL_NERVOUS_SYSTEM		905985.0	Female	NCI/DCTD	2.0	-5.904092830330859	Adherent	RPMI + 10% FBS	79.1	CVCL_1690	1164.0	central_nervous_system	Primary	Brain Cancer	Glioblastoma	67	SIDM00084		central_nervous_system	glioma	glioblastoma
ACH-000377	SNU-478	SNU478	SNU478_BILIARY_TRACT			Unknown	KCLB	2.0	-3.5025779225129408		RPMI + 10% heat inactivated FBS + 300mg/l L-glutamine + 25mM HEPES + 25mM Sodium bicarbonate	80.4	CVCL_5065		biliary_tract		Bile Duct Cancer	Cholangiocarcinoma, extrahepatic		SIDM00160		bile_duct	cholangiocarcinoma	extrahepatic
ACH-000378	NCI-H647	NCIH647	NCIH647_LUNG		1240191.0	Male	ATCC	2.0	-3.102154264897435	Adherent	RPMI + 10% FBS	89.0	CVCL_1574	955.0	pleural_effusion	Metastasis	Lung Cancer	Non-Small Cell Lung Cancer (NSCLC), Adenosquamous Carcinoma	56	SIDM01125		lung	NSCLC	NSCLC_adenosquamous
ACH-000379	NCI-H1781	NCIH1781	NCIH1781_LUNG		1298350.0	Female	ATCC						CVCL_1494	2228.0	pleural_effusion	Metastasis	Lung Cancer	Non-Small Cell Lung Cancer (NSCLC), Adenocarcinoma	66	SIDM00754		lung	NSCLC	NSCLC_adenocarcinoma
ACH-000380	KMS-12-BM	KMS12BM	KMS12BM_HAEMATOPOIETIC_AND_LYMPHOID_TISSUE		907281.0	Female	DSMZ	0.0	-0.1956101309058795	Suspension	RPMI + 20% FBS	97.2	CVCL_1334	2087.0	bone_marrow	Primary	Myeloma	Multiple Myeloma	64	SIDM01020		plasma_cell	multiple_myeloma
ACH-000381	T84	T84	T84_LARGE_INTESTINE		909761.0	Male	ATCC	3.0	-3.6432114198143046	Adherent	DMEM:F12(1:1) + 5% FBS + 2mM Glutamine	80.3	CVCL_0555	997.0	lung	Metastasis	Colon/Colorectal Cancer	Adenocarcinoma	72	SIDM00782		colorectal	colorectal_adenocarcinoma
ACH-000382	COR-L24	CORL24	CORL24_LUNG			Male	ECACC						CVCL_2409		lymph_node	Metastasis	Lung Cancer	Small Cell Lung Cancer (SCLC)	71			lung	SCLC
ACH-000383	OE33	OE33	OE33_OESOPHAGUS		910549.0	Female	HPACC	2.0	-3.5074226129915114	Adherent	RPMI + 10% FBS	89.6	CVCL_0471	1554.0	oesophagus	Primary	Esophageal Cancer	Adenocarcinoma	73	SIDM00477		esophagus	esophagus_adenocarcinoma
ACH-000384	SW 780	SW780	SW780_URINARY_TRACT		687457.0	Female	ATCC						CVCL_1728	2039.0	urinary_tract	Primary	Bladder Cancer	Transitional Cell Carcinoma	80	SIDM01160		urinary_tract	bladder_carcinoma	bladder_transitional_cell
ACH-000385	SK-RC-20	SKRC20	SKRC20_KIDNEY			Unknown	Academic lab	2.0	-3.1305905861015195	not found	not found	82.3	CVCL_V605		kidney		Kidney Cancer	Renal Cell Carcinoma				kidney	renal_cell_carcinoma
ACH-000386	KG-1	KG1	KG1_HAEMATOPOIETIC_AND_LYMPHOID_TISSUE		907278.0	Male	ATCC						CVCL_0374	193.0	bone_marrow	Primary	Leukemia	Acute Myelogenous Leukemia (AML)	59	SIDM00785		blood	AML
ACH-000387	TF-1	TF1	TF1_HAEMATOPOIETIC_AND_LYMPHOID_TISSUE			Male	ATCC	3.0	-4.468284076015278	Suspension	RPMI + 10% FBS + 2ng/ml GM-CSF		CVCL_0559		bone_marrow		Leukemia	Acute Myelogenous Leukemia (AML)	35			blood	AML
ACH-000388	NU-DHL-1	NUDHL1	NUDHL1_HAEMATOPOIETIC_AND_LYMPHOID_TISSUE			Male	DSMZ						CVCL_1876		lymph_node	Metastasis	Lymphoma	Diffuse Large B-cell Lymphoma (DLBCL)	73			lymphocyte	non_hodgkin_lymphoma	DLBCL
ACH-000389	H4	H4	H4_CENTRAL_NERVOUS_SYSTEM		907042.0	Male	ATCC	2.0	-2.4427397311317844	Adherent	RPMI + 10% FBS	72.9	CVCL_1239	1244.0	central_nervous_system	Primary	Brain Cancer	Glioma	37	SIDM00852		central_nervous_system	glioma
ACH-000390	LUDLU-1	LUDLU1	LUDLU1_LUNG			Male	ECACC	2.0	-3.9819748283523873	Adherent	RPMI + 10% FBS	86.8	CVCL_2582		lung	Primary	Lung Cancer	Non-Small Cell Lung Cancer (NSCLC), Squamous Cell Carcinoma	72			lung	NSCLC	NSCLC_squamous
ACH-000391	MHH-ES-1	MHHES1	MHHES1_BONE		908134.0	Male	DSMZ	2.0	-2.88224641721122	Adherent	RPMI + 10% FBS	61.4	CVCL_1411	339.0	ascites	Metastasis	Bone Cancer	Ewings Sarcoma	12	SIDM00386		bone	Ewing_sarcoma		EWS_FLI
ACH-000392	Calu-3	CALU3	CALU3_LUNG		687777.0	Male	ATCC						CVCL_0609	219.0	pleural_effusion	Metastasis	Lung Cancer	Non-Small Cell Lung Cancer (NSCLC), Adenocarcinoma	25	SIDM00922		lung	NSCLC	NSCLC_adenocarcinoma
ACH-000393	HLF	HLF	HLF_LIVER			Male	HSRRB	2.0	-3.813428824320129	Adherent	EMEM + 10% FBS		CVCL_2947		liver	Primary	Liver Cancer	Hepatocellular Carcinoma	69	SIDM00065		liver	hepatocellular_carcinoma
ACH-000394	NCI-H2081	NCIH2081	NCIH2081_LUNG		908480.0	Female	ATCC						CVCL_1522	914.0	pleural_effusion	Metastasis	Lung Cancer	Small Cell Lung Cancer (SCLC)	59	SIDM00710		lung	SCLC
ACH-000395	NCI-H520	NCIH520	NCIH520_LUNG		908443.0	Male	ATCC	3.0	-2.777345854367677	Adherent	RPMI + 10% FBS	86.6	CVCL_1566	2200.0	lung	Primary	Lung Cancer	Non-Small Cell Lung Cancer (NSCLC), Squamous Cell Carcinoma		SIDM01130		lung	NSCLC	NSCLC_squamous
ACH-000396	J82	J82	J82_URINARY_TRACT		753566.0	Male	ATCC	0.0	-1.4486608869556317	Adherent	EMEM + 10% FBS	72.8	CVCL_0359	1232.0	urinary_tract	Primary	Bladder Cancer	Transitional Cell Carcinoma	58	SIDM00693		urinary_tract	bladder_carcinoma	bladder_transitional_cell
ACH-000397	TEN	TEN	TEN_ENDOMETRIUM			Female	RIKEN	2.0	-4.405148412764743		MEM + 10% FBS	81.2	CVCL_E063		endometrium	Primary	Endometrial/Uterine Cancer	Clear Cell Carcinoma	74			uterus	clear_cell_carcinoma
ACH-000398	RI-1	RI1	RI1_HAEMATOPOIETIC_AND_LYMPHOID_TISSUE			Female	DSMZ	1.0	-2.5616916720559475		RPMI + 10% FBS	87.0	CVCL_1885		haematopoietic_and_lymphoid_tissue		Lymphoma	B-cell, Non-Hodgkins	57			lymphocyte	non_hodgkin_lymphoma	b_cell
ACH-000399	NCI-H2196	NCIH2196	NCIH2196_LUNG		908481.0	Male	ATCC						CVCL_1539	916.0	bone_marrow	Metastasis	Lung Cancer	Small Cell Lung Cancer (SCLC)	67	SIDM00731		lung	SCLC
ACH-000400	SK-CO-1	SKCO1	SKCO1_LARGE_INTESTINE		909718.0	Male	ATCC						CVCL_0626	40.0	ascites	Metastasis	Colon/Colorectal Cancer	Adenocarcinoma	65	SIDM01096		colorectal	colorectal_adenocarcinoma
ACH-000401	COLO-800	COLO800	COLO800_SKIN		906813.0	Male	ATCC	2.0	-3.5626172792432116		RPMI + 10% FBS	76.8	CVCL_1135	21.0	skin	Metastasis	Skin Cancer	Melanoma	14	SIDM00515		skin	melanoma
ACH-000402	BL-70	BL70	BL70_HAEMATOPOIETIC_AND_LYMPHOID_TISSUE			Male	DSMZ	1.0	-2.1778516102781658	Adherent	RPMI + 10% heat inactivated FBS + 1mM Sodium pyruvate + 50uM 2-Mercaptoethanol	37.3	CVCL_1088		haematopoietic_and_lymphoid_tissue		Lymphoma	B-cell, Non-Hodgkins, Burkitts	16	SIDM00074		lymphocyte	non_hodgkin_lymphoma	b_cell_burkitt
ACH-000403	NCI-H747	NCIH747	NCIH747_LARGE_INTESTINE		908457.0	Male	ATCC	3.0	-3.4512135220419085	Adherent	RPMI + 10% FBS	84.6	CVCL_1587	573.0	large_intestine	Metastasis	Colon/Colorectal Cancer	Adenocarcinoma	69	SIDM00778		colorectal	colorectal_adenocarcinoma
ACH-000404	K029AX	K029AX	K029AX_SKIN			Unknown	Academic lab	1.0	-2.8617845835460343		RPMI + 10% FBS	44.8	CVCL_8784		skin	Primary	Skin Cancer	Melanoma				skin	melanoma
ACH-000405	MEC-1	MEC1	MEC1_HAEMATOPOIETIC_AND_LYMPHOID_TISSUE			Male	DSMZ	2.0	-4.404382848894823	Adherent	IMDM + 10% FBS	57.5	CVCL_1870		haematopoietic_and_lymphoid_tissue		Leukemia	Chronic Lymphoblastic Leukemia (CLL), B-cell	61	SIDM00001		blood	CLL	b_cell
ACH-000406	U-937	U937	U937_HAEMATOPOIETIC_AND_LYMPHOID_TISSUE			Male	ATCC	3.0	-6.267163631805077	Suspension	RPMI + 10% FBS	76.1	CVCL_0007		pleural_effusion	Metastasis	Leukemia	Acute Myelogenous Leukemia (AML)	37	SIDM01195		blood	AML
ACH-000407	SNU-685	SNU685	SNU685_ENDOMETRIUM			Female	KCLB	2.0	-4.1751250520071075		RPMI + 10% FBS	84.1	CVCL_5083		endometrium	Primary	Endometrial/Uterine Cancer	Malignant Mixed Mullerian Tumor (MMMT)	70	SIDM00165		uterus	MMMT
ACH-000408	TE-5	TE5	TE5_OESOPHAGUS		735784.0	Female	RIKEN	2.0	-2.51630720686847		RPMI + 10% FBS	64.1	CVCL_1764	576.0	oesophagus		Esophageal Cancer	Squamous Cell Carcinoma	73	SIDM00347		esophagus	esophagus_squamous
ACH-000409	OVSAHO	OVSAHO	OVSAHO_OVARY			Female	HSRRB						CVCL_3114		abdomen	Metastasis	Ovarian Cancer	Adenocarcinoma, high grade serous	56			ovary	ovary_adenocarcinoma	high_grade_serous
ACH-000410	Saos-2	SAOS2	SAOS2_BONE		909707.0	Female	ATCC	2.0	-5.258975000928327	Adherent	McCoy's 5A + 15% FBS	60.0	CVCL_0548	399.0	bone	Primary	Bone Cancer	Osteosarcoma	11	SIDM01084		bone	osteosarcoma
ACH-000411	769-P	769P	769P_KIDNEY		910922.0	Female	ATCC	2.0	-3.2557886032317995	Adherent	RPMI + 10% FBS	83.3	CVCL_1050	1186.0	kidney	Primary	Kidney Cancer	Renal Carcinoma, clear cell	63	SIDM00803		kidney	renal_cell_carcinoma	clear_cell
ACH-000412	SNU-1197	SNU1197	SNU1197_LARGE_INTESTINE			Male	KCLB						CVCL_5016		Colon	Primary	Colon/Colorectal Cancer	Adenocarcinoma	70	SIDM00171		colorectal	colorectal_adenocarcinoma
ACH-000413		HS739T	HS739T_FIBROBLAST			Female							CVCL_0882		fibroblast		Fibroblast	Breast	52			fibroblast	fibroblast_breast
ACH-000414	NCI-H1944	NCIH1944	NCIH1944_LUNG		1240185.0	Female	ATCC	4.0	-3.587188090289846	Adherent	RPMI + 10% FBS	62.5	CVCL_1508	183.0	soft_tissue	Metastasis	Lung Cancer	Non-Small Cell Lung Cancer (NSCLC), Adenocarcinoma	62	SIDM00762		lung	NSCLC	NSCLC_adenocarcinoma
ACH-000415	BICR 6	BICR6	BICR6_UPPER_AERODIGESTIVE_TRACT			Male	ECACC	2.0	-3.8953808240783574	Adherent	DMEM + 10% FBS + 2mM Glutamine + 0.4ug/ml Hydrocortisone	89.4	CVCL_2314		upper_aerodigestive_tract	Primary	Head and Neck Cancer	Squamous Cell Carcinoma, oral				upper_aerodigestive	upper_aerodigestive_squamous	oral
ACH-000416	NCI-H838	NCIH838	NCIH838_LUNG		910399.0	Male	ATCC	2.0	-5.418705962786492	Adherent	RPMI + 10% FBS	84.8	CVCL_1594	484.0	lymph_node	Metastasis	Lung Cancer	Non-Small Cell Lung Cancer (NSCLC), Adenocarcinoma	59	SIDM01150		lung	NSCLC	NSCLC_adenocarcinoma
ACH-000417	Panc 08.13	PANC0813	PANC0813_PANCREAS		925347.0	Male	ATCC	2.0	-4.221932669177551	Adherent	RPMI + 15% FBS + 2mM Glutamine + 1mM Sodium pyruvate + 60ug/ml Insulin + 10mM HEPES + 1.5g/l Sodium bicarbonate + 4.5g/l Glucose	87.0	CVCL_1638	635.0	pancreas	Primary	Pancreatic Cancer	Ductal Adenocarcinoma, exocrine	85	SIDM01136		pancreas	exocrine	exocrine_adenocarcinoma
ACH-000418	SW 1353	SW1353	SW1353_BONE			Female	ATCC						CVCL_0543		bone	Primary	Bone Cancer	Chondrosarcoma	72			bone	chondrosarcoma
ACH-000419	KMS-28BM	KMS28BM	KMS28BM_HAEMATOPOIETIC_AND_LYMPHOID_TISSUE			Female	HSRRB						CVCL_2994		haematopoietic_and_lymphoid_tissue	Primary	Myeloma	Multiple Myeloma	77			plasma_cell	multiple_myeloma
ACH-000420	SNU-449	SNU449	SNU449_LIVER		909738.0	Male	ATCC	2.0	-3.592532124051767	Adherent	RPMI + 10% FBS	89.2	CVCL_0454	129.0	liver	Primary	Liver Cancer	Hepatocellular Carcinoma	52	SIDM01194		liver	hepatocellular_carcinoma
ACH-000421	SW837	SW837	SW837_LARGE_INTESTINE		909755.0	Male	ATCC	3.0	-4.68741996378501	Adherent	RPMI + 10% FBS	90.1	CVCL_1729	1141.0	large_intestine	Primary	Colon/Colorectal Cancer	Adenocarcinoma	53	SIDM00833		colorectal	colorectal_adenocarcinoma
ACH-000422	SNU-475	SNU475	SNU475_LIVER		909739.0	Male	ATCC	2.0	-4.770536444797188	Adherent	RPMI + 10% FBS	88.2	CVCL_0497	2059.0	liver	Primary	Liver Cancer	Hepatocellular Carcinoma	43	SIDM01196		liver	hepatocellular_carcinoma
ACH-000423	SK-MEL-3	SKMEL3	SKMEL3_SKIN		909724.0	Female	ATCC						CVCL_0550	1572.0	lymph_node	Metastasis	Skin Cancer	Melanoma	42	SIDM01105		skin	melanoma
ACH-000424	TC-71	TC71	TC71_BONE		1240221.0	Male	DSMZ	2.0	-2.405006887753556		IMDM + 10% FBS	57.4	CVCL_2213	2194.0	bone	Primary	Bone Cancer	Ewings Sarcoma	22	SIDM00419		bone	Ewing_sarcoma
ACH-000425	UACC-62	UACC62	UACC62_SKIN		905976.0	Unknown	NCI/DCTD	2.0	-4.470166726803338		RPMI + 10% FBS	73.1	CVCL_1780	8.0	skin		Skin Cancer	Melanoma		SIDM00107		skin	melanoma
ACH-000426	KMS-20	KMS20	KMS20_HAEMATOPOIETIC_AND_LYMPHOID_TISSUE			Female	HSRRB	2.0	-2.6563212179591082	Suspension	RPMI + 10% FBS	44.6	CVCL_2990		bone_marrow	Primary	Myeloma	Multiple Myeloma	65			plasma_cell	multiple_myeloma
ACH-000427	NCI-N87	NCIN87	NCIN87_STOMACH		908461.0	Male	ATCC	2.0	-1.90074718327356	Adherent	RPMI + 10% FBS	50.8	CVCL_1603	88.0	liver	Metastasis	Gastric Cancer	Adenocarcinoma, tubular		SIDM01147		gastric	gastric_adenocarcinoma	tubular
ACH-000428	UO-31	UO31	UO31_KIDNEY		905981.0	Unknown	Academic lab						CVCL_1911	1636.0	kidney		Kidney Cancer	Renal Cell Carcinoma		SIDM00112		kidney	renal_cell_carcinoma
ACH-000429	A-704	A704	A704_KIDNEY		910920.0	Male	ATCC						CVCL_1065	949.0	kidney	Primary	Kidney Cancer	Renal Cell Carcinoma	78	SIDM00849		kidney	renal_cell_carcinoma
ACH-000430	TYK-nu	TYKNU	TYKNU_OVARY		909774.0	Female	HSRRB						CVCL_1776	476.0	ovary	Primary	Ovarian Cancer	Adenocarcinoma, high grade serous		SIDM00321		ovary	ovary_adenocarcinoma	high_grade_serous
ACH-000431	NCI-H1694	NCIH1694	NCIH1694_LUNG		688006.0	Male	ATCC	2.0	-4.205856082293219	Suspension	F10	83.0	CVCL_1489	451.0	ascites	Metastasis	Lung Cancer	Small Cell Lung Cancer (SCLC)	61	SIDM00741		lung	SCLC
ACH-000432	BV-173	BV173	BV173_HAEMATOPOIETIC_AND_LYMPHOID_TISSUE		910710.0	Male	DSMZ						CVCL_0181	321.0	haematopoietic_and_lymphoid_tissue		Leukemia	Chronic Myelogenous Leukemia (CML), blast crisis	45	SIDM00962		blood	CML	blast_crisis
ACH-000433	Caki-1	CAKI1	CAKI1_KIDNEY		905963.0	Male	ATCC	2.0	-2.7199816100486824	Adherent	McCoy's 5A + 10% FBS	50.5	CVCL_0234	289.0	skin	Metastasis	Kidney Cancer	Renal Carcinoma, clear cell	49	SIDM00941		kidney	renal_cell_carcinoma	clear_cell
ACH-000434	NCI-H1915	NCIH1915	NCIH1915_LUNG		1240184.0	Female	ATCC	2.0	-3.372263341910447	Adherent	RPMI + 10% FBS	85.6	CVCL_1505	1823.0	central_nervous_system	Metastasis	Lung Cancer	Non-Small Cell Lung Cancer (NSCLC), Large Cell Carcinoma	61	SIDM00763		lung	NSCLC	NSCLC_large_cell
ACH-000435	EFE-184	EFE184	EFE184_ENDOMETRIUM			Female	DSMZ	1.0	-1.4857531718439372		RPMI + 10% FBS	82.2	CVCL_1191		ascites	Metastasis	Endometrial/Uterine Cancer	Endometrial Adenocarcinoma	69			uterus	endometrial_adenocarcinoma
ACH-000436	OCI-My7	OCIMY7	OCIMY7_HAEMATOPOIETIC_AND_LYMPHOID_TISSUE	OCI-MY7		Unknown	Academic lab	2.0	-2.7401781873070568	Suspension	RPMI; 10% FBS	82.5	CVCL_E333		haematopoietic_and_lymphoid_tissue		Myeloma	Multiple Myeloma				plasma_cell	multiple_myeloma
ACH-000437	SW 1088	SW1088	SW1088_CENTRAL_NERVOUS_SYSTEM		909745.0	Male	ATCC	2.0	-4.835653940244032	Adherent	RPMI + 10% FBS	75.1	CVCL_1715	1310.0	central_nervous_system	Primary	Brain Cancer	Astrocytoma	72	SIDM01155		central_nervous_system	glioma	astrocytoma
ACH-000438		LU65	LU65_LUNG		724863.0	Male	JCRB	2.0	-3.518670321281186		RPMI + 20% FBS	89.0	CVCL_1392	47.0	lung	Primary	Lung Cancer	Non-Small Cell Lung Cancer (NSCLC), Large Cell Carcinoma	64	SIDM00547		lung	NSCLC	NSCLC_large_cell
ACH-000439	ME-1	ME1	ME1_HAEMATOPOIETIC_AND_LYMPHOID_TISSUE		1330942.0	Male	DSMZ						CVCL_2110	427.0	haematopoietic_and_lymphoid_tissue		Leukemia	Acute Myelogenous Leukemia (AML), M4 (Myelomonocytic)	40	SIDM00338		blood	AML	M4
ACH-000440	CA46	CA46	CA46_HAEMATOPOIETIC_AND_LYMPHOID_TISSUE		910703.0	Male	ATCC						CVCL_1101	1190.0	ascites		Lymphoma	B-cell, Non-Hodgkins, Burkitts		SIDM00907		lymphocyte	non_hodgkin_lymphoma	b_cell_burkitt
ACH-000441	SH-4	SH4	SH4_SKIN		909713.0	Female	ATCC	2.0	-4.09915965693844	Mixed adherent and suspension	DMEM + 10% FBS	47.4	CVCL_1692	1179.0	pleural_effusion	Metastasis	Skin Cancer	Melanoma	60	SIDM01079		skin	melanoma
ACH-000442	RERF-LC-Sq1	RERFLCSQ1	RERFLCSQ1_LUNG		1298538.0	Female	HSRRB						CVCL_1656	449.0	lung	Primary	Lung Cancer	Non-Small Cell Lung Cancer (NSCLC), Squamous Cell Carcinoma	74	SIDM00354		lung	NSCLC	NSCLC_squamous
ACH-000443	OVKATE	OVKATE	OVKATE_OVARY		1240199.0	Female	HSRRB						CVCL_3110	1094.0	ovary	Primary	Ovarian Cancer	Adenocarcinoma, high grade serous	40	SIDM00466		ovary	ovary_adenocarcinoma	high_grade_serous
ACH-000444	LU99	LU99	LU99_LUNG			Male	HSRRB	2.0	-4.453208327929928	Adherent	RPMI + 10% FBS	57.0	CVCL_3015		pleura	Metastasis	Lung Cancer	Non-Small Cell Lung Cancer (NSCLC), Large Cell Carcinoma	63	SIDM00546		lung	NSCLC	NSCLC_large_cell
ACH-000445	KNS-60	KNS60	KNS60_CENTRAL_NERVOUS_SYSTEM			Male	HSRRB	1.0	-3.7245181512377017		DMEM + 5% FBS	71.2	CVCL_2798		central_nervous_system	Primary	Brain Cancer	Glioblastoma	55			central_nervous_system	glioma	glioblastoma
ACH-000446	KP-N-SI9s	KPNSI9S	KPNSI9S_AUTONOMIC_GANGLIA			Male	HSRRB	0.0	-1.0275958664608444	Adherent	RPMI + 10% FBS	54.0	CVCL_1340		autonomic_ganglia	Metastasis	Neuroblastoma					peripheral_nervous_system	neuroblastoma
ACH-000447	NCI-H2228	NCIH2228	NCIH2228_LUNG		687816.0	Female	ATCC						CVCL_1543	1812.0	lung	Primary	Lung Cancer	Non-Small Cell Lung Cancer (NSCLC), Adenocarcinoma		SIDM00729		lung	NSCLC	NSCLC_adenocarcinoma
ACH-000448	NCI-H1666	NCIH1666	NCIH1666_LUNG		908473.0	Female	ATCC	2.0	-4.0191914919957785	Adherent	ACL4	94.2	CVCL_1485	958.0	pleural_effusion	Metastasis	Lung Cancer	Non-Small Cell Lung Cancer (NSCLC), Adenocarcinoma	50	SIDM00743		lung	NSCLC	NSCLC_adenocarcinoma
ACH-000449	MES-SA	MESSA	MESSA_SOFT_TISSUE		908127.0	Female	ATCC						CVCL_1404	1395.0	endometrium	Primary	Sarcoma	Uterine Sarcoma	56	SIDM00625		soft_tissue	uterine_sarcoma
ACH-000450	MEL-HO	MELHO	MELHO_SKIN		908124.0	Female	DSMZ	2.0	-3.0037105787944296	Adherent	RPMI + 10% FBS	58.6	CVCL_1402	2109.0	skin	Primary	Skin Cancer	Melanoma		SIDM00337		skin	melanoma
ACH-000451	NCI-H2085	NCIH2085	NCIH2085_LUNG		687812.0	Male	ATCC						CVCL_1523	80.0	lung	Primary	Lung Cancer	Non-Small Cell Lung Cancer (NSCLC), Adenocarcinoma	45	SIDM00709		lung	NSCLC	NSCLC_adenocarcinoma
ACH-000452	TE-8	TE8	TE8_OESOPHAGUS		753623.0	Male	RIKEN	2.0	-5.568964952560902		RPMI + 10% FBS	71.5	CVCL_1766	2253.0	oesophagus		Esophageal Cancer	Squamous Cell Carcinoma		SIDM00326		esophagus	esophagus_squamous
ACH-000453	MOLP-2	MOLP2	MOLP2_HAEMATOPOIETIC_AND_LYMPHOID_TISSUE			Male	DSMZ						CVCL_2123		haematopoietic_and_lymphoid_tissue	Primary	Myeloma	Multiple Myeloma	55			plasma_cell	multiple_myeloma
ACH-000454	HCC-95	HCC95	HCC95_LUNG			Male	KCLB	2.0	-2.985345452668404		RPMI + 10% FBS + 2 mM Glutamine	86.7	CVCL_5137		pleural_effusion	Metastasis	Lung Cancer	Non-Small Cell Lung Cancer (NSCLC), Squamous Cell Carcinoma	65			lung	NSCLC	NSCLC_squamous
ACH-000455	LN-428	LN428	LN428_CENTRAL_NERVOUS_SYSTEM			Male	Academic lab	2.0	-5.8900488492463206	not found	not found	86.4	CVCL_3959		central_nervous_system		Brain Cancer	Glioblastoma				central_nervous_system	glioma	glioblastoma
ACH-000456	B-CPAP	BCPAP	BCPAP_THYROID		924104.0	Female	DSMZ	2.0	-5.128011560101826	Adherent	RPMI + 10% heat inactivated FBS	92.0	CVCL_0153	346.0	thyroid	Primary	Thyroid Cancer	Carcinoma, papillary	76	SIDM00992		thyroid	thyroid_carcinoma	papillary
ACH-000457	CAL-54	CAL54	CAL54_KIDNEY		910952.0	Male	DSMZ						CVCL_1111	482.0	pleural_effusion	Metastasis	Kidney Cancer	Renal Cell Carcinoma	75	SIDM00932		kidney	renal_cell_carcinoma
ACH-000458	CJM	CJM	CJM_SKIN			Unknown	RIKEN	2.0	-3.7569529181865775		F12 + 10% FBS	89.3	CVCL_U797		skin	Metastasis	Skin Cancer	Melanoma				skin	melanoma
ACH-000459	TUHR10TKB	TUHR10TKB	TUHR10TKB_KIDNEY			Male	RIKEN	2.0	-1.6091191780200806		RPMI + 10% FBS	45.2	CVCL_5952		kidney	Primary	Kidney Cancer	Renal Cell Carcinoma	69			kidney	renal_cell_carcinoma
ACH-000460	SNU-8	SNU8	SNU8_OVARY			Female	KCLB	3.0	-4.705033714346709	Adherent	RPMI + 10% FBS	86.9	CVCL_5096		ascites	Metastasis	Ovarian Cancer	Adenocarcinoma, high grade serous	55			ovary	ovary_adenocarcinoma	high_grade_serous
ACH-000461	SNU-1196	SNU1196	SNU1196_BILIARY_TRACT			Unknown	KCLB	1.0	-3.4507861570239435		RPMI + 10% heat inactivated FBS + 300mg/L L-glutamine + 25mM HEPES + 25mM Sodium bicarbonate	82.9	CVCL_5015		biliary_tract		Bile Duct Cancer	Cholangiocarcinoma, extrahepatic		SIDM00163		bile_duct	cholangiocarcinoma	extrahepatic
ACH-000462	NALM-1	NALM1	NALM1_HAEMATOPOIETIC_AND_LYMPHOID_TISSUE			Female	DSMZ	0.0	-2.808176245561614		RPMI + 20% FBS	77.6	CVCL_0091		haematopoietic_and_lymphoid_tissue		Leukemia	Chronic Myelogenous Leukemia (CML), blast crisis	3			blood	CML	blast_crisis
ACH-000463	NCI-H460	NCIH460	NCIH460_LUNG		905943.0	Male	ATCC	2.0	-3.1795897259100934	Adherent	RPMI + 10% FBS	83.1	CVCL_0459	2146.0	pleural_effusion	Metastasis	Lung Cancer	Non-Small Cell Lung Cancer (NSCLC), Large Cell Carcinoma		SIDM00144		lung	NSCLC	NSCLC_large_cell
ACH-000464	CAS-1	CAS1	CAS1_CENTRAL_NERVOUS_SYSTEM		910943.0	Male	ICLC	2.0	-3.5123925270617864	Adherent	DMEM + 10% FBS	57.1	CVCL_1117	604.0	central_nervous_system	Primary	Brain Cancer	Glioblastoma	63	SIDM00212		central_nervous_system	glioma	glioblastoma
ACH-000465	SK-MEL-1	SKMEL1	SKMEL1_SKIN		909723.0	Male	ATCC						CVCL_0068	42.0	haematopoietic_and_lymphoid_tissue	Metastasis	Skin Cancer	Melanoma	29	SIDM01107		skin	melanoma
ACH-000466	SNU-216	SNU216	SNU216_STOMACH			Female	KCLB	2.0	-2.669209864055948		RPMI + 10% FBS	73.3	CVCL_3946		lymph_node	Metastasis	Gastric Cancer	Adenocarcinoma, tubular	46			gastric	gastric_adenocarcinoma	tubular
ACH-000467	HCC-56	HCC56	HCC56_LARGE_INTESTINE		1290907.0	Unknown	HSRRB	3.0	-3.819318670950505		EMEM + 10% FBS	71.9	CVCL_2917	1036.0	large_intestine		Colon/Colorectal Cancer	Adenocarcinoma		SIDM00597		colorectal	colorectal_adenocarcinoma
ACH-000468	PK-45H	PK45H	PK45H_PANCREAS			Unknown	RIKEN	3.0	-3.5178666529166898	Adherent	RPMI + 10% FBS	84.1	CVCL_6748		pancreas	Primary	Pancreatic Cancer	Ductal Adenocarcinoma, exocrine				pancreas	exocrine	exocrine_adenocarcinoma
ACH-000469	YH-13	YH13	YH13_CENTRAL_NERVOUS_SYSTEM		909905.0	Male	HSRRB	2.0	-4.80246423033844	Adherent	EMEM + 20% FBS	51.8	CVCL_1795	468.0	central_nervous_system	Primary	Brain Cancer	Glioblastoma	40	SIDM00316		central_nervous_system	glioma	glioblastoma
ACH-000470	SW1463	SW1463	SW1463_LARGE_INTESTINE		909748.0	Female	ATCC	3.0	-3.520140216786892	Adherent	RPMI + 10% FBS	78.6	CVCL_1718	271.0	large_intestine	Primary	Colon/Colorectal Cancer	Adenocarcinoma	66	SIDM00834		colorectal	colorectal_adenocarcinoma
ACH-000471	Li-7	LI7	LI7_LIVER			Male	RIKEN	2.0	-5.531055568486061		RPMI + 10% FBS	93.1	CVCL_3840		liver		Liver Cancer		45			liver
ACH-000472	HSC-2	HSC2	HSC2_UPPER_AERODIGESTIVE_TRACT		753562.0	Male	HSRRB	2.0	-5.380784003733599		EMEM + 10% FBS	82.9	CVCL_1287	944.0	upper_aerodigestive_tract	Metastasis	Head and Neck Cancer	Squamous Cell Carcinoma	69	SIDM00590		upper_aerodigestive	upper_aerodigestive_squamous
ACH-000473	RT-112	RT112	RT112_URINARY_TRACT		909704.0	Female	DSMZ	2.0	-3.0251763405028407	Adherent	RPMI + 10% FBS	67.8	CVCL_1670	25.0	urinary_tract	Primary	Bladder Cancer	Transitional Cell Carcinoma		SIDM00402		urinary_tract	bladder_carcinoma	bladder_transitional_cell
ACH-000475	huH-1	HUH1	HUH1_LIVER		1298146.0	Male	HSRRB	2.0	-5.580887679941631	Adherent	DMEM + 10% FBS	96.1	CVCL_2956	1855.0	liver	Primary	Liver Cancer	Hepatocellular Carcinoma, HBs-antigen carrier	53	SIDM00586		liver	hepatocellular_carcinoma	hbs_antigen_carrier
ACH-000476	JHH-4	JHH4	JHH4_LIVER		1240158.0	Male	HSRRB	2.0	-3.609189374825576		EMEM + 10% FBS	54.4	CVCL_2787	931.0	liver	Primary	Liver Cancer	Hepatocellular Carcinoma	51	SIDM00616		liver	hepatocellular_carcinoma
ACH-000477	Malme-3M	MALME3M	MALME3M_SKIN			Male	ATCC	2.0	-3.533078117867093	Mixed adherent and suspension	RPMI + 10% FBS	46.6	CVCL_1438		lung	Metastasis	Skin Cancer	Melanoma	43	SIDM00011		skin	melanoma
ACH-000478	SNU-387	SNU387	SNU387_LIVER		909736.0	Female	ATCC	2.0	-3.966620239707281	Adherent	RPMI + 10% FBS	94.0	CVCL_0250	1482.0	liver	Primary	Liver Cancer	Hepatocellular Carcinoma	41	SIDM01180		liver	hepatocellular_carcinoma
ACH-000479	KNS-81	KNS81	KNS81_CENTRAL_NERVOUS_SYSTEM			Male	HSRRB	0.0	-1.8542348350823887		DMEM + 5% FBS	40.0	CVCL_2799		central_nervous_system	Primary	Brain Cancer	Glioblastoma	65	SIDM00605		central_nervous_system	glioma	glioblastoma
ACH-000480	HuH-7	HUH7	HUH7_LIVER		907071.0	Male	HSRRB	2.0	-3.8684644048047527		DMEM + 10% FBS	52.1	CVCL_0336	2195.0	liver	Primary	Liver Cancer	Hepatocellular Carcinoma	57	SIDM00585		liver	hepatocellular_carcinoma
ACH-000481	NCI-H2170	NCIH2170	NCIH2170_LUNG		687815.0	Male	ATCC	3.0	-3.466151448618413	Mixed adherent and suspension	RPMI + 10% FBS	85.6	CVCL_1535	1811.0	lung	Primary	Lung Cancer	Non-Small Cell Lung Cancer (NSCLC), Squamous Cell Carcinoma		SIDM00716		lung	NSCLC	NSCLC_squamous
ACH-000482	RERF-LC-KJ	RERFLCKJ	RERFLCKJ_LUNG		1298537.0	Male	HSRRB						CVCL_1654	960.0	lung	Primary	Lung Cancer	Non-Small Cell Lung Cancer (NSCLC), Adenocarcinoma	78	SIDM00356		lung	NSCLC	NSCLC_adenocarcinoma
ACH-000483	SNU-182	SNU182	SNU182_LIVER		1240216.0	Male	ATCC	2.0	-3.7145493427096437	Adherent	RPMI + 10% FBS	63.4	CVCL_0090	1481.0	liver	Primary	Liver Cancer	Hepatocellular Carcinoma	24	SIDM01151		liver	hepatocellular_carcinoma
ACH-000484	VMRC-RCW	VMRCRCW	VMRCRCW_KIDNEY		1240224.0	Male	RIKEN	1.0	-3.2887484188312586	Adherent	EMEM + 10% FBS	91.3	CVCL_1790	1459.0	kidney	Primary	Kidney Cancer	Renal Cell Carcinoma		SIDM00318		kidney	renal_cell_carcinoma
ACH-000485	GSU	GSU	GSU_STOMACH			Male	RIKEN	2.0	-3.373235935142112		RPMI + 10% FBS	84.7	CVCL_8877		ascites	Metastasis	Gastric Cancer	Adenocarcinoma	37			gastric	gastric_adenocarcinoma
ACH-000486	KU-19-19	KU1919	KU1919_URINARY_TRACT		907312.0	Male	DSMZ	2.0	-4.256240039480703	Adherent	RPMI + 10% heat inactivated FBS	66.7	CVCL_1344	892.0	urinary_tract		Bladder Cancer	Transitional Cell Carcinoma	76	SIDM01033		urinary_tract	bladder_carcinoma	bladder_transitional_cell
ACH-000487	F-36P	F36P	F36P_HAEMATOPOIETIC_AND_LYMPHOID_TISSUE			Male	DSMZ	2.0	-4.318223829863063	Suspension	RPMI + 20% FBS + 10ng/ml GM-CSF	82.3	CVCL_2037		pleural_effusion	Metastasis	Leukemia	Acute Myelogenous Leukemia (AML), M6 (Erythroleukemia)	68			blood	AML	M6
ACH-000488	TE-11	TE11	TE11_OESOPHAGUS		946354.0	Male	RIKEN	2.0	-4.859440458222147		RPMI + 10% FBS	94.9	CVCL_1761	2073.0	oesophagus	Primary	Esophageal Cancer	Squamous Cell Carcinoma	58	SIDM00348		esophagus	esophagus_squamous
ACH-000489	SW1116	SW1116	SW1116_LARGE_INTESTINE		909746.0	Male	ATCC	1.0	-5.5145913363005	Adherent	RPMI + 10% FBS	67.0	CVCL_0544	480.0	Colon	Primary	Colon/Colorectal Cancer	Adenocarcinoma	73	SIDM00835		colorectal	colorectal_adenocarcinoma
ACH-000490	SF767	SF767	SF767_CENTRAL_NERVOUS_SYSTEM			Female	Academic lab	2.0	-5.096891032899894	not found	not found	91.8	CVCL_6950		stomach	Metastasis	Brain Cancer	Astrocytoma		SIDM00626		central_nervous_system	glioma	astrocytoma
ACH-000491	NCI-H716	NCIH716	NCIH716_LARGE_INTESTINE		908458.0	Male	ATCC	3.0	-2.708090972649478	Adherent	RPMI + 10% FBS	92.0	CVCL_1581	649.0	ascites	Metastasis	Colon/Colorectal Cancer	Adenocarcinoma	33	SIDM00779		colorectal	colorectal_adenocarcinoma
ACH-000492	MUTZ-5	MUTZ5	MUTZ5_HAEMATOPOIETIC_AND_LYMPHOID_TISSUE			Male	DSMZ						CVCL_1873		haematopoietic_and_lymphoid_tissue		Leukemia	Acute Lymphoblastic Leukemia (ALL), B-cell	26			blood	ALL	b_cell
ACH-000493	SNU-423	SNU423	SNU423_LIVER		909737.0	Male	ATCC	1.0	-3.2408550144409465	Adherent	RPMI + 10% FBS	83.3	CVCL_0366	481.0	liver	Primary	Liver Cancer	Hepatocellular Carcinoma	40	SIDM01199		liver	hepatocellular_carcinoma
ACH-000494	OELE	OELE	OELE_OVARY	OEL(E)		Unknown	Academic lab						CVCL_IW56		ovary		Engineered					engineered_ovary
ACH-000495	TUHR4TKB	TUHR4TKB	TUHR4TKB_KIDNEY			Male	RIKEN	1.0	-3.398401851656375	Adherent	DMEM + 10% FBS	77.2	CVCL_5957		kidney	Primary	Kidney Cancer	Renal Cell Carcinoma	60			kidney	renal_cell_carcinoma
ACH-000496	NCI-H1792	NCIH1792	NCIH1792_LUNG		724868.0	Male	ATCC	4.0	-4.267453233975626	Adherent	RPMI + 10% FBS	85.7	CVCL_1495	2122.0	pleural_effusion	Metastasis	Lung Cancer	Non-Small Cell Lung Cancer (NSCLC), Adenocarcinoma	50	SIDM00771		lung	NSCLC	NSCLC_adenocarcinoma
ACH-000498	KO52	KO52	KO52_HAEMATOPOIETIC_AND_LYMPHOID_TISSUE		1330932.0	Male	HSRRB	1.0	-1.051070158085126	Suspension	AlphaMEM + 10% heat inactivated FBS	99.6	CVCL_1321	1325.0	bone_marrow		Leukemia	Acute Myelogenous Leukemia (AML), M2 (Myeloblastic)	46	SIDM00018		blood	AML	M2
ACH-000499	EW8	EW8	EW8_BONE			Male	Academic lab	2.0	-2.8727311235838884	not found	not found	56.8	CVCL_V618		bone		Bone Cancer	Ewings Sarcoma				bone	Ewing_sarcoma		EWS_FLI
ACH-000500	SNU-46	SNU46	SNU46_UPPER_AERODIGESTIVE_TRACT			Male	KCLB	2.0	-1.4079742797351409		RPMI + 10% heat inactivated FBS + 300mg/l L-glutamine + 25mM HEPES + 25mM Sodium bicarbonate	50.3	CVCL_5063		upper_aerodigestive_tract		Head and Neck Cancer	Squamous Cell Carcinoma, laryngeal	66			upper_aerodigestive	upper_aerodigestive_squamous	laryngeal
ACH-000501	LS123	LS123	LS123_LARGE_INTESTINE		907792.0	Female	ATCC						CVCL_1383	2266.0	Colon	Primary	Colon/Colorectal Cancer	Adenocarcinoma	65	SIDM00776		colorectal	colorectal_adenocarcinoma
ACH-000502	TCC-PAN2	TCCPAN2	TCCPAN2_PANCREAS			Female	HSRRB	3.0	-4.733009900049842	Adherent	RPMI + 10% FBS	83.7	CVCL_3178		ascites	Metastasis	Pancreatic Cancer	Ductal Adenocarcinoma, exocrine	68			pancreas	exocrine	exocrine_adenocarcinoma
ACH-000503	BICR 16	BICR16	BICR16_UPPER_AERODIGESTIVE_TRACT			Male	ECACC	2.0	-2.4568331663428267	Adherent	DMEM + 10% FBS + 2mM Glutamine	73.7	CVCL_2308		upper_aerodigestive_tract	Primary	Head and Neck Cancer	Squamous Cell Carcinoma, oral				upper_aerodigestive	upper_aerodigestive_squamous	oral
ACH-000504	SNB75	SNB75	SNB75_CENTRAL_NERVOUS_SYSTEM		905982.0	Female	Academic lab	2.0	-3.758656498681649	Adherent	RPMI + 5% FBS	67.7	CVCL_1706	1181.0	central_nervous_system	Primary	Brain Cancer	Glioma		SIDM00095		central_nervous_system	glioma
ACH-000505	RKN	RKN	RKN_SOFT_TISSUE		1298539.0	Female	HSRRB	2.0	-5.017837643307646		F12 + 10% FBS	82.2	CVCL_3156	1471.0	ovary	Primary	Sarcoma	Leiomyosarcoma	45	SIDM00353		soft_tissue	leiomyosarcoma
ACH-000506	NCI-H146	NCIH146	NCIH146_LUNG		910899.0	Male	ATCC						CVCL_1473	932.0	bone_marrow	Metastasis	Lung Cancer	Small Cell Lung Cancer (SCLC)	59	SIDM00698		lung	SCLC
ACH-000507	KE-39	KE39	KE39_STOMACH			Male	RIKEN	2.0	-4.1840250815144175	Adherent	RPMI + 10% FBS	70.0	CVCL_3385		lymph_node	Metastasis	Gastric Cancer	Adenocarcinoma	77			gastric	gastric_adenocarcinoma
ACH-000508	COR-L88	CORL88	CORL88_LUNG		906808.0	Male	ECACC						CVCL_1141	774.0	pleural_effusion	Metastasis	Lung Cancer	Small Cell Lung Cancer (SCLC)	55	SIDM00506		lung	SCLC
ACH-000509	HuT 78	HUT78	HUT78_HAEMATOPOIETIC_AND_LYMPHOID_TISSUE			Male	ATCC						CVCL_0337		haematopoietic_and_lymphoid_tissue		Lymphoma	T-cell, Non-Hodgkins, Cutaneous	53	SIDM00851		lymphocyte	non_hodgkin_lymphoma	t_cell_cutaneous
ACH-000510	NCI-H1299	NCIH1299	NCIH1299_LUNG		724831.0	Male	ATCC	2.0	-5.2073147366758485	Adherent	RPMI + 10% FBS	64.8	CVCL_0060	1235.0	lymph_node	Metastasis	Lung Cancer	Non-Small Cell Lung Cancer (NSCLC), Large Cell Carcinoma	43	SIDM00649		lung	NSCLC	NSCLC_large_cell
ACH-000511	Calu-1	CALU1	CALU1_LUNG			Male	ATCC	2.0	-4.923114127472373	Adherent	McCoy's 5A + 10% FBS	78.7	CVCL_0608		pleura	Metastasis	Lung Cancer	Non-Small Cell Lung Cancer (NSCLC), Squamous Cell Carcinoma	47			lung	NSCLC	NSCLC_squamous
ACH-000512		INA6	INA6_HAEMATOPOIETIC_AND_LYMPHOID_TISSUE	INA-6		Male	Academic lab	1.0	-2.184557363596577	not found	not found	98.5	CVCL_5209		pleural_effusion		Myeloma	Multiple Myeloma				plasma_cell	multiple_myeloma
ACH-000513	SNU-1272	SNU1272	SNU1272_KIDNEY			Female	KCLB						CVCL_8788		kidney		Kidney Cancer	Renal Carcinoma, clear cell	63			kidney	renal_cell_carcinoma	clear_cell
ACH-000514	NCI-H1092	NCIH1092	NCIH1092_LUNG		687997.0	Male	ATCC	2.0	-3.5297162720347415	Suspension	RPMI + 5% FBS + 2mM L-glutamine + 5ml Insulin-Transferrin-Selenium + 10nM Hydrocortisone + 10nM Beta estradiol	68.7	CVCL_1454	1928.0	bone_marrow	Metastasis	Lung Cancer	Small Cell Lung Cancer (SCLC)	67	SIDM00653		lung	SCLC
ACH-000515	HCC-33	HCC33	HCC33_LUNG		1303901.0	Male	DSMZ						CVCL_2058	353.0	pleural_effusion	Metastasis	Lung Cancer	Small Cell Lung Cancer (SCLC)	52	SIDM01071		lung	SCLC
ACH-000516	CAL-78	CAL78	CAL78_BONE		1290765.0	Male	DSMZ	2.0	-5.5663695097221675	Adherent	RPMI + 20% FBS	66.6	CVCL_1809	1148.0	soft_tissue		Bone Cancer	Chondrosarcoma	76	SIDM00929		bone	chondrosarcoma
ACH-000517	SNU-410	SNU410	SNU410_PANCREAS			Male	KCLB	3.0	-5.734031403761983		RPMI + 10% FBS	81.4	CVCL_5059		liver	Metastasis	Pancreatic Cancer	Ductal Adenocarcinoma, exocrine	53			pancreas	exocrine	exocrine_adenocarcinoma
ACH-000518	CAL-33	CAL33	CAL33_UPPER_AERODIGESTIVE_TRACT		753541.0	Male	DSMZ	2.0	-3.4654600644222766	Adherent	DMEM + 10% FBS + 2 mM L-glutamine	85.7	CVCL_1108	2041.0	upper_aerodigestive_tract	Primary	Head and Neck Cancer	Squamous Cell Carcinoma, oral	69	SIDM00942		upper_aerodigestive	upper_aerodigestive_squamous	oral
ACH-000519	PEER	PEER	PEER_HAEMATOPOIETIC_AND_LYMPHOID_TISSUE			Female	HSRRB	0.0	-1.417393318601228		RPMI + 10% FBS	76.0	CVCL_1913		haematopoietic_and_lymphoid_tissue		Leukemia	Acute Lymphoblastic Leukemia (ALL), T-cell	4	SIDM00991		blood	ALL	t_cell
ACH-000520	59M	59M	59M_OVARY			Female	ECACC	2.0	-3.6599725297114403		DMEM + 10% FBS + 2mM Glutamine + Sodium pyruvate + Insulin-Transferrin-Selenium	94.3	CVCL_2291		ascites	Metastasis	Ovarian Cancer	Adenocarcinoma, high grade serous				ovary	ovary_adenocarcinoma	high_grade_serous
ACH-000521	NCI-H2030	NCIH2030	NCIH2030_LUNG		722045.0	Male	ATCC	3.0	-3.026617677269127	Adherent	RPMI + 10% FBS	85.8	CVCL_1517	912.0	lymph_node	Metastasis	Lung Cancer	Non-Small Cell Lung Cancer (NSCLC), Adenocarcinoma		SIDM00715		lung	NSCLC	NSCLC_adenocarcinoma
ACH-000522	UM-UC-3	UMUC3	UMUC3_URINARY_TRACT		724838.0	Male	ATCC	2.0	-5.129862323838084	Adherent	EMEM + 10% FBS	88.3	CVCL_1783	9.0	urinary_tract	Primary	Bladder Cancer	Transitional Cell Carcinoma		SIDM01182		urinary_tract	bladder_carcinoma	bladder_transitional_cell
ACH-000523	NCI-H1184	NCIH1184	NCIH1184_LUNG	H1184		Male	ATCC						CVCL_1458		lymph_node	Metastasis	Lung Cancer	Small Cell Lung Cancer (SCLC)	42			lung	SCLC
ACH-000524	KURAMOCHI	KURAMOCHI	KURAMOCHI_OVARY		909975.0	Female	HSRRB	3.0	-5.855149713468263		RPMI + 10% FBS	52.1	CVCL_1345	854.0	ascites	Metastasis	Ovarian Cancer	Adenocarcinoma, high grade serous		SIDM00554		ovary	ovary_adenocarcinoma	high_grade_serous
ACH-000525	NCI-H2171	NCIH2171	NCIH2171_LUNG	H2171	688015.0	Male	ATCC	2.0	-5.6649001761459585	Adherent	RPMI 1640 + 20% FBS	88.0	CVCL_1536	1571.0	pleural_effusion	Metastasis	Lung Cancer	Small Cell Lung Cancer (SCLC)	50	SIDM00733		lung	SCLC
ACH-000526	Hs 821.T	HS821T	HS821T_FIBROBLAST			Female	ATCC						CVCL_0932		fibroblast	Primary	Fibroblast	Bone	31			fibroblast	fibroblast_bone
ACH-000527	OVISE	OVISE	OVISE_OVARY		1240198.0	Female	HSRRB	3.0	-5.804772284745643		RPMI + 10% FBS	68.2	CVCL_3116	358.0	bone	Metastasis	Ovarian Cancer	Adenocarcinoma, clear cell	40	SIDM00564		ovary	ovary_adenocarcinoma	clear_cell
ACH-000528	ABC-1	ABC1	ABC1_LUNG		906791.0	Male	HSRRB	3.0	-5.636566687555742	Adherent	EMEM + 10% FBS	77.5	CVCL_1066	1557.0	pleural_effusion	Metastasis	Lung Cancer	Non-Small Cell Lung Cancer (NSCLC), Adenocarcinoma	47	SIDM00494		lung	NSCLC	NSCLC_adenocarcinoma
ACH-000529	T1-73	T173	T173_FIBROBLAST			Unknown	ATCC						CVCL_3605		fibroblast		Fibroblast	Bone				fibroblast	fibroblast_bone
ACH-000530	DMS 114	DMS114	DMS114_LUNG		687983.0	Male	ATCC						CVCL_1174	1495.0	lung	Primary	Lung Cancer	Small Cell Lung Cancer (SCLC)	68	SIDM00865		lung	SCLC
ACH-000531		RS5	RS5_FIBROBLAST			Male	DSMZ						CVCL_2182		fibroblast		Fibroblast	Lung	78			fibroblast	fibroblast_lung
ACH-000532	SNU-61	SNU61	SNU61_LARGE_INTESTINE		1660035.0	Male	KCLB						CVCL_5078	151.0	liver	Metastasis	Colon/Colorectal Cancer	Adenocarcinoma	48	SIDM00194		colorectal	colorectal_adenocarcinoma
ACH-000533	NCI-H2004 RT	NCIH2004RT	NCIH2004RT_SOFT_TISSUE			Unknown	Academic lab	2.0	-3.3197738128895486	not found	not found	39.9	CVCL_WS70		soft_tissue		Rhabdoid	Malignant Rhabdoid Tumor				soft_tissue	malignant_rhabdoid_tumor
ACH-000534	WSU-DLCL2	WSUDLCL2	WSUDLCL2_HAEMATOPOIETIC_AND_LYMPHOID_TISSUE		1331050.0	Male	DSMZ						CVCL_1902	557.0	pleural_effusion	Metastasis	Lymphoma	Diffuse Large B-cell Lymphoma (DLBCL)	41	SIDM00413		lymphocyte	non_hodgkin_lymphoma	DLBCL
ACH-000535	BxPC-3	BXPC3	BXPC3_PANCREAS		906693.0	Female	ATCC	2.0	-4.199437109543285	Adherent	RPMI + 10% FBS	81.6	CVCL_0186	1978.0	pancreas	Primary	Pancreatic Cancer	Ductal Adenocarcinoma, exocrine	61	SIDM00132		pancreas	exocrine	exocrine_adenocarcinoma
ACH-000536	BT-20	BT20	BT20_BREAST		906801.0	Female	ATCC						CVCL_0178	2264.0	breast	Primary	Breast Cancer	Breast Ductal Carcinoma	74	SIDM00893		breast	breast_ductal_carcinoma	ERneg_HER2neg	basal_A
ACH-000537	SNU-761	SNU761	SNU761_LIVER			Male	KCLB	1.0	-5.252504491999346		RPMI + 10% FBS	89.1	CVCL_5089		liver		Liver Cancer	Hepatocellular Carcinoma	49			liver	hepatocellular_carcinoma
ACH-000538	HUTU80	HUTU80	HUTU80_SMALL_INTESTINE		907073.0	Male	ATCC	0.0	-1.5910473494205293		EMEM + 10% FBS	60.0	CVCL_1301	305.0	small_intestine	Primary	Gastric Cancer	Duodenal Adenocarcinoma	53	SIDM00694		gastric	duodenal_adenocarcinoma
ACH-000539	Hs 618.T	HS618T	HS618T_FIBROBLAST			Female	ATCC						CVCL_0827		fibroblast	Primary	Fibroblast	Lung	60			fibroblast	fibroblast_lung
ACH-000540	Hs 606.T	HS606T	HS606T_FIBROBLAST			Female	ATCC						CVCL_0819		fibroblast		Fibroblast	Breast	44			fibroblast	fibroblast_breast
ACH-000541	KMS-34	KMS34	KMS34_HAEMATOPOIETIC_AND_LYMPHOID_TISSUE			Female	HSRRB	1.0	-2.1552462694069416		RPMI + 10% FBS	97.4	CVCL_2996		pleural_effusion	Primary	Myeloma	Multiple Myeloma	60			plasma_cell	multiple_myeloma
ACH-000542	Hey-A8	HEYA8	HEYA8_OVARY			Female	Academic lab	3.0	-3.515303779094456	Adherent	RPMI + 10% FBS	92.9	CVCL_8878		ascites	Metastasis	Ovarian Cancer	Adenocarcinoma, low grade serous		SIDM01215		ovary	ovary_adenocarcinoma	low_grade_serous
ACH-000543	SNU-489	SNU489	SNU489_CENTRAL_NERVOUS_SYSTEM			Male	KCLB						CVCL_5069		central_nervous_system		Brain Cancer	Glioblastoma	54			central_nervous_system	glioma	glioblastoma
ACH-000544	OE21	OE21	OE21_OESOPHAGUS		1298359.0	Male	HPACC	2.0	-3.9932801826526867	Adherent	RPMI + 10% FBS	84.6	CVCL_2661	2152.0	oesophagus	Primary	Esophageal Cancer	Squamous Cell Carcinoma	74	SIDM00478		esophagus	esophagus_squamous
ACH-000545	VM-CUB1	VMCUB1	VMCUB1_URINARY_TRACT		909780.0	Male	DSMZ	2.0	-3.977975821166035	Adherent	DMEM + 10% FBS	67.2	CVCL_1786	276.0	urinary_tract	Primary	Bladder Cancer	Transitional Cell Carcinoma		SIDM00414		urinary_tract	bladder_carcinoma	bladder_transitional_cell
ACH-000546	HSC-4	HSC4	HSC4_UPPER_AERODIGESTIVE_TRACT		907062.0	Male	HSRRB						CVCL_1289	99.0	upper_aerodigestive_tract	Metastasis	Head and Neck Cancer	Squamous Cell Carcinoma	64	SIDM00588		upper_aerodigestive	upper_aerodigestive_squamous
ACH-000547	HT-1197	HT1197	HT1197_URINARY_TRACT		907065.0	Male	ATCC	2.0	-2.8682650978820243	Adherent	EMEM + 10% FBS	72.0	CVCL_1291	1533.0	urinary_tract	Primary	Bladder Cancer	Carcinoma	44	SIDM00676		urinary_tract	bladder_carcinoma
ACH-000548	BHY	BHY	BHY_UPPER_AERODIGESTIVE_TRACT		753535.0	Male	DSMZ	2.0	-3.9239631042032435		DMEM + 10% FBS	91.2	CVCL_1086	748.0	upper_aerodigestive_tract	Primary	Head and Neck Cancer	Squamous Cell Carcinoma, oral	52	SIDM00986		upper_aerodigestive	upper_aerodigestive_squamous	oral
ACH-000549	SNU-1076	SNU1076	SNU1076_UPPER_AERODIGESTIVE_TRACT			Male	KCLB	2.0	-3.221794251787293		RPMI + 10% heat inactivated FBS + 300mg/l L-glutamine + 25mM HEPES + 25mM Sodium bicarbonate	85.0	CVCL_5006		upper_aerodigestive_tract		Head and Neck Cancer	Squamous Cell Carcinoma, laryngeal	60	SIDM00168		upper_aerodigestive	upper_aerodigestive_squamous	laryngeal
ACH-000550	IGR-39	IGR39	IGR39_SKIN			Male	DSMZ	2.0	-4.453872456096764	Adherent	DMEM + 15% FBS	71.1	CVCL_2076		skin	Primary	Skin Cancer	Melanoma	26	SIDM01065		skin	melanoma
ACH-000551	K-562	K562	K562_HAEMATOPOIETIC_AND_LYMPHOID_TISSUE		905940.0	Female	ATCC	2.0	-3.2087065555171104	Suspension	IMDM + 10% FBS	46.8	CVCL_0004	2098.0	pleural_effusion	Metastasis	Leukemia	Chronic Myelogenous Leukemia (CML), blast crisis	53	SIDM00791		blood	CML	blast_crisis
ACH-000552	HT-29	HT29	HT29_LARGE_INTESTINE		905939.0	Female	ATCC	2.0	-4.447757470000499	Adherent	McCoy's 5A + 10% FBS	85.2	CVCL_0320	1212.0	large_intestine	Primary	Colon/Colorectal Cancer	Adenocarcinoma	44	SIDM00136		colorectal	colorectal_adenocarcinoma
ACH-000553	Sq-1	SQ1	SQ1_LUNG			Male	RIKEN						CVCL_4900		lung	Primary	Lung Cancer	Non-Small Cell Lung Cancer (NSCLC), Squamous Cell Carcinoma				lung	NSCLC	NSCLC_squamous
ACH-000554	UACC-893	UACC893	UACC893_BREAST		909778.0	Female	ATCC						CVCL_1782	1090.0	breast	Primary	Breast Cancer	Breast Ductal Carcinoma	57	SIDM01186		breast	breast_ductal_carcinoma	ERneg_HER2pos	HER2_amp
ACH-000555	A-498	A498	A498_KIDNEY		905948.0	Male	ATCC						CVCL_1056	602.0	kidney	Primary	Kidney Cancer	Renal Cell Carcinoma	52	SIDM00124		kidney	renal_cell_carcinoma
ACH-000556	SIHA	SIHA	SIHA_CERVIX		930297.0	Female	ATCC	2.0	-4.033755928087054	Adherent	EMEM (EBSS) + 10%FBS	90.5	CVCL_0032	1354.0	cervix		Cervical Cancer	Carcinoma		SIDM01093		cervix	cervical_carcinoma
ACH-000557	AML-193	AML193	AML193_HAEMATOPOIETIC_AND_LYMPHOID_TISSUE			Female	ATCC	2.0	-2.6428427929087706	Suspension	IMDM + 5% FBS + 10ug/ml Insulin+ 5ug/ml Transferrin + 2ng/ml GM-CSF	90.5	CVCL_1071		haematopoietic_and_lymphoid_tissue	Primary	Leukemia	Acute Myelogenous Leukemia (AML), M5 (Eosinophilic/Monocytic)	13			blood	AML	M5
ACH-000558	A-172	A172	A172_CENTRAL_NERVOUS_SYSTEM		687563.0	Male	ATCC						CVCL_0131	1777.0	central_nervous_system	Primary	Brain Cancer	Glioblastoma	53	SIDM00799		central_nervous_system	glioma	glioblastoma
ACH-000559	NCI-H1836	NCIH1836	NCIH1836_LUNG		1240182.0	Male	ATCC	1.0	-3.2524763704341697	Mixed adherent and suspension	DMEM:F12 (1:1) + 5% FBS + 2mM L-glutamine + 5ug/ml Insulin+ 0.01mg/ml Transferrin+ 30nM Selenium + 10mM HEPES + 10nM Hydrocortisone + 10nM Beta estradiol	67.0	CVCL_1498	1829.0	lung	Primary	Lung Cancer	Small Cell Lung Cancer (SCLC)	52	SIDM00770		lung	SCLC
ACH-000560	ECC10	ECC10	ECC10_STOMACH		906848.0	Male	RIKEN						CVCL_1188	799.0	liver		Gastric Cancer	Small Cell Carcinoma		SIDM00280		gastric	gastric_small_cell
ACH-000561	T.T	TDOTT	TT_OESOPHAGUS		1299064.0	Male	HSRRB						CVCL_3174	544.0	bone	Metastasis	Esophageal Cancer	Squamous Cell Carcinoma		SIDM00322		esophagus	esophagus_squamous
ACH-000562	HCC-78	HCC78	HCC78_LUNG		1290908.0	Male	DSMZ						CVCL_2061	639.0	pleural_effusion	Metastasis	Lung Cancer	Non-Small Cell Lung Cancer (NSCLC), Adenocarcinoma	65	SIDM01068		lung	NSCLC	NSCLC_adenocarcinoma
ACH-000563	EBC-1	EBC1	EBC1_LUNG		753554.0	Male	RIKEN	2.0	-2.49050340002393	Adherent	EMEM + 10% FBS	76.3	CVCL_2891	1665.0	skin	Metastasis	Lung Cancer	Non-Small Cell Lung Cancer (NSCLC), Squamous Cell Carcinoma	69	SIDM00486		lung	NSCLC	NSCLC_squamous
ACH-000564	KHM-1B	KHM1B	KHM1B_HAEMATOPOIETIC_AND_LYMPHOID_TISSUE			Male	HSRRB						CVCL_2972		pleural_effusion	Primary	Myeloma	Multiple Myeloma	53			plasma_cell	multiple_myeloma
ACH-000565	RCM-1	RCM1	RCM1_LARGE_INTESTINE		909263.0	Female	HSRRB	0.0	-2.380494305039873	Adherent	RPMI:F12 (1:1) + 20% FBS	79.1	CVCL_1648	1271.0	large_intestine	Primary	Colon/Colorectal Cancer	Adenocarcinoma	73	SIDM00359		colorectal	colorectal_adenocarcinoma
ACH-000566	SW-1710	SW1710	SW1710_URINARY_TRACT		909749.0	Female	DSMZ						CVCL_1721	2.0	urinary_tract	Primary	Bladder Cancer	Transitional Cell Carcinoma	84	SIDM00420		urinary_tract	bladder_carcinoma	bladder_transitional_cell
ACH-000567	ST486	ST486	ST486_HAEMATOPOIETIC_AND_LYMPHOID_TISSUE		910906.0	Female	ATCC	2.0	-3.514173725595165		RPMI + 10% FBS	77.0	CVCL_1712	130.0	ascites		Lymphoma	B-cell, Non-Hodgkins, Burkitts		SIDM01198		lymphocyte	non_hodgkin_lymphoma	b_cell_burkitt
ACH-000568	UACC-812	UACC812	UACC812_BREAST		910910.0	Female	ATCC	0.0	-0.2214501242330979	Suspension	RPMI + 20% FBS	81.1	CVCL_1781	1754.0	breast	Primary	Breast Cancer	Breast Ductal Carcinoma	43	SIDM01187		breast	breast_ductal_carcinoma	ERpos_HER2pos	luminal
ACH-000569	IST-MES1	ISTMES1	ISTMES1_PLEURA		907173.0	Female	ICLC	0.0	-2.1111022160283244	Adherent	DMEM + 10% FBS + 2mM Glutamax	80.0	CVCL_1311	1001.0	pleural_effusion	Primary	Lung Cancer	Mesothelioma	70	SIDM00224		lung	mesothelioma
ACH-000570	YKG1	YKG1	YKG1_CENTRAL_NERVOUS_SYSTEM		687592.0	Female	HSRRB	2.0	-4.7787277607374055		DMEM + 10% FBS	78.9	CVCL_1796	61.0	central_nervous_system	Primary	Brain Cancer	Glioblastoma		SIDM00315		central_nervous_system	glioma	glioblastoma
ACH-000571	T98G	T98G	T98G_CENTRAL_NERVOUS_SYSTEM		687586.0	Male	ATCC	2.0	-4.705596717665861	Adherent	EMEM + 10% FBS	79.6	CVCL_0556	131.0	central_nervous_system	Primary	Brain Cancer	Glioblastoma	61	SIDM01171		central_nervous_system	glioma	glioblastoma
ACH-000572	G-361	G361	G361_SKIN		906865.0	Male	ATCC						CVCL_1220	1173.0	skin	Primary	Skin Cancer	Melanoma	31	SIDM00857		skin	melanoma
ACH-000573	MDA-MB-436	MDAMB436	MDAMB436_BREAST		1240172.0	Female	ATCC	3.0	-5.2426700729640645	Adherent	RPMI + 10% FBS + 16ug/ml Glutathione	52.7	CVCL_0623	927.0	pleural_effusion	Metastasis	Breast Cancer	Carcinoma	43	SIDM00629		breast	breast_carcinoma	ERneg_HER2neg	basal_B
ACH-000574	FU-OV-1	FUOV1	FUOV1_OVARY		1240129.0	Female	DSMZ						CVCL_2047	2063.0	ovary	Primary	Ovarian Cancer	Adenocarcinoma, high grade serous	65	SIDM01040		ovary	ovary_adenocarcinoma	high_grade_serous
ACH-000575		HCC364	HCC364_LUNG			Male	Academic lab						CVCL_5134		lung		Lung Cancer	Non-Small Cell Lung Cancer (NSCLC), Adenocarcinoma				lung	NSCLC	NSCLC_adenocarcinoma
ACH-000576	KMS-27	KMS27	KMS27_HAEMATOPOIETIC_AND_LYMPHOID_TISSUE			Male	HSRRB	2.0	-2.714293549306739	Suspension	RPMI + 10% FBS	89.0	CVCL_2993		haematopoietic_and_lymphoid_tissue	Primary	Myeloma	Multiple Myeloma	52			plasma_cell	multiple_myeloma
ACH-000577	JHH-2	JHH2	JHH2_LIVER		1240157.0	Male	HSRRB	1.0	-2.758677813586787	Adherent	EMEM + 10% FBS	81.7	CVCL_2786	347.0	ascites	Metastasis	Liver Cancer	Hepatocellular Carcinoma	57	SIDM00617		liver	hepatocellular_carcinoma
ACH-000578	HCC-1171	HCC1171	HCC1171_LUNG			Male	KCLB						CVCL_5126		lung	Primary	Lung Cancer	Non-Small Cell Lung Cancer (NSCLC), Adenocarcinoma	58			lung	NSCLC	NSCLC_adenocarcinoma
ACH-000579	UACC-257	UACC257	UACC257_SKIN		905977.0	Unknown	NCI/DCTD	1.0	-1.3734769774976716		RPMI + 10% FBS	81.3	CVCL_1779	14.0	skin	Primary	Skin Cancer	Melanoma		SIDM00108		skin	melanoma
ACH-000580	C32	C32	C32_SKIN		906830.0	Male	ATCC	2.0	-3.4421876651068652	Adherent	EMEM + 10% FBS + 0.1mM NEAA	66.1	CVCL_1097	2242.0	skin	Primary	Skin Cancer	Melanoma, amelanotic	53	SIDM00890		skin	melanoma	amelanotic
ACH-000581	SNU-16	SNU16	SNU16_STOMACH		908446.0	Female	ATCC	1.0	-1.0627053028918283		RPMI + 10% FBS	57.7	CVCL_0076	291.0	ascites	Metastasis	Gastric Cancer	Adenocarcinoma	33	SIDM01145		gastric	gastric_adenocarcinoma
ACH-000582	COLO 741	COLO741	COLO741_SKIN			Female	ECACC						CVCL_1133		skin	Metastasis	Skin Cancer	Melanoma	69			skin	melanoma
ACH-000583	MC116	MC116	MC116_HAEMATOPOIETIC_AND_LYMPHOID_TISSUE		907799.0	Male	ATCC	2.0	-2.5303169027161903	Suspension	RPMI + 20% FBS	49.9	CVCL_1399	2082.0	pleural_effusion		Lymphoma	B-cell, Non-Hodgkins		SIDM00637		lymphocyte	non_hodgkin_lymphoma	b_cell
ACH-000584	JHOS-4	JHOS4	JHOS4_OVARY		1480359.0	Female	RIKEN	3.0	-5.068363547903994		DMEM:F12 (1:1) + 10% FBS	72.9	CVCL_4649	1651.0	ovary	Primary	Ovarian Cancer	Adenocarcinoma, high grade serous	44	SIDM00303		ovary	ovary_adenocarcinoma	high_grade_serous
ACH-000585	EPLC-272H	EPLC272H	EPLC272H_LUNG		753556.0	Male	DSMZ	3.0	-4.633492684859268	Adherent	RPMI + 20% FBS	85.8	CVCL_1197	404.0	lung	Primary	Lung Cancer	Non-Small Cell Lung Cancer (NSCLC), Squamous Cell Carcinoma	57	SIDM01044		lung	NSCLC	NSCLC_squamous
ACH-000586	NCI-H1876	NCIH1876	NCIH1876_LUNG		1330972.0	Male	ATCC						CVCL_1503	91.0	lymph_node	Metastasis	Lung Cancer	Small Cell Lung Cancer (SCLC)	59	SIDM00766		lung	SCLC
ACH-000587	NCI-H1975	NCIH1975	NCIH1975_LUNG		924244.0	Female	ATCC	2.0	-4.654106500319458	Adherent	DMEM + 10% FBS	89.5	CVCL_1511	1403.0	lung	Primary	Lung Cancer	Non-Small Cell Lung Cancer (NSCLC), Adenocarcinoma		SIDM00759		lung	NSCLC	NSCLC_adenocarcinoma
ACH-000588	KMS-26	KMS26	KMS26_HAEMATOPOIETIC_AND_LYMPHOID_TISSUE			Male	HSRRB	2.0	-3.516973750239448	Suspension	RPMI + 10% FBS	76.1	CVCL_2992		pleural_effusion	Primary	Myeloma	Multiple Myeloma	50			plasma_cell	multiple_myeloma
ACH-000589	NCI-H1437	NCIH1437	NCIH1437_LUNG		687794.0	Male	ATCC	3.0	-4.634133698101505	Adherent	RPMI + 10% FBS	90.8	CVCL_1472	800.0	pleural_effusion	Metastasis	Lung Cancer	Non-Small Cell Lung Cancer (NSCLC), Adenocarcinoma	60	SIDM00734		lung	NSCLC	NSCLC_adenocarcinoma
ACH-000590	NCI-H2073	NCIH2073	NCIH2073_LUNG			Female	ATCC						CVCL_1521		lung	Primary	Lung Cancer	Non-Small Cell Lung Cancer (NSCLC), Adenocarcinoma	47	SIDM00757		lung	NSCLC	NSCLC_adenocarcinoma
ACH-000591		LN235	LN235_CENTRAL_NERVOUS_SYSTEM	LN-235		Male	Academic lab	2.0	-3.9607641603509913	not found	not found	87.3	CVCL_3957		central_nervous_system		Brain Cancer	Astrocytoma	38			central_nervous_system	glioma	astrocytoma
ACH-000592	TM-31	TM31	TM31_CENTRAL_NERVOUS_SYSTEM			Female	RIKEN	2.0	-4.149535086067981		EMEM + 10% FBS	85.7	CVCL_6735		central_nervous_system		Brain Cancer	Glioma	42			central_nervous_system	glioma
ACH-000593	BC-3C	BC3C	BC3C_URINARY_TRACT			Female	DSMZ	2.0	-4.913477830158632	Adherent	McCoy's 5A + 10% FBS	95.1	CVCL_1958		urinary_tract	Primary	Bladder Cancer	Transitional Cell Carcinoma	82			urinary_tract	bladder_carcinoma	bladder_transitional_cell
ACH-000594	DMS 153	DMS153	DMS153_LUNG			Male	ATCC						CVCL_1175		liver	Metastasis	Lung Cancer	Small Cell Lung Cancer (SCLC)	44			lung	SCLC
ACH-000595	LN-229	LN229	LN229_CENTRAL_NERVOUS_SYSTEM		1240169.0	Female	ATCC	2.0	-5.6312204981273375	Adherent	DMEM + 5% FBS	90.0	CVCL_0393	1504.0	central_nervous_system	Primary	Brain Cancer	Glioblastoma	60	SIDM00684		central_nervous_system	glioma	glioblastoma
ACH-000596	LCLC-97TM1	LCLC97TM1	LCLC97TM1_LUNG		946361.0	Male	DSMZ	2.0	-3.0211735005528366		RPMI + 20% FBS	48.6	CVCL_1376	485.0	lung	Primary	Lung Cancer	Non-Small Cell Lung Cancer (NSCLC), Large Cell Carcinoma	44	SIDM00344		lung	NSCLC	NSCLC_large_cell
ACH-000597	TTC-709	TTC709	TTC709_SOFT_TISSUE			Unknown	Academic lab	2.0	-2.9843283782771506	not found	not found	48.8	CVCL_8007		soft_tissue		Rhabdoid	Malignant Rhabdoid Tumor				soft_tissue	malignant_rhabdoid_tumor
ACH-000598	KMS-21BM	KMS21BM	KMS21BM_HAEMATOPOIETIC_AND_LYMPHOID_TISSUE			Male	HSRRB						CVCL_2991		haematopoietic_and_lymphoid_tissue	Primary	Myeloma	Multiple Myeloma	62			plasma_cell	multiple_myeloma
ACH-000599	PA-TU-8902	PATU8902	PATU8902_PANCREAS		1298526.0	Female	DSMZ	1.0	-3.1748261938107545	Adherent	DMEM + 10% FBS	55.0	CVCL_1845	1549.0	pancreas	Primary	Pancreatic Cancer	Ductal Adenocarcinoma, exocrine	44	SIDM00455		pancreas	exocrine	exocrine_adenocarcinoma
ACH-000600	SLR 26	SLR26	SLR26_KIDNEY			Unknown	Academic lab	2.0	-3.369629827199115	not found	not found	83.4	CVCL_V612		kidney	Primary	Kidney Cancer	Renal Cell Carcinoma				kidney	renal_cell_carcinoma
ACH-000601	MIA PaCa-2	MIAPACA2	MIAPACA2_PANCREAS		724870.0	Male	ATCC	4.0	-5.422338083931181	Adherent	DMEM + 10% FBS	88.3	CVCL_0428	1541.0	pancreas	Primary	Pancreatic Cancer	Ductal Adenocarcinoma, exocrine	65	SIDM00505		pancreas	exocrine	exocrine_adenocarcinoma
ACH-000602	M-07e	M07E	M07E_HAEMATOPOIETIC_AND_LYMPHOID_TISSUE			Female	DSMZ	2.0	-4.425808687894701	Suspension	RPMI 1640 + 20% h.i. FBS + IL-3 (10 ng/ml) or GM-CSF (10 ng/ml)	60.0	CVCL_2106		haematopoietic_and_lymphoid_tissue		Leukemia	Acute Myelogenous Leukemia (AML), M7 (Megakaryoblastic)	0.5			blood	AML	M7
ACH-000603	BEN	BEN	BEN_LUNG		753534.0	Male	DSMZ						CVCL_1082	971.0	lymph_node	Metastasis	Lung Cancer	Non-Small Cell Lung Cancer (NSCLC), unspecified	71	SIDM00990		lung	NSCLC
ACH-000604	KYO-1	KYO1	KYO1_HAEMATOPOIETIC_AND_LYMPHOID_TISSUE			Male	DSMZ	2.0	-2.282477909396749	Suspension	RPMI + 20% FBS	59.7	CVCL_2095		haematopoietic_and_lymphoid_tissue		Leukemia	Chronic Myelogenous Leukemia (CML), blast crisis	22			blood	CML	blast_crisis
ACH-000605	TE-6	TE6	TE6_OESOPHAGUS		946355.0	Male	RIKEN	2.0	-3.1377955596720235	Adherent	RPMI + 10% FBS	60.0	CVCL_1765	1642.0	oesophagus		Esophageal Cancer	Squamous Cell Carcinoma		SIDM00328		esophagus	esophagus_squamous
ACH-000606	PE/CA-PJ34 (clone C12)	PECAPJ34CLONEC12	PECAPJ34CLONEC12_UPPER_AERODIGESTIVE_TRACT			Male	ECACC	2.0	-3.7063808558235842	Adherent	IMDM + 10% FBS + 2mM Glutamine	80.2	CVCL_2679		upper_aerodigestive_tract	Primary	Head and Neck Cancer	Squamous Cell Carcinoma, basaloid	60			upper_aerodigestive	upper_aerodigestive_squamous	basaloid
ACH-000607	KYM-1	KYM1	KYM1_SOFT_TISSUE		1240166.0	Male	HSRRB	2.0	-3.1315649796587595	Mixed adherent and suspension	DMEM:F12 (1:1) + 10% FBS	47.3	CVCL_3007	1344.0	soft_tissue	Primary	Rhabdoid	Malignant Rhabdoid Tumor	1	SIDM00552		soft_tissue	malignant_rhabdoid_tumor
ACH-000608	COV644	COV644	COV644_OVARY			Female	ECACC	3.0	-3.896520753828885	Adherent	DMEM + 10% FBS + 2mM L-glutamine	88.5	CVCL_2425		ovary	Primary	Ovarian Cancer	Adenocarcinoma, mucinous				ovary	ovary_adenocarcinoma	mucinous
ACH-000609	SF126	SF126	SF126_CENTRAL_NERVOUS_SYSTEM		909712.0	Female	HSRRB	0.0	-2.688215571190958		EMEM + 10% FBS	43.7	CVCL_1688	1677.0	central_nervous_system	Primary	Brain Cancer	Astrocytoma		SIDM00382		central_nervous_system	glioma	astrocytoma
ACH-000610	NCI-H2227	NCIH2227	NCIH2227_LUNG		688018.0	Male	ATCC						CVCL_1542	1220.0	lung	Primary	Lung Cancer	Small Cell Lung Cancer (SCLC)	54	SIDM00730		lung	SCLC
ACH-000611	SU-DHL-6	SUDHL6	SUDHL6_HAEMATOPOIETIC_AND_LYMPHOID_TISSUE		1331037.0	Male	DSMZ						CVCL_2206	2036.0	ascites	Metastasis	Lymphoma	Diffuse Large B-cell Lymphoma (DLBCL)	43	SIDM00407		lymphocyte	non_hodgkin_lymphoma	DLBCL
ACH-000612		HUT102	HUT102_HAEMATOPOIETIC_AND_LYMPHOID_TISSUE			Male	ATCC						CVCL_3526		lymph_node		Lymphoma	T-cell	26			lymphocyte	lymphoma_unspecified	t_cell
ACH-000613	HOS	HOS	HOS_BONE		907060.0	Female	ATCC						CVCL_0312	1202.0	bone	Primary	Bone Cancer	Osteosarcoma	13	SIDM00806		bone	osteosarcoma
ACH-000614	RVH-421	RVH421	RVH421_SKIN		909706.0	Male	DSMZ	2.0	-3.149393401600597	Adherent	RPMI + 10% FBS	51.8	CVCL_1672	1274.0	central_nervous_system	Metastasis	Skin Cancer	Melanoma	28	SIDM00401		skin	melanoma
ACH-000615	SK-MEL-28	SKMEL28	SKMEL28_SKIN		905954.0	Male	ATCC						CVCL_0526	1499.0	skin		Skin Cancer	Melanoma	51	SIDM00081		skin	melanoma
ACH-000616	Hs 746T	HS746T	HS746T_STOMACH		1240151.0	Male	ATCC	2.0	-3.6333966906996316	Adherent	DMEM + 10% FBS	82.4	CVCL_0333	1850.0	soft_tissue	Metastasis	Gastric Cancer	Adenocarcinoma	74	SIDM00665		gastric	gastric_adenocarcinoma
ACH-000617	OVCAR-4	OVCAR4	OVCAR4_OVARY		905990.0	Female	NCI/DCTD						CVCL_1627	606.0	ascites	Metastasis	Ovarian Cancer	Adenocarcinoma, high grade serous	42	SIDM00092		ovary	ovary_adenocarcinoma	high_grade_serous
ACH-000618	SNU-1041	SNU1041	SNU1041_UPPER_AERODIGESTIVE_TRACT			Male	KCLB	2.0	-4.831634873569311		RPMI + 10% heat inactivated FBS + 300mg/l L-glutamine + 25mM HEPES + 25mM Sodium bicarbonate	44.3	CVCL_L085		upper_aerodigestive_tract		Head and Neck Cancer	Squamous Cell Carcinoma, hypopharyngeal		SIDM00173		upper_aerodigestive	upper_aerodigestive_squamous	hypopharyngeal
ACH-000619	PE/CA-PJ15	PECAPJ15	PECAPJ15_UPPER_AERODIGESTIVE_TRACT		1240207.0	Male	ECACC	2.0	-3.3570006538287944	Adherent	IMDM + 10% FBS + 2mM Glutamine	81.6	CVCL_2678	1810.0	upper_aerodigestive_tract	Primary	Head and Neck Cancer	Squamous Cell Carcinoma, oral	45	SIDM00473		upper_aerodigestive	upper_aerodigestive_squamous	oral
ACH-000620	JHH-1	JHH1	JHH1_LIVER		1298151.0	Male	HSRRB	2.0	-4.678520280070615		William's E Medium + 10% FBS	62.7	CVCL_2785	89.0	liver	Primary	Liver Cancer	Hepatocellular Carcinoma	50	SIDM00618		liver	hepatocellular_carcinoma
ACH-000621	MDA-MB-157	MDAMB157	MDAMB157_BREAST		925338.0	Female	ATCC	3.0	-4.335250087761716	Adherent	RPMI + 10% FBS	92.0	CVCL_0618	1796.0	pleural_effusion	Metastasis	Breast Cancer	Breast Ductal Carcinoma	44	SIDM00529		breast	breast_ductal_carcinoma	ERneg_HER2neg	basal_B
ACH-000622	KNS-42	KNS42	KNS42_CENTRAL_NERVOUS_SYSTEM		907282.0	Male	HSRRB	2.0	-3.12387349364684	Adherent	EMEM + 5% FBS	61.9	CVCL_0378	1149.0	central_nervous_system	Primary	Brain Cancer	Glioblastoma	16	SIDM00607		central_nervous_system	glioma	glioblastoma
ACH-000623	SNU-201	SNU201	SNU201_CENTRAL_NERVOUS_SYSTEM			Male	KCLB	2.0	-4.500786151295702		RPMI + 10% FBS	77.3	CVCL_5033		central_nervous_system	Primary	Brain Cancer	Glioblastoma	58	SIDM00158		central_nervous_system	glioma	glioblastoma
ACH-000624	HCC1806	HCC1806	HCC1806_BREAST		907047.0	Female	ATCC	3.0	-5.856253190139397	Adherent	RPMI + 10% FBS	97.4	CVCL_1258	1317.0	breast	Primary	Breast Cancer	Breast Ductal Carcinoma	60	SIDM00875		breast	breast_ductal_carcinoma	ERneg_HER2neg	basal_A
ACH-000625	Hep 3B2.1-7	HEP3B217	HEP3B217_LIVER		1240147.0	Male	ATCC						CVCL_0326	1922.0	liver	Primary	Liver Cancer	Hepatocellular Carcinoma	8	SIDM00672		liver	hepatocellular_carcinoma
ACH-000626	U266B1	U266B1	U266B1_HAEMATOPOIETIC_AND_LYMPHOID_TISSUE		753615.0	Male	ATCC						CVCL_0566	1635.0	haematopoietic_and_lymphoid_tissue		Myeloma	Multiple Myeloma, plasmacytoma	53	SIDM00417		plasma_cell	multiple_myeloma	plasmacytoma
ACH-000627	LCLC-103H	LCLC103H	LCLC103H_LUNG		753586.0	Male	DSMZ	2.0	-4.440616413970972	Adherent	RPMI + 10% FBS	93.6	CVCL_1375	1502.0	pleural_effusion	Metastasis	Lung Cancer	Non-Small Cell Lung Cancer (NSCLC), Large Cell Carcinoma	61	SIDM00345		lung	NSCLC	NSCLC_large_cell
ACH-000628	NCI-H596	NCIH596	NCIH596_LUNG		908459.0	Male	ATCC						CVCL_1571	1225.0	lung	Primary	Lung Cancer	Non-Small Cell Lung Cancer (NSCLC), Adenosquamous Carcinoma	73	SIDM01127		lung	NSCLC	NSCLC_adenosquamous
ACH-000629		IOMMLEE	IOMMLEE_CENTRAL_NERVOUS_SYSTEM	IOMM-LEE		Male	Academic lab						CVCL_5779		central_nervous_system		Brain Cancer	Meningioma				central_nervous_system	meningioma
ACH-000630	YD-8	YD8	YD8_UPPER_AERODIGESTIVE_TRACT			Female	KCLB	2.0	-5.317161269935134		RPMI + 10% FBS	65.6	CVCL_L079		upper_aerodigestive_tract		Head and Neck Cancer	Squamous Cell Carcinoma, tongue	46			upper_aerodigestive	upper_aerodigestive_squamous	tongue
ACH-000631	KS-1	KS1	KS1_CENTRAL_NERVOUS_SYSTEM		907313.0	Female	HSRRB	0.0	-1.3139215129375543		MEM + 10% FBS + 2mM Glutamax	50.4	CVCL_1343	1387.0	central_nervous_system	Primary	Brain Cancer	Astrocytoma		SIDM00555		central_nervous_system	glioma	astrocytoma
ACH-000632	Hs 944.T	HS944T	HS944T_SKIN			Male	ATCC	2.0	-4.8822548489629725	Adherent	DMEM + 10% FBS	88.7	CVCL_1040		skin	Metastasis	Skin Cancer	Melanoma	51	SIDM00063		skin	melanoma
ACH-000633	FU97	FU97	FU97_STOMACH		1290806.0	Female	HSRRB	2.0	-3.5022094630642924		DMEM + 10% FBS + 0.01mg/ml Insulin	68.8	CVCL_2908	2062.0	stomach	Primary	Gastric Cancer	Adenocarcinoma	66	SIDM00503		gastric	gastric_adenocarcinoma	diffuse_gastric
ACH-000634	LN-340	LN340	LN340_CENTRAL_NERVOUS_SYSTEM			Male	Academic lab	1.0	-3.705175162837687	not found	not found	49.7	CVCL_3955		central_nervous_system		Brain Cancer	Glioblastoma				central_nervous_system	glioma	glioblastoma
ACH-000635	SNU-119	SNU119	SNU119_OVARY			Female	KCLB						CVCL_5014		ascites	Metastasis	Ovarian Cancer	Cystadenocarcinoma, high grade serous	50			ovary	ovary_adenocarcinoma	high_grade_serous
ACH-000636	RPMI-8402	RPMI8402	RPMI8402_HAEMATOPOIETIC_AND_LYMPHOID_TISSUE		909702.0	Female	DSMZ	0.0	-0.0617139819831471	Suspension	RPMI + 10% FBS	90.6	CVCL_1667	288.0	haematopoietic_and_lymphoid_tissue		Leukemia	Acute Lymphoblastic Leukemia (ALL), T-cell	16	SIDM00403		blood	ALL	t_cell
ACH-000637	KYSE-520	KYSE520	KYSE520_OESOPHAGUS		753575.0	Female	DSMZ	1.0	-3.0878184041286403	Adherent	RPMI + 10% FBS	93.8	CVCL_1355	894.0	oesophagus	Primary	Esophageal Cancer	Squamous Cell Carcinoma	58	SIDM01025		esophagus	esophagus_squamous
ACH-000638	NCI-H441	NCIH441	NCIH441_LUNG		908460.0	Male	ATCC	4.0	-3.201097439728643	Adherent	RPMI + 10% FBS	81.0	CVCL_1561	1815.0	pericardial_effusion	Metastasis	Lung Cancer	Non-Small Cell Lung Cancer (NSCLC), Adenocarcinoma		SIDM00925		lung	NSCLC	NSCLC_adenocarcinoma
ACH-000639	NCI-H211	NCIH211	NCIH211_LUNG		1240189.0	Female	ATCC	2.0	-5.076358467750704	Suspension	RPMI + 10% FBS	90.0	CVCL_1529	2107.0	bone_marrow	Metastasis	Lung Cancer	Small Cell Lung Cancer (SCLC)	50	SIDM00704		lung	SCLC
ACH-000640	SK-MEL-31	SKMEL31	SKMEL31_SKIN		909727.0	Female	ATCC						CVCL_0600	153.0	skin	Primary	Skin Cancer	Melanoma		SIDM01104		skin	melanoma
ACH-000641	CMK	CMK	CMK_HAEMATOPOIETIC_AND_LYMPHOID_TISSUE		910566.0	Male	DSMZ						CVCL_0216	734.0	haematopoietic_and_lymphoid_tissue		Leukemia	Acute Myelogenous Leukemia (AML), M7 (Megakaryoblastic)	0.8	SIDM00959		blood	AML	M7
ACH-000642	HMEL	HMEL	HMEL_BREAST			Unknown	Academic lab						CVCL_IZ34		breast		Engineered					engineered_breast
ACH-000643	HDQ-P1	HDQP1	HDQP1_BREAST		1290922.0	Female	DSMZ						CVCL_2067	743.0	breast	Primary	Breast Cancer	Breast Ductal Carcinoma	50	SIDM01062		breast	breast_ductal_carcinoma	ERneg_HER2neg	basal_A
ACH-000644	COLO 829	COLO829	COLO829_SKIN		687448.0	Male	ATCC						CVCL_1137	430.0	skin	Primary	Skin Cancer	Melanoma	45	SIDM00909		skin	melanoma
ACH-000645	JL-1	JL1	JL1_PLEURA			Male	DSMZ	2.0	-4.271870303463979		DMEM + 20% FBS	60.5	CVCL_2080		pleura	Primary	Lung Cancer	Mesothelioma	54			lung	mesothelioma
ACH-000646	OVMANA	OVMANA	OVMANA_OVARY			Female	HSRRB	2.0	-2.5269187979434555		RPMI + 10% FBS	49.5	CVCL_3111		ovary	Primary	Ovarian Cancer	Adenocarcinoma, clear cell	51			ovary	ovary_adenocarcinoma	clear_cell
ACH-000647	TE-1	TE1	TE1_OESOPHAGUS		753621.0	Male	JCRB	2.0	-4.8364855888427725		RPMI + 10% FBS	91.5	CVCL_1759	1493.0	oesophagus	Primary	Esophageal Cancer	Squamous Cell Carcinoma		SIDM00369		esophagus	esophagus_squamous
ACH-000648	NCI-H28	NCIH28	NCIH28_PLEURA		908470.0	Male	ATCC	2.0	-3.1237967874757984	Adherent	RPMI + 10% FBS	42.0	CVCL_1555	1199.0	pleural_effusion	Metastasis	Lung Cancer	Mesothelioma	48	SIDM00720		lung	mesothelioma
ACH-000649	786-O	786O	786O_KIDNEY		905947.0	Male	ATCC	3.0	-4.269089413134863	Adherent	RPMI + 10% FBS	63.5	CVCL_1051	301.0	kidney	Primary	Kidney Cancer	Renal Carcinoma, clear cell	58	SIDM00125		kidney	renal_cell_carcinoma	clear_cell
ACH-000650	IGR-37	IGR37	IGR37_SKIN		1240153.0	Male	DSMZ						CVCL_2075	1535.0	lymph_node	Metastasis	Skin Cancer	Melanoma	26	SIDM01066		skin	melanoma
ACH-000651	SW 620	SW620	SW620_LARGE_INTESTINE		905962.0	Male	ATCC	3.0	-3.607297095717541		L15 + 10% FBS	92.7	CVCL_0547	3.0	lymph_node	Metastasis	Colon/Colorectal Cancer	Adenocarcinoma	51	SIDM00841		colorectal	colorectal_adenocarcinoma
ACH-000652	SUIT-2	SUIT2	SUIT2_PANCREAS		1240219.0	Male	HSRRB	2.0	-3.3130061114259943	Adherent	RPMI + 10% FBS	75.4	CVCL_3172	1749.0	liver	Metastasis	Pancreatic Cancer	Ductal Adenocarcinoma, exocrine	73	SIDM00371		pancreas	exocrine	exocrine_adenocarcinoma
ACH-000653	JJN-3	JJN3	JJN3_HAEMATOPOIETIC_AND_LYMPHOID_TISSUE		1327766.0	Female	DSMZ	2.0	-3.6913082986228543		DMEM:IMDM (1:1) + 20% FBS	97.6	CVCL_2078	905.0	bone_marrow	Primary	Myeloma	Multiple Myeloma	57	SIDM01036		plasma_cell	multiple_myeloma
ACH-000654	Raji	RAJI	RAJI_HAEMATOPOIETIC_AND_LYMPHOID_TISSUE		909262.0	Male	ATCC	2.0	-4.28916882844971		RPMI + 10% FBS	84.4	CVCL_0511	1762.0	bone		Lymphoma	B-cell, Non-Hodgkins, Burkitts	12	SIDM00844		lymphocyte	non_hodgkin_lymphoma	b_cell_burkitt
ACH-000655	SF268	SF268	SF268_CENTRAL_NERVOUS_SYSTEM		905986.0	Female	Academic lab	2.0	-4.30813499008878	Mixed adherent and suspension	RPMI + 5% FBS	52.6	CVCL_1689	1490.0	central_nervous_system	Primary	Brain Cancer	Glioma		SIDM00085		central_nervous_system	glioma
ACH-000656	SU-DHL-8	SUDHL8	SUDHL8_HAEMATOPOIETIC_AND_LYMPHOID_TISSUE		1331038.0	Male	DSMZ						CVCL_2207	1877.0	pleural_effusion	Metastasis	Lymphoma	Diffuse Large B-cell Lymphoma (DLBCL)	59	SIDM00423		lymphocyte	non_hodgkin_lymphoma	DLBCL
ACH-000657	A2780	A2780	A2780_OVARY		906804.0	Female	ECACC	2.0	-3.7540908221299762	Suspension	RPMI + 10% FBS + 2mM Glutamine + 0.05/mL cisplatin	83.3	CVCL_0134	1245.0	ovary	Primary	Ovarian Cancer	Adenocarcinoma, endometrioid		SIDM00210		ovary	ovary_adenocarcinoma	endometrioid
ACH-000658	KMS-18	KMS18	KMS18_HAEMATOPOIETIC_AND_LYMPHOID_TISSUE			Male	ATCC	2.0	-3.4148656579050813	Suspension	RPMI; 10% FBS	90.5	CVCL_A637		haematopoietic_and_lymphoid_tissue	Primary	Myeloma	Multiple Myeloma	58			plasma_cell	multiple_myeloma
ACH-000659	SCLC-21H	SCLC21H	SCLC21H_LUNG			Male	DSMZ						CVCL_0024		pleural_effusion	Metastasis	Lung Cancer	Small Cell Lung Cancer (SCLC)	46	SIDM00029		lung	SCLC
ACH-000660	SU-DHL-5	SUDHL5	SUDHL5_HAEMATOPOIETIC_AND_LYMPHOID_TISSUE		1331036.0	Female	DSMZ						CVCL_1735	1609.0	lymph_node	Primary	Lymphoma	Diffuse Large B-cell Lymphoma (DLBCL)	17	SIDM00406		lymphocyte	non_hodgkin_lymphoma	DLBCL
ACH-000661	WM1799	WM1799	WM1799_SKIN			Male	WISTAR	2.0	-4.565563688670638	Adherent	RPMI + 10% FBS	69.2	CVCL_A341		skin		Skin Cancer	Melanoma				skin	melanoma
ACH-000662	COR-L23	CORL23	CORL23_LUNG	COR-L23/CPR	687780.0	Male	ECACC	1.0	-2.21644400263754	Adherent	RPMI + 10% FBS + 2mM Glutamine	65.1	CVCL_1139	1313.0	pleural_effusion	Metastasis	Lung Cancer	Non-Small Cell Lung Cancer (NSCLC), Large Cell Carcinoma	62	SIDM00512		lung	NSCLC	NSCLC_large_cell
ACH-000663	OVTOKO	OVTOKO	OVTOKO_OVARY		1298365.0	Female	HSRRB	2.0	-3.33660642356994	Adherent	RPMI + 10% FBS	57.1	CVCL_3117	1095.0	spleen	Metastasis	Ovarian Cancer	Adenocarcinoma, clear cell	78	SIDM00425		ovary	ovary_adenocarcinoma	clear_cell
ACH-000664	SU-DHL-1	SUDHL1	SUDHL1_HAEMATOPOIETIC_AND_LYMPHOID_TISSUE		909742.0	Male	DSMZ						CVCL_0538	1634.0	pleural_effusion		Lymphoma	T-cell, Non-Hodgkins, Anaplastic Large Cell (ALCL)	10	SIDM00390		lymphocyte	non_hodgkin_lymphoma	t_cell_ALCL
ACH-000665	SK-MES-1	SKMES1	SKMES1_LUNG		909728.0	Male	ATCC	2.0	-4.890546860810903	Adherent	DMEM + 10% FBS	88.7	CVCL_0630	1628.0	pleural_effusion	Metastasis	Lung Cancer	Non-Small Cell Lung Cancer (NSCLC), Squamous Cell Carcinoma	65	SIDM01103		lung	NSCLC	NSCLC_squamous
ACH-000666	NCI-H1355	NCIH1355	NCIH1355_LUNG		724866.0	Male	ATCC						CVCL_1464	1780.0	pleural_effusion	Metastasis	Lung Cancer	Non-Small Cell Lung Cancer (NSCLC), Adenocarcinoma	53	SIDM00645		lung	NSCLC	NSCLC_adenocarcinoma
ACH-000667	HCC-44	HCC44	HCC44_LUNG		1240145.0	Female	DSMZ	2.0	-4.708651336099316		RPMI + 10% FBS	93.3	CVCL_2060	1247.0	lung	Primary	Lung Cancer	Non-Small Cell Lung Cancer (NSCLC), Adenocarcinoma	54	SIDM01069		lung	NSCLC	NSCLC_adenocarcinoma
ACH-000668	HCC70	HCC70	HCC70_BREAST		907048.0	Female	ATCC						CVCL_1270	937.0	breast	Primary	Breast Cancer	Breast Ductal Carcinoma	49	SIDM00673		breast	breast_ductal_carcinoma	ERneg_HER2neg	basal_A
ACH-000669	SW 900	SW900	SW900_LUNG		724879.0	Male	ATCC						CVCL_1731	1454.0	lung	Primary	Lung Cancer	Non-Small Cell Lung Cancer (NSCLC), Squamous Cell Carcinoma	53	SIDM01158		lung	NSCLC	NSCLC_squamous
ACH-000670	SBC-5	SBC5	SBC5_LUNG		713880.0	Male	HSRRB						CVCL_1679	999.0	pleural_effusion	Metastasis	Lung Cancer	Small Cell Lung Cancer (SCLC)		SIDM00368		lung	SCLC
ACH-000671	HuH-6	HUH6	HUH6_LIVER			Male	RIKEN	2.0	-4.75379739606075		DMEM + 10% FBS	85.2	CVCL_4381		liver		Liver Cancer	Hepatoblastoma		SIDM00062		liver	hepatoblastoma
ACH-000672	IA-LM	IALM	IALM_LUNG		910779.0	Male	RIKEN	0.0	-0.9749545676948744	Adherent	F12 + 10% FBS	67.9	CVCL_1302	1792.0	skin	Metastasis	Lung Cancer	Non-Small Cell Lung Cancer (NSCLC), Large Cell Carcinoma	68	SIDM00306		lung	NSCLC	NSCLC_large_cell
ACH-000673	LN-443	LN443	LN443_CENTRAL_NERVOUS_SYSTEM			Unknown	Academic lab	2.0	-5.054909651768981	not found	not found		CVCL_3960		central_nervous_system		Brain Cancer	Glioblastoma				central_nervous_system	glioma	glioblastoma
ACH-000674	NUGC-4	NUGC4	NUGC4_STOMACH		1298357.0	Female	RIKEN	0.0	-0.7185769317148042		RPMI + 10% FBS	60.1	CVCL_3082	941.0	lymph_node	Metastasis	Gastric Cancer	Adenocarcinoma	35	SIDM00570		gastric	gastric_adenocarcinoma	diffuse_gastric
ACH-000675	NCI-H1734	NCIH1734	NCIH1734_LUNG		722058.0	Female	ATCC						CVCL_1491	411.0	lung	Primary	Lung Cancer	Non-Small Cell Lung Cancer (NSCLC), Adenocarcinoma	56	SIDM00739		lung	NSCLC	NSCLC_adenocarcinoma
ACH-000676	LN-464	LN464	LN464_CENTRAL_NERVOUS_SYSTEM			Male	Academic lab	2.0	-5.31447908146721	not found	not found		CVCL_3962		central_nervous_system		Brain Cancer	Glioblastoma		SIDM00058		central_nervous_system	glioma	glioblastoma
ACH-000677	SW 1573	SW1573	SW1573_LUNG		724878.0	Female	ATCC	2.0	-3.5178497638073543	Adherent	L15 + 10% FBS	89.2	CVCL_1720	849.0	lung	Primary	Lung Cancer	Non-Small Cell Lung Cancer (NSCLC), Adenocarcinoma	44	SIDM01163		lung	NSCLC	NSCLC_adenocarcinoma
ACH-000678	MKN7	MKN7	MKN7_STOMACH		924250.0	Male	RIKEN						CVCL_1417	2113.0	lymph_node	Metastasis	Gastric Cancer	Adenocarcinoma, tubular	39	SIDM00560		gastric	gastric_adenocarcinoma	tubular
ACH-000679	OE-19	OE19	OE19_OESOPHAGUS		910079.0	Male	HPACC						CVCL_1622	1664.0	oesophagus	Primary	Esophageal Cancer	Squamous Cell Carcinoma	72	SIDM00479		esophagus	esophagus_squamous	laryngeal
ACH-000680	SW948	SW948	SW948_LARGE_INTESTINE		909757.0	Female	ATCC	1.0	-1.3735284861177386	Adherent	RPMI + 10% FBS	62.4	CVCL_0632	1689.0	Colon	Primary	Colon/Colorectal Cancer	Adenocarcinoma	81	SIDM00832		colorectal	colorectal_adenocarcinoma
ACH-000681	A549	A549	A549_LUNG		905949.0	Male	ATCC	4.0	-2.673234688946841	Adherent	F12 + 10% FBS	82.8	CVCL_0023	369.0	lung	Primary	Lung Cancer	Non-Small Cell Lung Cancer (NSCLC), Adenocarcinoma	52	SIDM00903		lung	NSCLC	NSCLC_adenocarcinoma
ACH-000682	SNU-1066	SNU1066	SNU1066_UPPER_AERODIGESTIVE_TRACT			Male	KCLB	2.0	-4.553417963374378		RPMI + 10% heat inactivated FBS + 300mg/L L-glutamine + 25mM HEPES + 25mM Sodium bicarbonate	85.2	CVCL_5005		upper_aerodigestive_tract		Head and Neck Cancer	Squamous Cell Carcinoma	62	SIDM00170		upper_aerodigestive	upper_aerodigestive_squamous
ACH-000683	SNU-503	SNU503	SNU503_LARGE_INTESTINE			Male	KCLB	3.0	-4.296963929580042		RPMI + 10% FBS	77.2	CVCL_5071		abdomen	Metastasis	Colon/Colorectal Cancer	Adenocarcinoma	52	SIDM00497		colorectal	colorectal_adenocarcinoma
ACH-000684	KMRC-1	KMRC1	KMRC1_KIDNEY		1298168.0	Male	HSRRB	3.0	-1.9756435547773508		DMEM + 10% FBS	78.4	CVCL_2983	1514.0	kidney	Primary	Kidney Cancer	Renal Carcinoma, clear cell		SIDM00611		kidney	renal_cell_carcinoma	clear_cell
ACH-000685	L3.3	L33	L33_PANCREAS			Female	Academic lab	2.0	-3.959597738252608	Adherent	DMEM + 10% FBS + 2mM Glutamine + 1mM Sodium pyruvate + 1mM NEAA	48.1	CVCL_8147		lymph_node	Metastasis	Pancreatic Cancer	Ductal Adenosquamous Carcinoma				pancreas	exocrine	exocrine_adenosquamous
ACH-000686	SNU-878	SNU878	SNU878_LIVER			Female	KCLB						CVCL_5102		liver	Primary	Liver Cancer	Hepatocellular Carcinoma	54			liver	hepatocellular_carcinoma
ACH-000687	CI-1	CI1	CI1_HAEMATOPOIETIC_AND_LYMPHOID_TISSUE			Female	DSMZ						CVCL_1861		ascites		Lymphoma	B-cell, Non-Hodgkins	38			lymphocyte	non_hodgkin_lymphoma	b_cell
ACH-000688	OV7	OV7	OV7_OVARY		1480360.0	Female	ECACC	2.0	-2.8625817078251883	Adherent	DMEM:F12 (1:1) + 5% FBS + 2mM L-glutamine + 10ug/ml Insulin + 0.5ug/ml Hydrocortisone	87.3	CVCL_2675	1985.0	ovary	Primary	Ovarian Cancer	Adenocarcinoma, mixed	78	SIDM00474		ovary	ovary_adenocarcinoma	mixed_serous_clear_cell
ACH-000689	RH-18	RH18	RH18_SOFT_TISSUE		971774.0	Female	DSMZ						CVCL_1659	861.0	soft_tissue		Sarcoma	Rhabdomyosarcoma	2	SIDM00454		soft_tissue	rhabdomyosarcoma
ACH-000690	HCC-2814	HCC2814	HCC2814_LUNG			Male	Academic lab						CVCL_V586		lung		Lung Cancer	Non-Small Cell Lung Cancer (NSCLC), Squamous Cell Carcinoma				lung	NSCLC	NSCLC_squamous
ACH-000691	HCC2157	HCC2157	HCC2157_BREAST		749715.0	Female	ATCC						CVCL_1261	351.0	breast	Primary	Breast Cancer	Breast Ductal Carcinoma	48	SIDM00774		breast	breast_ductal_carcinoma	ERneg_HER2neg	basal_A
ACH-000692	SNU-899	SNU899	SNU899_UPPER_AERODIGESTIVE_TRACT			Male	KCLB						CVCL_5105		upper_aerodigestive_tract	Primary	Head and Neck Cancer	Squamous Cell Carcinoma, laryngeal	56	SIDM00169		upper_aerodigestive	upper_aerodigestive_squamous	laryngeal
ACH-000693	KYSE-180	KYSE180	KYSE180_OESOPHAGUS		907318.0	Male	DSMZ	2.0	-5.414419741994936	Adherent	RPMI + 10% FBS	67.9	CVCL_1349	599.0	oesophagus	Primary	Esophageal Cancer	Squamous Cell Carcinoma	53	SIDM01030		esophagus	esophagus_squamous
ACH-000694	TE-9	TE9	TE9_OESOPHAGUS		946353.0	Male	RIKEN	2.0	-4.7351326926444575	Adherent	RPMI + 10% FBS	91.3	CVCL_1767	1312.0	pleural_effusion	Metastasis	Esophageal Cancer	Squamous Cell Carcinoma		SIDM00325		esophagus	esophagus_squamous
ACH-000695	COR-L47	CORL47	CORL47_LUNG			Male	ECACC	1.0	-2.1876725544347946	Suspension	RPMI + 10% FBS + 2mM Glutamine	60.3	CVCL_2415		bone_marrow	Metastasis	Lung Cancer	Small Cell Lung Cancer (SCLC)	67			lung	SCLC
ACH-000696	OVCAR-8	OVCAR8	OVCAR8_OVARY		905991.0	Female	NCI/DCTD	3.0	-5.0627581525466345		RPMI + 10% FBS	60.2	CVCL_1629	2131.0	ovary	Primary	Ovarian Cancer	Adenocarcinoma, high grade serous	64	SIDM00090		ovary	ovary_adenocarcinoma	high_grade_serous
ACH-000697	A3/KAW	A3KAW	A3KAW_HAEMATOPOIETIC_AND_LYMPHOID_TISSUE		910935.0	Female	HSRRB	2.0	-3.1002439728044924	Suspension	RPMI + 10% FBS	71.8	CVCL_1062	1511.0	ascites	Primary	Lymphoma	Diffuse Large B-cell Lymphoma (DLBCL)		SIDM00495		lymphocyte	non_hodgkin_lymphoma	DLBCL
ACH-000698	DMS 53	DMS53	DMS53_LUNG		907295.0	Male	ATCC	3.0	-4.251068302747278		RPMI + 10% FBS	75.0	CVCL_1177	580.0	lung	Primary	Lung Cancer	Small Cell Lung Cancer (SCLC)	54	SIDM00523		lung	SCLC
ACH-000699	HCC1395	HCC1395	HCC1395_BREAST		749712.0	Female	ATCC	3.0	-5.133974262632178	Adherent	RPMI + 10% FBS	47.4	CVCL_1249	94.0	breast	Primary	Breast Cancer	Breast Ductal Carcinoma	43	SIDM00884		breast	breast_ductal_carcinoma	ERneg_HER2neg	basal_B
ACH-000700		NCIH2882	NCIH2882_LUNG	NCI-H2882		Female	Academic lab	2.0	-1.935107319850584	not found	not found	85.7	CVCL_5158		lung		Lung Cancer	Non-Small Cell Lung Cancer (NSCLC), Squamous Cell Carcinoma				lung	NSCLC	NSCLC_squamous
ACH-000701	RMUG-S	RMUGS	RMUGS_OVARY			Female	HSRRB	2.0	-2.748317484995684		F12 + 10% FBS	64.7	CVCL_3158		ovary	Primary	Ovarian Cancer	Cystadenocarcinoma, mucinous	62			ovary	ovary_adenocarcinoma	mucinous
ACH-000702	L-1236	L1236	L1236_HAEMATOPOIETIC_AND_LYMPHOID_TISSUE		1330935.0	Male	DSMZ	2.0	-4.461008680079104	Mixed adherent and suspension	RPMI + 10% FBS	93.3	CVCL_2096	408.0	haematopoietic_and_lymphoid_tissue		Lymphoma	B-cell, Hodgkins	34	SIDM00313		lymphocyte	hodgkin_lymphoma
ACH-000703	DMS 79	DMS79	DMS79_LUNG		753551.0	Male	ATCC						CVCL_1178	300.0	pleural_effusion	Metastasis	Lung Cancer	Small Cell Lung Cancer (SCLC)	65	SIDM00524		lung	SCLC
ACH-000704	OAW42	OAW42	OAW42_OVARY		910548.0	Female	ECACC						CVCL_1615	782.0	ascites	Metastasis	Ovarian Cancer	Carcinoma		SIDM00480		ovary	ovary_carcinoma
ACH-000705	LC-1F	LC1F	LC1F_LUNG	LC-1/sq-SF		Male	RIKEN						CVCL_1372		lung	Primary	Lung Cancer	Non-Small Cell Lung Cancer (NSCLC), Squamous Cell Carcinoma	69	SIDM00298		lung	NSCLC	NSCLC_squamous
ACH-000706	EKVX	EKVX	EKVX_LUNG		905970.0	Male	Academic lab	2.0	-4.9930044240395715	Adherent	RPMI + 10% FBS	82.3	CVCL_1195	322.0	lung	Primary	Lung Cancer	Non-Small Cell Lung Cancer (NSCLC), Adenocarcinoma		SIDM00119		lung	NSCLC	NSCLC_adenocarcinoma
ACH-000707	P3HR-1	P3HR1	P3HR1_HAEMATOPOIETIC_AND_LYMPHOID_TISSUE			Male	ATCC						CVCL_2676		ascites		Lymphoma	B-cell, Non-Hodgkins, Burkitts	7	SIDM01254		lymphocyte	non_hodgkin_lymphoma	b_cell_burkitt
ACH-000708	SNU-283	SNU283	SNU283_LARGE_INTESTINE		1659929.0	Female	KCLB						CVCL_5044	2189.0	abdomen	Metastasis	Colon/Colorectal Cancer	Adenocarcinoma	62	SIDM00215		colorectal	colorectal_adenocarcinoma
ACH-000709	KMRC-2	KMRC2	KMRC2_KIDNEY			Male	HSRRB	2.0	-3.2781678181727165		F12 + 10% FBS	95.2	CVCL_2984		kidney	Primary	Kidney Cancer	Renal Carcinoma, clear cell				kidney	renal_cell_carcinoma	clear_cell
ACH-000710	NCI-H854	NCIH854	NCIH854_LUNG			Male	KCLB						CVCL_A584		lung	Primary	Lung Cancer	Non-Small Cell Lung Cancer (NSCLC), Adenocarcinoma				lung	NSCLC	NSCLC_adenocarcinoma
ACH-000711	JIMT-1	JIMT1	JIMT1_BREAST		1298157.0	Female	DSMZ	3.0	-6.461418292172049		RPMI + 10% FBS	95.5	CVCL_2077	479.0	pleural_effusion	Metastasis	Breast Cancer	Breast Ductal Carcinoma	62	SIDM01037		breast	breast_ductal_carcinoma	ERneg_HER2pos	basal_A
ACH-000712	HCC-1833	HCC1833	HCC1833_LUNG			Female	KCLB						CVCL_5129		lung	Primary	Lung Cancer	Non-Small Cell Lung Cancer (NSCLC), Adenocarcinoma	69			lung	NSCLC	NSCLC_adenocarcinoma
ACH-000713	Caov-3	CAOV3	CAOV3_OVARY		906825.0	Female	ATCC	3.0	-2.503625768128013	Adherent	DMEM + 10% FBS	77.4	CVCL_0201	320.0	ovary	Primary	Ovarian Cancer	Adenocarcinoma, high grade serous	54	SIDM00919		ovary	ovary_adenocarcinoma	high_grade_serous
ACH-000714	KMS-11	KMS11	KMS11_HAEMATOPOIETIC_AND_LYMPHOID_TISSUE		1659817.0	Female	HSRRB	1.0	-2.7591204655990857	Adherent	RPMI + 10% FBS	96.1	CVCL_2989	1308.0	pleural_effusion	Primary	Myeloma	Multiple Myeloma	67	SIDM00608		plasma_cell	multiple_myeloma
ACH-000715	SNU-1214	SNU1214	SNU1214_UPPER_AERODIGESTIVE_TRACT			Male	KCLB						CVCL_5017		upper_aerodigestive_tract		Head and Neck Cancer	Squamous Cell Carcinoma, laryngeal	55	SIDM00167		upper_aerodigestive	upper_aerodigestive_squamous	laryngeal
ACH-000716	TT2609-C02	TT2609C02	TT2609C02_THYROID		1240223.0	Male	DSMZ	2.0	-3.6799355609182895	Adherent	RPMI + 20% FBS	86.0	CVCL_2218	1457.0	thyroid		Thyroid Cancer	Carcinoma, follicular	57	SIDM00418		thyroid	thyroid_carcinoma	follicular
ACH-000717	COLO-680N	COLO680N	COLO680N_OESOPHAGUS		906817.0	Female	DSMZ						CVCL_1131	1469.0	oesophagus		Esophageal Cancer	Squamous Cell Carcinoma	57	SIDM00956		esophagus	esophagus_squamous
ACH-000718	NCI-H2291	NCIH2291	NCIH2291_LUNG		724874.0	Male	ATCC	3.0	-3.7539677157057234	Adherent	RPMI + 10% FBS	70.3	CVCL_1546	917.0	lymph_node	Metastasis	Lung Cancer	Non-Small Cell Lung Cancer (NSCLC), Adenocarcinoma		SIDM00728		lung	NSCLC	NSCLC_adenocarcinoma
ACH-000719	RMG-I	RMGI	RMGI_OVARY		909699.0	Female	HSRRB	2.0	-3.7945519732060213		RPMI + 10% FBS	58.3	CVCL_1662	1162.0	ascites	Metastasis	Ovarian Cancer	Adenocarcinoma, clear cell	34	SIDM00352		ovary	ovary_adenocarcinoma	clear_cell
ACH-000720	TCCSUP	TCCSUP	TCCSUP_URINARY_TRACT		687459.0	Female	ATCC	2.0	-4.766111184638257	Adherent	EMEM + 10% FBS + 1mM Sodium pyruvate + 1mM NEAA	80.9	CVCL_1738	275.0	urinary_tract	Primary	Bladder Cancer	Transitional Cell Carcinoma	67	SIDM01190		urinary_tract	bladder_carcinoma	bladder_transitional_cell
ACH-000721	HMC-1-8	HMC18	HMC18_BREAST			Female	HSRRB	2.0	-4.526833450129608	Adherent	RPMI + 10% FBS	96.6	CVCL_2949		pleural_effusion	Metastasis	Breast Cancer	Carcinoma	35			breast	breast_carcinoma	ERneg_HER2neg	basal_B
ACH-000722	SNU-C1	SNUC1	SNUC1_LARGE_INTESTINE		910905.0	Male	ATCC						CVCL_1708	1066.0	abdomen	Metastasis	Colon/Colorectal Cancer	Adenocarcinoma	71	SIDM01197		colorectal	colorectal_adenocarcinoma
ACH-000723	YD-10B	YD10B	YD10B_UPPER_AERODIGESTIVE_TRACT			Male	KCLB						CVCL_8929		upper_aerodigestive_tract		Head and Neck Cancer	Squamous Cell Carcinoma, tongue	67			upper_aerodigestive	upper_aerodigestive_squamous	tongue
ACH-000724	HT-1376	HT1376	HT1376_URINARY_TRACT		907066.0	Female	ATCC	2.0	-2.6994580897304905	Adherent	EMEM + 10% FBS	51.4	CVCL_1292	1211.0	urinary_tract	Primary	Bladder Cancer	Carcinoma	58	SIDM00678		urinary_tract	bladder_carcinoma
ACH-000725	HCC202	HCC202	HCC202_BREAST		1290906.0	Female	ATCC	2.0	-2.9969431050545685	Adherent	RPMI + 10% FBS	83.2	CVCL_2062	1552.0	breast	Primary	Breast Cancer	Breast Ductal Carcinoma	82	SIDM00870		breast	breast_ductal_carcinoma	ERneg_HER2pos	HER2_amp
ACH-000726	TE-14	TE14	TE14_OESOPHAGUS			Male	RIKEN						CVCL_3336		oesophagus		Esophageal Cancer	Squamous Cell Carcinoma				esophagus	esophagus_squamous
ACH-000727	NCI-H2066	NCIH2066	NCIH2066_LUNG		1330973.0	Female	ATCC						CVCL_1520	1073.0	lung	Primary	Lung Cancer	Small Cell Lung Cancer (SCLC)	70	SIDM00711		lung	SCLC
ACH-000728	KASUMI-2	KASUMI2	KASUMI2_HAEMATOPOIETIC_AND_LYMPHOID_TISSUE			Male	DSMZ						CVCL_0590		bone_marrow		Leukemia	Acute Lymphoblastic Leukemia (ALL), B-cell	15			blood	ALL	b_cell
ACH-000729	NCI-H1963	NCIH1963	NCIH1963_LUNG	H1963	688010.0	Male	ATCC						CVCL_1510	1570.0	lung	Primary	Lung Cancer	Small Cell Lung Cancer (SCLC)	56	SIDM00760		lung	SCLC
ACH-000730	SK-MEL-5	SKMEL5	SKMEL5_SKIN		905956.0	Female	ATCC	0.0	-0.6653294056683338	Adherent	EMEM + 10% FBS	64.7	CVCL_0527	1491.0	lymph_node	Metastasis	Skin Cancer	Melanoma	24	SIDM00080		skin	melanoma
ACH-000731	HCC-2279	HCC2279	HCC2279_LUNG			Female	KCLB						CVCL_5131		lung	Primary	Lung Cancer	Non-Small Cell Lung Cancer (NSCLC), Adenocarcinoma	52			lung	NSCLC	NSCLC_adenocarcinoma
ACH-000732	PE/CA-PJ41 (clone D2)	PECAPJ41CLONED2	PECAPJ41CLONED2_UPPER_AERODIGESTIVE_TRACT			Female	ECACC	2.0	-2.721046832437599	Adherent	IMDM + 10% FBS + Glutamax	86.0	CVCL_2680		upper_aerodigestive_tract	Primary	Head and Neck Cancer	Squamous Cell Carcinoma, oral	67			upper_aerodigestive	upper_aerodigestive_squamous	oral
ACH-000733	NCI-H1838	NCIH1838	NCIH1838_LUNG		687807.0	Female	ATCC						CVCL_1499	1690.0	lung	Primary	Lung Cancer	Non-Small Cell Lung Cancer (NSCLC), Adenocarcinoma		SIDM00769		lung	NSCLC	NSCLC_adenocarcinoma
ACH-000734	JHH-5	JHH5	JHH5_LIVER			Male	HSRRB	3.0	-4.7417441574604435		William's E Medium + 10% FBS	74.9	CVCL_0364		liver	Primary	Liver Cancer	Hepatocellular Carcinoma	50			liver	hepatocellular_carcinoma
ACH-000735	PE/CA-PJ49	PECAPJ49	PECAPJ49_UPPER_AERODIGESTIVE_TRACT			Male	ECACC	2.0	-4.98290380323321	Adherent	IMDM + 10% FBS + 2mM Glutamine	92.1	CVCL_2681		upper_aerodigestive_tract	Primary	Head and Neck Cancer	Squamous Cell Carcinoma, oral	57			upper_aerodigestive	upper_aerodigestive_squamous	oral
ACH-000736	SNU-601	SNU601	SNU601_STOMACH			Male	KCLB	2.0	-3.558780533696681		RPMI + 10% FBS	92.3	CVCL_0101		ascites	Metastasis	Gastric Cancer	Adenocarcinoma, signet ring cell	34			gastric	gastric_adenocarcinoma	signet_ring_cell
ACH-000737	NCI-H1385	NCIH1385	NCIH1385_LUNG			Female	ATCC						CVCL_1466		lymph_node	Metastasis	Lung Cancer	Non-Small Cell Lung Cancer (NSCLC), Squamous Cell Carcinoma				lung	NSCLC	NSCLC_squamous
ACH-000738	GB-1	GB1	GB1_CENTRAL_NERVOUS_SYSTEM		687568.0	Male	HSRRB	2.0	-4.776891612569783		EMEM + 10% FBS	89.0	CVCL_1227	2095.0	central_nervous_system	Primary	Brain Cancer	Glioblastoma	35	SIDM00581		central_nervous_system	glioma	glioblastoma
ACH-000739	Hep G2	HEPG2	HEPG2_LIVER			Male	ATCC	2.0	-3.304828239083565	Adherent	EMEM + 10% FBS	84.1	CVCL_0027		liver	Primary	Liver Cancer	Hepatocellular Carcinoma	15	SIDM00904		liver	hepatocellular_carcinoma
ACH-000740	A-253	A253	A253_SALIVARY_GLAND		906794.0	Male	ATCC	2.0	-3.854005864089357	Adherent	McCoy's 5A + 10% FBS	91.6	CVCL_1060	2089.0	upper_aerodigestive_tract	Primary	Head and Neck Cancer	Squamous Cell Carcinoma, salivary gland	54	SIDM00796		upper_aerodigestive	upper_aerodigestive_squamous	salivary_gland
ACH-000741	U-BLC1	UBLC1	UBLC1_URINARY_TRACT			Female	ECACC	2.0	-3.8312220064338653	Adherent	2/3 DMEM:1/3 RPMI + 2mM Glutamine + 10% FBS	92.0	CVCL_2738		urinary_tract	Primary	Bladder Cancer	Transitional Cell Carcinoma				urinary_tract	bladder_carcinoma	bladder_transitional_cell
ACH-000742		DM3	DM3_FIBROBLAST			Male	DSMZ						CVCL_2019		fibroblast		Fibroblast	Lung	62			fibroblast	fibroblast_lung
ACH-000743	COR-L95	CORL95	CORL95_LUNG		1297439.0	Male	ECACC						CVCL_2418	1769.0	lung	Primary	Lung Cancer	Small Cell Lung Cancer (SCLC)	64	SIDM00521		lung	SCLC
ACH-000744	NCI-H1623	NCIH1623	NCIH1623_LUNG		687798.0	Male	ATCC						CVCL_1481	1238.0	lymph_node	Metastasis	Lung Cancer	Non-Small Cell Lung Cancer (NSCLC), Adenocarcinoma	58	SIDM00747		lung	NSCLC	NSCLC_adenocarcinoma
ACH-000745	MOLP-8	MOLP8	MOLP8_HAEMATOPOIETIC_AND_LYMPHOID_TISSUE		1330950.0	Male	DSMZ						CVCL_2124	924.0	haematopoietic_and_lymphoid_tissue	Primary	Myeloma	Multiple Myeloma	52	SIDM00434		plasma_cell	multiple_myeloma
ACH-000746	GSS	GSS	GSS_STOMACH			Male	RIKEN	2.0	-3.0552084295196256		RPMI + 10% FBS	87.9	CVCL_8876		liver	Metastasis	Gastric Cancer	Adenocarcinoma	75			gastric	gastric_adenocarcinoma
ACH-000747	NCI-H1703	NCIH1703	NCIH1703_LUNG		908474.0	Male	ATCC	2.0	-4.336674104368285	Adherent	RPMI + 10% FBS	91.0	CVCL_1490	1239.0	lung	Primary	Lung Cancer	Non-Small Cell Lung Cancer (NSCLC), Squamous Cell Carcinoma	54	SIDM00740		lung	NSCLC	NSCLC_squamous
ACH-000748	SJSA-1	SJSA1	SJSA1_BONE		909717.0	Male	ATCC	1.0	-4.502295034328278	Adherent	RPMI + 10% FBS	55.3	CVCL_1697	1180.0	bone	Primary	Bone Cancer	Osteosarcoma	19	SIDM01112		bone	osteosarcoma
ACH-000749	DMS 273	DMS273	DMS273_LUNG		687985.0	Female	ECACC						CVCL_1176	1862.0	pleural_effusion	Metastasis	Lung Cancer	Small Cell Lung Cancer (SCLC)	50	SIDM00522		lung	SCLC
ACH-000750	LOX IMVI	LOXIMVI	LOXIMVI_SKIN		905974.0	Male	NCI/DCTD	0.0	-0.3000378255815871		RPMI + 10% FBS	59.2	CVCL_1381	401.0	lymph_node	Metastasis	Skin Cancer	Melanoma	58	SIDM00149		skin	melanoma
ACH-000751	OCI-M1	OCIM1	OCIM1_HAEMATOPOIETIC_AND_LYMPHOID_TISSUE		1330985.0	Unknown	DSMZ	0.0	-0.7044249658293935		IMDM + 10% FBS		CVCL_2149	1679.0	haematopoietic_and_lymphoid_tissue		Leukemia	Acute Myelogenous Leukemia (AML), M6 (Erythroleukemia)	62	SIDM00458		blood	AML	M6
ACH-000752	NCI-H196	NCIH196	NCIH196_LUNG		1240186.0	Male	ATCC						CVCL_1509	1250.0	pleural_effusion	Metastasis	Lung Cancer	Small Cell Lung Cancer (SCLC)	68	SIDM00761		lung	SCLC
ACH-000753	JMSU-1	JMSU1	JMSU1_URINARY_TRACT			Male	DSMZ	2.0	-5.834745978923402	Adherent	RPMI + 10% FBS + 2mM Glutamax	45.0	CVCL_2081		ascites	Metastasis	Bladder Cancer	Carcinoma	75			urinary_tract	bladder_carcinoma
ACH-000754	L-428	L428	L428_HAEMATOPOIETIC_AND_LYMPHOID_TISSUE		907322.0	Female	DSMZ	2.0	-3.3144408483292365		RPMI + 10% FBS	88.1	CVCL_1361	1804.0	pleural_effusion		Lymphoma	B-cell, Hodgkins	37	SIDM00327		lymphocyte	hodgkin_lymphoma
ACH-000755	HCC2218	HCC2218	HCC2218_BREAST		749716.0	Female	ATCC						CVCL_1263	352.0	breast	Primary	Breast Cancer	Breast Ductal Carcinoma	38	SIDM00772		breast	breast_ductal_carcinoma	ERneg_HER2pos	HER2_amp
ACH-000756	GI-1	GI1	GI1_CENTRAL_NERVOUS_SYSTEM		906871.0	Male	RIKEN	1.0	-3.6710405182216896	Adherent	DMEM + 10% FBS	95.9	CVCL_1231	245.0	central_nervous_system	Primary	Brain Cancer	Glioblastoma	61	SIDM00273		central_nervous_system	glioma	glioblastoma
ACH-000757	A427	A427	A427_LUNG		910851.0	Male	Academic lab	3.0	-2.789630639724675	not found	not found	66.3	CVCL_1055	1839.0	lung		Lung Cancer	Non-Small Cell Lung Cancer (NSCLC), Adenocarcinoma		SIDM00810		lung	NSCLC	NSCLC_adenocarcinoma
ACH-000758	MKN74	MKN74	MKN74_STOMACH			Male	HSRRB	2.0	-3.9149759446994232		RPMI + 10% FBS	92.7	CVCL_2791		liver	Metastasis	Gastric Cancer	Adenocarcinoma	37	SIDM00248		gastric	gastric_adenocarcinoma
ACH-000759	MDA-MB-175-VII	MDAMB175VII	MDAMB175VII_BREAST		908120.0	Female	ATCC						CVCL_1400	50.0	pleural_effusion	Metastasis	Breast Cancer	Breast Ductal Carcinoma	56	SIDM00633		breast	breast_ductal_carcinoma	ERpos_HER2neg	HER2_amp
ACH-000760	LNZ308	LNZ308	LNZ308_CENTRAL_NERVOUS_SYSTEM			Unknown	Academic lab	2.0	-5.056673776476703	not found	not found	89.8	CVCL_0394		central_nervous_system		Brain Cancer	Glioblastoma		SIDM00682		central_nervous_system	glioma	glioblastoma
ACH-000761	NUGC-2	NUGC2	NUGC2_STOMACH			Female	HSRRB						CVCL_1611		lymph_node	Metastasis	Gastric Cancer	Adenocarcinoma	56			gastric	gastric_adenocarcinoma
ACH-000762	YD-38	YD38	YD38_UPPER_AERODIGESTIVE_TRACT			Male	KCLB	2.0	-3.4210624831798975		RPMI + 10% FBS	83.9	CVCL_L083		upper_aerodigestive_tract		Head and Neck Cancer	Squamous Cell Carcinoma	67			upper_aerodigestive	upper_aerodigestive_squamous
ACH-000763	MM1-S	MM1S	MM1S_HAEMATOPOIETIC_AND_LYMPHOID_TISSUE		1659818.0	Female	Academic lab	2.0	-2.8027602517846684	Mixed adherent and suspension	RPMI + 10% FBS	93.1	CVCL_8792	995.0	haematopoietic_and_lymphoid_tissue	Primary	Myeloma	Multiple Myeloma		SIDM01265		plasma_cell	multiple_myeloma
ACH-000764	SH-10-TC	SH10TC	SH10TC_STOMACH			Unknown	RIKEN	2.0	-2.8307556110700087	Adherent	RPMI + 10% FBS	70.9	CVCL_5167		stomach	Primary	Gastric Cancer	Adenocarcinoma, mucinous				gastric	gastric_adenocarcinoma	mucinous
ACH-000765	WM-983B	WM983B	WM983B_SKIN			Male	Academic lab	2.0	-4.02981132544662		RPMI + 10% FBS	86.9	CVCL_6809		lymph_node	Metastasis	Skin Cancer	Melanoma				skin	melanoma
ACH-000766	NCI-H1648	NCIH1648	NCIH1648_LUNG		687799.0	Male	ATCC	4.0	-3.7965628466780843	Mixed adherent and suspension	RPMI + 10% FBS	87.9	CVCL_1482	712.0	lymph_node	Metastasis	Lung Cancer	Non-Small Cell Lung Cancer (NSCLC), Adenocarcinoma	39	SIDM00746		lung	NSCLC	NSCLC_adenocarcinoma
ACH-000767	NCI-H526	NCIH526	NCIH526_LUNG		688025.0	Male	ATCC	2.0	-3.009066671705107	Suspension	RPMI + 10% FBS	77.6	CVCL_1569	1380.0	bone_marrow	Metastasis	Lung Cancer	Small Cell Lung Cancer (SCLC)	55	SIDM01128		lung	SCLC
ACH-000768	MDA-MB-231	MDAMB231	MDAMB231_BREAST		905960.0	Female	ATCC	2.0	-3.8395206423862542	Adherent	RPMI + 10% FBS	91.0	CVCL_0062	1013.0	pleural_effusion	Metastasis	Breast Cancer	Carcinoma	51	SIDM00146		breast	breast_carcinoma	ERneg_HER2neg	basal_B
ACH-000769	LK-2	LK2	LK2_LUNG		687787.0	Male	RIKEN	3.0	-3.899643158420567	Adherent	DMEM + 10% FBS	81.5	CVCL_1377	45.0	lung	Primary	Lung Cancer	Non-Small Cell Lung Cancer (NSCLC), Squamous Cell Carcinoma		SIDM00548		lung	NSCLC	NSCLC_squamous
ACH-000770	P31/FUJ	P31FUJ	P31FUJ_HAEMATOPOIETIC_AND_LYMPHOID_TISSUE		909253.0	Male	HSRRB	3.0	-3.6225063478268367		RPMI + 10% FBS	87.6	CVCL_1632	642.0	haematopoietic_and_lymphoid_tissue		Leukemia	Acute Myelogenous Leukemia (AML), M5 (Eosinophilic/Monocytic)		SIDM00363		blood	AML	M5
ACH-000771	BICR 56	BICR56	BICR56_UPPER_AERODIGESTIVE_TRACT			Female	ECACC	2.0	-4.8620528504777365	Adherent	DMEM + 10% FBS + 2mM Glutamine + 0.4ug/ml Hydrocortisone	80.7	CVCL_2313		upper_aerodigestive_tract	Primary	Head and Neck Cancer	Squamous Cell Carcinoma, oral				upper_aerodigestive	upper_aerodigestive_squamous	oral
ACH-000772	TE 441.T	TE441T	TE441T_SOFT_TISSUE		924248.0	Female	ATCC						CVCL_1754	298.0	soft_tissue		Sarcoma	Rhabdomyosarcoma	14	SIDM01173		soft_tissue	rhabdomyosarcoma
ACH-000773	Ki-JK	KIJK	KIJK_HAEMATOPOIETIC_AND_LYMPHOID_TISSUE			Male	HSRRB	3.0	-3.4920708929721673		RPMI + 20% FBS	83.2	CVCL_2093		pleural_effusion		Lymphoma	T-cell, Non-Hodgkins, Anaplastic Large Cell (ALCL)	15			lymphocyte	non_hodgkin_lymphoma	t_cell_ALCL
ACH-000774	RERF-LC-Ad2	RERFLCAD2	RERFLCAD2_LUNG			Male	HSRRB	2.0	-2.7360559448834887	Adherent	RPMI + 10% FBS	83.6	CVCL_1652		lung	Primary	Lung Cancer	Non-Small Cell Lung Cancer (NSCLC), Adenocarcinoma				lung	NSCLC	NSCLC_adenocarcinoma
ACH-000775	NCI-H727	NCIH727	NCIH727_LUNG		724855.0	Female	ATCC	2.0	-4.669896116109107	Adherent	RPMI + 10% FBS	67.8	CVCL_1584	341.0	lung	Primary	Lung Cancer	Carcinoid	65	SIDM01119		lung	lung_carcinoid
ACH-000776	ONS-76	ONS76	ONS76_CENTRAL_NERVOUS_SYSTEM		909248.0	Female	HSRRB	2.0	-2.7431282524014162		RPMI + 10% FBS	93.5	CVCL_1624	67.0	central_nervous_system	Primary	Brain Cancer	Medulloblastoma	2	SIDM00567		central_nervous_system	medulloblastoma		non_MYC
ACH-000777	KYSE-30	KYSE30	KYSE30_OESOPHAGUS			Male	DSMZ	2.0	-3.851304217124902	Adherent	RPMI:F12 (1:1) + 20% FBS	89.0	CVCL_1351		oesophagus	Primary	Esophageal Cancer	Squamous Cell Carcinoma	64	SIDM00015		esophagus	esophagus_squamous
ACH-000778	HSC-3	HSC3	HSC3_UPPER_AERODIGESTIVE_TRACT		907061.0	Male	HSRRB	2.0	-2.800922926097583		EMEM + 10% FBS	79.8	CVCL_1288	648.0	upper_aerodigestive_tract	Metastasis	Head and Neck Cancer	Squamous Cell Carcinoma	64	SIDM00589		upper_aerodigestive	upper_aerodigestive_squamous
ACH-000779		PC9	PC9_LUNG			Male	Academic lab						CVCL_B260		lung		Lung Cancer	Non-Small Cell Lung Cancer (NSCLC), Adenocarcinoma		SIDM00236		lung	NSCLC	NSCLC_adenocarcinoma
ACH-000780	NCI-H1105	NCIH1105	NCIH1105_LUNG		908468.0	Male	ATCC						CVCL_1455	128.0	lymph_node	Metastasis	Lung Cancer	Small Cell Lung Cancer (SCLC)	73	SIDM00652		lung	SCLC
ACH-000781	NCI-H2023	NCIH2023	NCIH2023_LUNG		1240187.0	Male	ATCC	4.0	-5.5369292257323	Adherent	DMEM:F12 (1:1) + 5% FBS + 2mM L-glutamine + 5ug/ml Insulin+ 0.01mg/ml Transferrin+ 10nM Selenium + 10mM HEPES + 10nM Hydrocortisone + 10nM Beta estradiol	84.8	CVCL_1515	1266.0	lymph_node	Metastasis	Lung Cancer	Non-Small Cell Lung Cancer (NSCLC), Adenocarcinoma	26	SIDM00753		lung	NSCLC	NSCLC_adenocarcinoma
ACH-000782	SEM	SEM	SEM_HAEMATOPOIETIC_AND_LYMPHOID_TISSUE			Female	DSMZ	2.0	-2.654542061829889	Suspension	IMDM + 10% FBS	74.6	CVCL_0095		haematopoietic_and_lymphoid_tissue	Primary	Leukemia	Acute Lymphoblastic Leukemia (ALL), B-cell	5			blood	ALL	b_cell
ACH-000783	CAMA-1	CAMA1	CAMA1_BREAST		946382.0	Female	ATCC	3.0	-2.9132639587805853	Adherent	EMEM + 10% FBS	93.5	CVCL_1115	363.0	pleural_effusion	Metastasis	Breast Cancer	Carcinoma	51	SIDM00920		breast	breast_carcinoma	ERpos_HER2neg	luminal
ACH-000784	KYSE-70	KYSE70	KYSE70_OESOPHAGUS		753576.0	Male	DSMZ	2.0	-5.230658720831646		RPMI + 10% FBS	86.4	CVCL_1356	2219.0	oesophagus	Primary	Esophageal Cancer	Squamous Cell Carcinoma	77	SIDM01024		esophagus	esophagus_squamous
ACH-000785	NCI-H2126	NCIH2126	NCIH2126_LUNG			Male	ATCC	3.0	-3.3269318373806045	Adherent	DMEM:F12 (1:1) + 5% FBS + 2mM L-glutamine + 5ug/ml Insulin+ 0.01mg/ml Transferrin+ 10nM Selenium + 10mM HEPES + 10nM Hydrocortisone + 10nM Beta estradiol	81.3	CVCL_1532		haematopoietic_and_lymphoid_tissue	Metastasis	Lung Cancer	Non-Small Cell Lung Cancer (NSCLC), Adenocarcinoma	65	SIDM00775		lung	NSCLC	NSCLC_adenocarcinoma
ACH-000786	Daudi	DAUDI	DAUDI_HAEMATOPOIETIC_AND_LYMPHOID_TISSUE		906831.0	Male	ATCC						CVCL_0008	1783.0	haematopoietic_and_lymphoid_tissue		Lymphoma	B-cell, Non-Hodgkins, Burkitts	16	SIDM00845		lymphocyte	non_hodgkin_lymphoma	b_cell_burkitt
ACH-000787	LXF-289	LXF289	LXF289_LUNG		753592.0	Male	DSMZ	3.0	-5.022637370793173	Adherent	F12 + 10% FBS	82.2	CVCL_1394	1175.0	lung	Primary	Lung Cancer	Non-Small Cell Lung Cancer (NSCLC), Adenocarcinoma	63	SIDM00339		lung	NSCLC	NSCLC_adenocarcinoma
ACH-000788	A2058	A2058	A2058_SKIN		906792.0	Male	ATCC	2.0	-5.190887114006762	Adherent	DMEM + 10% FBS		CVCL_1059	652.0	lymph_node	Metastasis	Skin Cancer	Melanoma	43	SIDM00797		skin	melanoma
ACH-000789	NCI-H810	NCIH810	NCIH810_LUNG		925341.0	Male	ATCC						CVCL_1590	1104.0	lung	Primary	Lung Cancer	Non-Small Cell Lung Cancer (NSCLC), Large Cell Carcinoma	51	SIDM01116		lung	NSCLC	NSCLC_large_cell
ACH-000790	SHP-77	SHP77	SHP77_LUNG		724872.0	Male	ATCC	2.0	-3.4702742787631835	Mixed adherent and suspension	RPMI + 10% FBS	89.4	CVCL_1693	1479.0	lung	Primary	Lung Cancer	Small Cell Lung Cancer (SCLC)	54	SIDM01078		lung	SCLC
ACH-000791	RERF-LC-Ad1	RERFLCAD1	RERFLCAD1_LUNG			Male	HSRRB	4.0	-3.2975145715214103	Adherent	RPMI + 10% FBS	87.2	CVCL_1651		lung	Primary	Lung Cancer	Non-Small Cell Lung Cancer (NSCLC), Adenocarcinoma	70			lung	NSCLC	NSCLC_adenocarcinoma
ACH-000792	BFTC-909	BFTC909	BFTC909_KIDNEY		910698.0	Male	DSMZ	2.0	-4.605946176818708		DMEM + 10% FBS	61.2	CVCL_1084	1284.0	kidney	Primary	Kidney Cancer	Renal Carcinoma, transitional cell	64	SIDM00988		kidney	renal_cell_carcinoma	transitional_cell
ACH-000793	KATO III	KATOIII	KATOIII_STOMACH		907276.0	Male	ATCC	2.0	-4.5891686300686105	Mixed adherent and suspension	IMDM + 20% FBS	68.9	CVCL_0371	406.0	pleural_effusion	Metastasis	Gastric Cancer	Adenocarcinoma, signet ring cell	55	SIDM00687		gastric	gastric_adenocarcinoma	signet_ring_cell
ACH-000794	BICR 22	BICR22	BICR22_UPPER_AERODIGESTIVE_TRACT		1240121.0	Male	ECACC	2.0	-4.102695219360731	Adherent	DMEM + 10% FBS + 2mM Glutamine + 0.4ug/ml Hydrocortisone	94.4	CVCL_2310	1575.0	lymph_node	Metastasis	Head and Neck Cancer	Squamous Cell Carcinoma, oral		SIDM00485		upper_aerodigestive	upper_aerodigestive_squamous	oral
ACH-000795	MOLT-13	MOLT13	MOLT13_HAEMATOPOIETIC_AND_LYMPHOID_TISSUE		908146.0	Female	DSMZ						CVCL_1422	86.0	bone_marrow		Leukemia	Acute Lymphoblastic Leukemia (ALL), T-cell	2	SIDM00433		blood	ALL	t_cell
ACH-000796	MCAS	MCAS	MCAS_OVARY			Female	HSRRB	2.0	-4.241318040729755	Adherent	EMEM + 15% FBS	90.2	CVCL_3020		ovary	Primary	Ovarian Cancer	Cystadenocarcinoma, mucinous		SIDM00008		ovary	ovary_adenocarcinoma	mucinous
ACH-000797	HLF-a	HLFA	HLFA_FIBROBLAST			Female	ATCC						CVCL_2255		fibroblast	Primary	Fibroblast	Lung	54			fibroblast	fibroblast_lung
ACH-000798	CL-40	CL40	CL40_LARGE_INTESTINE		1240124.0	Female	DSMZ	0.0	-2.729020573947649	Adherent	DMEM:F12 (1:1) + 20% heat inactivated FBS	76.1	CVCL_1982	555.0	Colon	Primary	Colon/Colorectal Cancer	Adenocarcinoma		SIDM00960		colorectal	colorectal_adenocarcinoma
ACH-000799	Hs 695T	HS695T	HS695T_SKIN			Male	ATCC	2.0	-3.0635054039171408	Adherent	EMEM + 10% FBS	62.2	CVCL_0851		lymph_node	Metastasis	Skin Cancer	Melanoma, amelanotic	26			skin	melanoma	amelanotic
ACH-000800	NCI-H446	NCIH446	NCIH446_LUNG		688023.0	Male	ATCC	2.0	-2.9557004870890897	Mixed adherent and suspension	RPMI + 10% FBS	82.8	CVCL_1562	1222.0	pleural_effusion	Metastasis	Lung Cancer	Small Cell Lung Cancer (SCLC)	61	SIDM00965		lung	SCLC
ACH-000801	Hs 936.T	HS936T	HS936T_SKIN			Male	ATCC	2.0	-3.67952407829866	Adherent	DMEM + 10% FBS	85.0	CVCL_1033		skin		Skin Cancer	Melanoma				skin	melanoma
ACH-000802	BFTC-905	BFTC905	BFTC905_URINARY_TRACT		910926.0	Female	DSMZ	2.0	-4.901520906090701	Adherent	DMEM + 10% FBS	61.2	CVCL_1083	1583.0	urinary_tract	Primary	Bladder Cancer	Transitional Cell Carcinoma	51	SIDM00989		urinary_tract	bladder_carcinoma	bladder_transitional_cell
ACH-000803	COLO 668	COLO668	COLO668_LUNG		910692.0	Female	ECACC						CVCL_1128	1072.0	central_nervous_system	Metastasis	Lung Cancer	Small Cell Lung Cancer (SCLC)	47	SIDM00143		lung	SCLC
ACH-000804	NB-1	NB1	NB1_AUTONOMIC_GANGLIA		949179.0	Male	HSRRB	3.0	-2.760961405625627	Adherent	RPMI + 10% FBS	64.4	CVCL_1440	127.0	lymph_node	Metastasis	Neuroblastoma		2	SIDM00578		peripheral_nervous_system	neuroblastoma		MYCN_amp
ACH-000805	COLO-679	COLO679	COLO679_SKIN		906818.0	Female	DSMZ	2.0	-3.093260934721056	Adherent	RPMI + 10% FBS	74.1	CVCL_1130	2049.0	skin	Metastasis	Skin Cancer	Melanoma	47	SIDM00284		skin	melanoma
ACH-000806	L-540	L540	L540_HAEMATOPOIETIC_AND_LYMPHOID_TISSUE		907323.0	Female	DSMZ	0.0	-1.7844716195253296		RPMI + 20% FBS	59.3	CVCL_1362	651.0	bone_marrow		Lymphoma	B-cell, Hodgkins	20	SIDM00329		lymphocyte	hodgkin_lymphoma
ACH-000807	SNU-738	SNU738	SNU738_CENTRAL_NERVOUS_SYSTEM			Male	KCLB	2.0	-3.624408282708072		RPMI + 10% heat inactivated FBS + 300mg/L L-glutamine + 25mM HEPES + 25mM Sodium bicarbonate	40.7	CVCL_5087		central_nervous_system		Brain Cancer	Oligodendroglioma	40			central_nervous_system	glioma	oligodendroglioma
ACH-000808	HuH28	HUH28	HUH28_BILIARY_TRACT			Female	HSRRB						CVCL_2955		biliary_tract	Primary	Bile Duct Cancer	Cholangiocarcinoma, intrahepatic				bile_duct	cholangiocarcinoma	intrahepatic
ACH-000809	KYSE-410	KYSE410	KYSE410_OESOPHAGUS		753574.0	Male	DSMZ	2.0	-4.254809443875668	Adherent	RPMI + 10% FBS	91.3	CVCL_1352	952.0	oesophagus	Primary	Esophageal Cancer	Squamous Cell Carcinoma	51	SIDM01028		esophagus	esophagus_squamous
ACH-000810	SK-MEL-30	SKMEL30	SKMEL30_SKIN		909726.0	Male	DSMZ	1.0	-2.6509732112420266	Adherent	RPMI + 10% FBS	69.7	CVCL_0039	1789.0	skin	Metastasis	Skin Cancer	Melanoma	67	SIDM00392		skin	melanoma
ACH-000811	SK-OV-3	SKOV3	SKOV3_OVARY		905959.0	Female	ATCC	3.0	-4.6203229854975225	Adherent	McCoy's 5A + 10% FBS	79.4	CVCL_0532	1166.0	ascites	Metastasis	Ovarian Cancer	Cystadenocarcinoma, endometrioid	64	SIDM00079		ovary	ovary_adenocarcinoma	endometrioid
ACH-000812	COLO-783	COLO783	COLO783_SKIN		1240125.0	Female	DSMZ						CVCL_1997	857.0	lymph_node	Metastasis	Skin Cancer	Melanoma	48	SIDM00955		skin	melanoma
ACH-000813	T3M-10	T3M10	T3M10_LUNG			Male	RIKEN						CVCL_8067		lung	Metastasis	Lung Cancer	Non-Small Cell Lung Cancer (NSCLC), Large Cell Carcinoma	40			lung	NSCLC	NSCLC_large_cell
ACH-000814	Hs 939.T	HS939T	HS939T_SKIN		1298144.0	Female	ATCC	2.0	-2.399096234478743	Adherent	DMEM + 10% FBS	61.9	CVCL_1036	1261.0	skin		Skin Cancer	Melanoma	24	SIDM00663		skin	melanoma
ACH-000815	KM-H2	KMH2	KMH2_HAEMATOPOIETIC_AND_LYMPHOID_TISSUE		909976.0	Male	DSMZ						CVCL_1330	313.0	pleural_effusion	Metastasis	Lymphoma	B-cell, Hodgkins	37	SIDM01018		lymphocyte	hodgkin_lymphoma
ACH-000816	NCI-H524	NCIH524	NCIH524_LUNG		908483.0	Male	ATCC						CVCL_1568	2147.0	lymph_node	Metastasis	Lung Cancer	Small Cell Lung Cancer (SCLC)	63	SIDM01129		lung	SCLC
ACH-000817	RPMI 8226	RPMI8226	RPMI8226_HAEMATOPOIETIC_AND_LYMPHOID_TISSUE		905964.0	Male	ATCC	2.0	-2.7966401488334562	Suspension	RPMI + 10% FBS	60.7	CVCL_0014	705.0	haematopoietic_and_lymphoid_tissue	Primary	Myeloma	Multiple Myeloma, plasmacytoma	61	SIDM00087		plasma_cell	multiple_myeloma	plasmacytoma
ACH-000818	BT-483	BT483	BT483_BREAST		949093.0	Female	ATCC						CVCL_2319	1231.0	breast	Primary	Breast Cancer	Breast Ductal Carcinoma	23	SIDM00892		breast	breast_ductal_carcinoma	ERpos_HER2neg	luminal
ACH-000819	LN-18	LN18	LN18_CENTRAL_NERVOUS_SYSTEM		1240168.0	Male	ATCC	2.0	-3.92283456253446	Adherent	DMEM + 5% FBS	80.5	CVCL_0392	1503.0	central_nervous_system	Primary	Brain Cancer	Glioblastoma	65	SIDM00685		central_nervous_system	glioma	glioblastoma
ACH-000820	SW403	SW403	SW403_LARGE_INTESTINE			Female	ATCC	1.0	-1.5698698076646946	Adherent	L15 + 10% FBS	24.8	CVCL_0545		Colon	Primary	Colon/Colorectal Cancer	Adenocarcinoma	51	SIDM00836		colorectal	colorectal_adenocarcinoma
ACH-000821	EJM	EJM	EJM_HAEMATOPOIETIC_AND_LYMPHOID_TISSUE		1297447.0	Female	DSMZ	2.0	-3.0183731612921143	Suspension	IMDM + 10% FBS	76.1	CVCL_2030	567.0	ascites	Primary	Myeloma	Multiple Myeloma	58	SIDM01048		plasma_cell	multiple_myeloma
ACH-000822	SK-MEL-24	SKMEL24	SKMEL24_SKIN		909725.0	Male	ATCC	2.0	-5.213011144678768	Adherent	EMEM + 10% FBS	79.1	CVCL_0599	945.0	lymph_node	Metastasis	Skin Cancer	Melanoma	67	SIDM01106		skin	melanoma
ACH-000823	KYSE-140	KYSE140	KYSE140_OESOPHAGUS		753573.0	Male	DSMZ	2.0	-4.754145178765632	Adherent	RPMI + 10% FBS	93.0	CVCL_1347	951.0	oesophagus	Primary	Esophageal Cancer	Squamous Cell Carcinoma	54	SIDM01032		esophagus	esophagus_squamous
ACH-000824	KYSE-510	KYSE510	KYSE510_OESOPHAGUS		907321.0	Female	DSMZ	2.0	-3.4473034565868708		RPMI + 10% FBS	94.0	CVCL_1354	893.0	oesophagus	Primary	Esophageal Cancer	Squamous Cell Carcinoma	67	SIDM01026		esophagus	esophagus_squamous
ACH-000825	HOP-92	HOP92	HOP92_LUNG		905973.0	Male	Academic lab						CVCL_1286	888.0	lung	Primary	Lung Cancer	Non-Small Cell Lung Cancer (NSCLC), unspecified		SIDM00134		lung	NSCLC
ACH-000826	CAL-12T	CAL12T	CAL12T_LUNG		753540.0	Male	DSMZ	2.0	-2.3794738298521616	Adherent	DMEM + 10% heat inactivated FBS	84.2	CVCL_1105	2252.0	lung	Primary	Lung Cancer	Non-Small Cell Lung Cancer (NSCLC), unspecified		SIDM00939		lung	NSCLC
ACH-000827	WM-793	WM793	WM793_SKIN		1299081.0	Male	WISTAR	2.0	-4.516637582951347	Adherent	RPMI + 10% FBS	55.0	CVCL_8787	114.0	skin		Skin Cancer	Melanoma		SIDM00973		skin	melanoma
ACH-000828	ZR-75-30	ZR7530	ZR7530_BREAST		909907.0	Female	ATCC						CVCL_1661	429.0	ascites	Metastasis	Breast Cancer	Breast Ductal Carcinoma	47	SIDM00971		breast	breast_ductal_carcinoma	ERpos_HER2pos	HER2_amp
ACH-000829	HuNS1	HUNS1	HUNS1_HAEMATOPOIETIC_AND_LYMPHOID_TISSUE			Male	ATCC	2.0	-3.234529373810434	Suspension	RPMI + 15% FBS	70.2	CVCL_2526		haematopoietic_and_lymphoid_tissue		Myeloma	Multiple Myeloma				plasma_cell	multiple_myeloma
ACH-000830	NCI-H1436	NCIH1436	NCIH1436_LUNG		908469.0	Male	ATCC						CVCL_1471	2120.0	lymph_node	Metastasis	Lung Cancer	Small Cell Lung Cancer (SCLC)	39	SIDM00697		lung	SCLC
ACH-000831	HEC-50B	HEC50B	HEC50B_ENDOMETRIUM			Female	HSRRB	2.0	-3.8872941151381104		EMEM + 15% FBS	87.4	CVCL_2929		ascites	Metastasis	Endometrial/Uterine Cancer	Endometrial Adenocarcinoma				uterus	endometrial_adenocarcinoma
ACH-000832	CAL 27	CAL27	CAL27_UPPER_AERODIGESTIVE_TRACT		910916.0	Male	ATCC	1.0	-3.4286130045410483	Adherent	DMEM + 10% FBS	85.7	CVCL_1107	1911.0	upper_aerodigestive_tract	Primary	Head and Neck Cancer	Squamous Cell Carcinoma	56	SIDM00937		upper_aerodigestive	upper_aerodigestive_squamous
ACH-000833	RH-30	RH30	RH30_SOFT_TISSUE			Male	DSMZ	2.0	-3.3634466249157513	Adherent	RPMI + 10% FBS	61.5	CVCL_0041		bone_marrow	Metastasis	Sarcoma	Rhabdomyosarcoma, alveolar	17			soft_tissue	rhabdomyosarcoma	alveolar
ACH-000834	UM-UC-1	UMUC1	UMUC1_URINARY_TRACT			Male	ECACC	2.0	-4.506061196875243	Adherent	EMEM + 10% FBS + 2mM Glutamax + NEAA	66.3	CVCL_2743		lymph_node	Metastasis	Bladder Cancer	Transitional Cell Carcinoma				urinary_tract	bladder_carcinoma	bladder_transitional_cell
ACH-000835	GCT	GCT	GCT_SOFT_TISSUE		906999.0	Male	ATCC	2.0	-5.159567142998298	Adherent	McCoy's 5A + 10% FBS	79.8	CVCL_1229	963.0	soft_tissue	Metastasis	Sarcoma	Pleomorphic Sarcoma	29	SIDM00853		soft_tissue	pleomorphic_sarcoma
ACH-000836	YD-15	YD15	YD15_SALIVARY_GLAND			Male	KCLB	2.0	-3.5014979708713696		RPMI + 10% FBS	94.3	CVCL_8930		salivary_gland		Head and Neck Cancer	Squamous Cell Carcinoma, tongue	39			upper_aerodigestive	upper_aerodigestive_squamous	tongue
ACH-000837	NCI-H322	NCIH322	NCIH322_LUNG			Male	ECACC	4.0	-4.916673466571603	Adherent	RPMI + 10% FBS+ 2% Glutamine	79.5	CVCL_1556		lung	Primary	Lung Cancer	Non-Small Cell Lung Cancer (NSCLC), Adenocarcinoma	52	SIDM00117		lung	NSCLC	NSCLC_adenocarcinoma
ACH-000838	AMO-1	AMO1	AMO1_HAEMATOPOIETIC_AND_LYMPHOID_TISSUE		1295741.0	Female	DSMZ	1.0	-3.40086901512518	Suspension	RPMI + 10% FBS	63.0	CVCL_1806	1204.0	ascites	Primary	Myeloma	Multiple Myeloma, plasmacytoma	64	SIDM00993		plasma_cell	multiple_myeloma	plasmacytoma
ACH-000839	SCaBER	SCABER	SCABER_URINARY_TRACT			Male	ATCC	2.0	-3.2439995811254034	Adherent	EMEM + 10% FBS + 2mM L-glutamine + 0.1mM Sodium pyruvate + 0.1mM NEAA	54.0	CVCL_3599		urinary_tract	Primary	Bladder Cancer	Squamous Cell Carcinoma	58	SIDM00032		urinary_tract	bladder_carcinoma	bladder_squamous
ACH-000840	HCC-366	HCC366	HCC366_LUNG		1240144.0	Female	DSMZ	2.0	-2.33875425752004		RPMI + 10% FBS	85.5	CVCL_2059	638.0	lung	Primary	Lung Cancer	Non-Small Cell Lung Cancer (NSCLC), Adenosquamous Carcinoma	80	SIDM01070		lung	NSCLC	NSCLC_adenosquamous
ACH-000841	NCI-H2087	NCIH2087	NCIH2087_LUNG		724834.0	Male	ATCC	4.0	-2.5179794350648166		RPMI + 5% FBS	72.3	CVCL_1524	915.0	lymph_node	Metastasis	Lung Cancer	Non-Small Cell Lung Cancer (NSCLC), Adenocarcinoma	69	SIDM00708		lung	NSCLC	NSCLC_adenocarcinoma
ACH-000842	SW 480	SW480	SW480_LARGE_INTESTINE			Male	ATCC						CVCL_0546		lymph_node	Primary	Colon/Colorectal Cancer	Adenocarcinoma	50	SIDM00840		colorectal	colorectal_adenocarcinoma
ACH-000843	HARA	HARA	HARA_LUNG		1240142.0	Male	HSRRB	2.0	-4.067752941326129	Adherent	RPMI + 10% FBS	60.7	CVCL_2914	350.0	pleural_effusion	Metastasis	Lung Cancer	Non-Small Cell Lung Cancer (NSCLC), Squamous Cell Carcinoma	57	SIDM00598		lung	NSCLC	NSCLC_squamous
ACH-000844	DMS 454	DMS454	DMS454_LUNG			Male	ECACC						CVCL_2438		lung	Primary	Lung Cancer	Small Cell Lung Cancer (SCLC)				lung	SCLC
ACH-000845	NCI-H1373	NCIH1373	NCIH1373_LUNG			Male	ATCC	2.0	-2.538126763867146	Adherent	RPMI + 10% FBS	86.7	CVCL_1465		lung	Primary	Lung Cancer	Non-Small Cell Lung Cancer (NSCLC), Adenocarcinoma	56			lung	NSCLC	NSCLC_adenocarcinoma
ACH-000846	FaDu	FADU	FADU_UPPER_AERODIGESTIVE_TRACT		906863.0	Male	ATCC	2.0	-3.0507095719067228	Adherent	EMEM + 10% FBS	92.5	CVCL_1218	1170.0	upper_aerodigestive_tract	Primary	Head and Neck Cancer	Squamous Cell Carcinoma	56	SIDM00860		upper_aerodigestive	upper_aerodigestive_squamous
ACH-000847	HGC-27	HGC27	HGC27_STOMACH		907055.0	Unknown	ECACC	2.0	-2.8299911453411735	Adherent	MEM + 10% FBS + 2mM L-glutamine + NEAA	59.1	CVCL_1279	1102.0	lymph_node	Metastasis	Gastric Cancer	Adenocarcinoma		SIDM00290		gastric	gastric_adenocarcinoma
ACH-000848	JHH-7	JHH7	JHH7_LIVER		1240160.0	Male	HSRRB	2.0	-4.1459506824353936		William's E medium + 10% FBS	79.4	CVCL_2805	1038.0	liver	Primary	Liver Cancer	Hepatocellular Carcinoma	53	SIDM00614		liver	hepatocellular_carcinoma
ACH-000849	MDA-MB-468	MDAMB468	MDAMB468_BREAST		908123.0	Female	ATCC	1.0	-4.4810484120027825	Adherent	DMEM + 10% FBS	90.6	CVCL_0419	415.0	pleural_effusion	Metastasis	Breast Cancer	Carcinoma	51	SIDM00628		breast	breast_carcinoma	ERneg_HER2neg	basal_A
ACH-000850	Hs 698.T	HS698T	HS698T_FIBROBLAST			Male	ATCC						CVCL_0855		soft_tissue	Metastasis	Fibroblast	Colorectal	70			fibroblast	fibroblast_colorectal
ACH-000851	MOR/CPR	MORCPR	MORCPR_LUNG			Unknown	ECACC	3.0	-3.5703763055240576	Suspension	RPMI + 10% FBS	77.4	CVCL_2620		lung	Primary	Lung Cancer	Non-Small Cell Lung Cancer (NSCLC), Adenocarcinoma				lung	NSCLC	NSCLC_adenocarcinoma
ACH-000852	NCI-H1435	NCIH1435	NCIH1435_LUNG		1298347.0	Female	ATCC						CVCL_1470	2119.0	lung	Primary	Lung Cancer	Non-Small Cell Lung Cancer (NSCLC), Adenocarcinoma	35	SIDM00658		lung	NSCLC	NSCLC_adenocarcinoma
ACH-000853	NCI-H661	NCIH661	NCIH661_LUNG		687829.0	Male	ATCC	2.0	-4.401384820344793	Adherent	RPMI + 10% FBS	84.8	CVCL_1577	107.0	lymph_node	Metastasis	Lung Cancer	Non-Small Cell Lung Cancer (NSCLC), Large Cell Carcinoma	43	SIDM01122		lung	NSCLC	NSCLC_large_cell
ACH-000854	OCI-MY5	OCIMY5	OCIMY5_HAEMATOPOIETIC_AND_LYMPHOID_TISSUE			Unknown	Academic lab	1.0	-2.7087200902741206	not found	not found	45.9	CVCL_E332		haematopoietic_and_lymphoid_tissue		Myeloma	Multiple Myeloma				plasma_cell	multiple_myeloma
ACH-000855	KYSE-150	KYSE150	KYSE150_OESOPHAGUS		907317.0	Female	DSMZ	2.0	-3.3315422689063965	Adherent	RPMI:F12 (1:1) + 10% FBS	86.4	CVCL_1348	407.0	oesophagus	Primary	Esophageal Cancer	Squamous Cell Carcinoma	49	SIDM01031		esophagus	esophagus_squamous
ACH-000856	CAL-51	CAL51	CAL51_BREAST		910927.0	Female	DSMZ	3.0	-4.217407590222487	Adherent	DMEM + 20% FBS	56.8	CVCL_1110	4.0	pleural_effusion	Metastasis	Breast Cancer	Carcinoma	45	SIDM00933		breast	breast_carcinoma	ERneg_HER2neg	basal_B
ACH-000857	CAL-85-1	CAL851	CAL851_BREAST		910852.0	Female	DSMZ						CVCL_1114	113.0	breast	Primary	Breast Cancer	Carcinoma	35	SIDM00928		breast	breast_carcinoma	ERneg_HER2neg	basal_A
ACH-000858	KNS-62	KNS62	KNS62_LUNG		753569.0	Male	ATCC	2.0	-4.602427821626997	Adherent	AlphaMEM + 10% FBS	79.8	CVCL_1335	1369.0	central_nervous_system	Metastasis	Lung Cancer	Non-Small Cell Lung Cancer (NSCLC), Squamous Cell Carcinoma	49	SIDM00606		lung	NSCLC	NSCLC_squamous
ACH-000859	HCC1954	HCC1954	HCC1954_BREAST		749709.0	Female	ATCC	2.0	-2.6159537026163386	Adherent	RPMI + 10% FBS	66.8	CVCL_1259	2143.0	breast	Primary	Breast Cancer	Breast Ductal Carcinoma	61	SIDM00872		breast	breast_ductal_carcinoma	ERneg_HER2pos	basal_A
ACH-000860	NCI-H358	NCIH358	NCIH358_LUNG		908465.0	Male	ATCC	2.0	-3.2344931912467927	Adherent		95.3	CVCL_1559	1691.0	lung	Primary	Lung Cancer	Non-Small Cell Lung Cancer (NSCLC), Adenocarcinoma		SIDM00718		lung	NSCLC	NSCLC_adenocarcinoma
ACH-000861	HOP-62	HOP62	HOP62_LUNG		905972.0	Female	Academic lab	3.0	-4.019520881230823	Adherent	RPMI + 10% FBS	77.4	CVCL_1285	1500.0	lung	Primary	Lung Cancer	Non-Small Cell Lung Cancer (NSCLC), Adenocarcinoma		SIDM00133		lung	NSCLC	NSCLC_adenocarcinoma
ACH-000862	KMBC-2	KMBC2	KMBC2_URINARY_TRACT			Unknown	HSRRB	2.0	-3.879925141230316		DMEM + 10% FBS	70.6	CVCL_2977		urinary_tract	Primary	Bladder Cancer	Carcinoma				urinary_tract	bladder_carcinoma
ACH-000863	DBTRG-05MG	DBTRG05MG	DBTRG05MG_CENTRAL_NERVOUS_SYSTEM		906835.0	Female	ATCC						CVCL_1169	1784.0	central_nervous_system	Primary	Brain Cancer	Glioblastoma	59	SIDM00867		central_nervous_system	glioma	glioblastoma
ACH-000864	COLO 684	COLO684	COLO684_ENDOMETRIUM		910691.0	Female	ECACC	0.0	-0.5449629984724631	Suspension	RPMI + 10% FBS + 2mM Glutamine	83.4	CVCL_1132	218.0	endometrium	Primary	Endometrial/Uterine Cancer	Endometrial Adenocarcinoma	63	SIDM00142		uterus	endometrial_adenocarcinoma
ACH-000865	KYSE-450	KYSE450	KYSE450_OESOPHAGUS		907320.0	Male	DSMZ	2.0	-4.860007891884137	Adherent	RPMI:F12 (1:1) + 10% FBS	75.3	CVCL_1353	60.0	oesophagus	Primary	Esophageal Cancer	Squamous Cell Carcinoma	59	SIDM01027		esophagus	esophagus_squamous
ACH-000866	NCI-H1048	NCIH1048	NCIH1048_LUNG		687995.0	Female	ATCC	2.0	-5.1844472671091735	Adherent	RPMI + 10% FBS + 5ml Insulin-Transferrin-Selenium	89.3	CVCL_1453	1875.0	pleural_effusion	Metastasis	Lung Cancer	Small Cell Lung Cancer (SCLC)		SIDM00654		lung	SCLC
ACH-000867	ChaGo-K-1	CHAGOK1	CHAGOK1_LUNG		687596.0	Male	ECACC	2.0	-4.9741083032995785	Adherent	RPMI + 10% FBS	94.4	CVCL_1121	1605.0	lung	Metastasis	Lung Cancer	Non-Small Cell Lung Cancer (NSCLC), unspecified	45	SIDM00924		lung	NSCLC
ACH-000868	HCC-1195	HCC1195	HCC1195_LUNG			Male	KCLB						CVCL_5127		lung	Primary	Lung Cancer	Non-Small Cell Lung Cancer (NSCLC), Adenosquamous Carcinoma	47			lung	NSCLC	NSCLC_adenosquamous
ACH-000869	NCI-H1568	NCIH1568	NCIH1568_LUNG		1298348.0	Female	ATCC	2.0	-4.249805224774143	Adherent	RPMI + 10% FBS	94.6	CVCL_1476	711.0	lymph_node	Metastasis	Lung Cancer	Non-Small Cell Lung Cancer (NSCLC), Adenocarcinoma	48	SIDM00750		lung	NSCLC	NSCLC_adenocarcinoma
ACH-000870	NCI-H1930	NCIH1930	NCIH1930_LUNG			Male	ATCC						CVCL_1507		lymph_node	Metastasis	Lung Cancer	Small Cell Lung Cancer (SCLC)	41			lung	SCLC
ACH-000871	NCI-H510	NCIH510	NCIH510_LUNG		753605.0	Male	ATCC						CVCL_1565	919.0	autonomic_ganglia	Metastasis	Lung Cancer	Small Cell Lung Cancer (SCLC)	56	SIDM00927		lung	SCLC
ACH-000872	HCC515	HCC515	HCC515_LUNG			Female	Academic lab	3.0	-3.3476348722238347	not found	not found	72.7	CVCL_5136		lung		Lung Cancer	Non-Small Cell Lung Cancer (NSCLC), Adenocarcinoma				lung	NSCLC	NSCLC_adenocarcinoma
ACH-000873	KYSE-270	KYSE270	KYSE270_OESOPHAGUS		907319.0	Male	DSMZ	2.0	-2.657699546754265	Adherent	RPMI:F12 (1:1) + 10% FBS	85.0	CVCL_1350	1518.0	oesophagus	Primary	Esophageal Cancer	Squamous Cell Carcinoma	79	SIDM01029		esophagus	esophagus_squamous
ACH-000874	RS4;11	RS411	RS411_HAEMATOPOIETIC_AND_LYMPHOID_TISSUE		909703.0	Female	ATCC						CVCL_0093	862.0	bone_marrow	Primary	Leukemia	Acute Lymphoblastic Leukemia (ALL), B-cell	32	SIDM01086		blood	ALL	b_cell
ACH-000875	NCI-H2347	NCIH2347	NCIH2347_LUNG		687820.0	Female	ATCC						CVCL_1550	337.0	lung	Primary	Lung Cancer	Non-Small Cell Lung Cancer (NSCLC), Adenocarcinoma	54	SIDM00726		lung	NSCLC	NSCLC_adenocarcinoma
ACH-000876	MDA-MB-415	MDAMB415	MDAMB415_BREAST		924240.0	Female	ATCC	3.0	-3.7175629928656804	Adherent	L15 + 15% FBS + 2mM Glutamine + 10ug/ml Insulin + 10ug/ml Glutathione	92.0	CVCL_0621	344.0	pleural_effusion	Metastasis	Breast Cancer	Carcinoma	38	SIDM00630		breast	breast_carcinoma	ERpos_HER2neg	HER2_amp
ACH-000877	EB1	EB1	EB1_HAEMATOPOIETIC_AND_LYMPHOID_TISSUE			Female	ATCC						CVCL_2027		bone	Primary	Lymphoma	B-cell, Non-Hodgkins, Burkitts	9	SIDM00862		lymphocyte	non_hodgkin_lymphoma	b_cell_burkitt
ACH-000878	HCC-15	HCC15	HCC15_LUNG		1240143.0	Male	DSMZ	2.0	-1.4724859616163335	Mixed adherent and suspension	RPMI + 10% FBS	88.1	CVCL_2057	1368.0	lung	Primary	Lung Cancer	Non-Small Cell Lung Cancer (NSCLC), Squamous Cell Carcinoma	47	SIDM01072		lung	NSCLC	NSCLC_squamous
ACH-000879	MFE-296	MFE296	MFE296_ENDOMETRIUM		908130.0	Female	DSMZ						CVCL_1406	920.0	endometrium	Primary	Endometrial/Uterine Cancer	Endometrial Adenocarcinoma	68	SIDM00334		uterus	endometrial_adenocarcinoma
ACH-000880	AGS	AGS	AGS_STOMACH		906790.0	Female	ATCC	2.0	-3.4669359031398637	Adherent	F12K + 10% FBS	83.7	CVCL_0139	1011.0	stomach	Primary	Gastric Cancer	Adenocarcinoma	54	SIDM00850		gastric	gastric_adenocarcinoma
ACH-000881	MEL-JUSO	MELJUSO	MELJUSO_SKIN		908125.0	Female	DSMZ	2.0	-3.9059287531111533	Adherent	RPMI + 10% FBS	80.2	CVCL_1403	626.0	skin	Primary	Skin Cancer	Melanoma	58	SIDM00336		skin	melanoma
ACH-000882	IGR-1	IGR1	IGR1_SKIN		907169.0	Male	DSMZ	2.0	-4.926037136848345	Adherent	DMEM + 10% FBS	91.4	CVCL_1303	1534.0	lymph_node	Metastasis	Skin Cancer	Melanoma	42	SIDM01060		skin	melanoma
ACH-000883	SW 1783	SW1783	SW1783_CENTRAL_NERVOUS_SYSTEM		909750.0	Male	ATCC						CVCL_1722	1453.0	central_nervous_system	Primary	Brain Cancer	Astrocytoma	68	SIDM01164		central_nervous_system	glioma	astrocytoma
ACH-000884	MDA-MB-435S	MDAMB435S	MDAMB435S_SKIN			Unknown	ATCC	2.0	-4.09778273384494		RPMI + 10% FBS	77.2	CVCL_0622		skin	Metastasis	Skin Cancer	Melanoma, amelanotic	31	SIDM01222		skin	melanoma	amelanotic
ACH-000885	TOV-21G	TOV21G	TOV21G_OVARY		1240222.0	Female	ATCC	3.0	-3.8423434594789363	Adherent	MCDB 105:Medium 199 (1:1) + 15% FBS	62.3	CVCL_3613	700.0	ovary	Primary	Ovarian Cancer	Adenocarcinoma, clear cell	62	SIDM01169		ovary	ovary_adenocarcinoma	clear_cell
ACH-000886	NCI-H2009	NCIH2009	NCIH2009_LUNG		724873.0	Female	ATCC	2.0	-5.1055053026527695		DMEM:F12 (1:1) + 5% FBS + 2mM L-glutamine + 5ug/ml Insulin+ 0.01mg/ml Transferrin+ 10nM Selenium + 10mM HEPES + 10nM Hydrocortisone + 10nM Beta estradiol	89.7	CVCL_1514	79.0	lymph_node	Metastasis	Lung Cancer	Non-Small Cell Lung Cancer (NSCLC), Adenocarcinoma	68	SIDM00756		lung	NSCLC	NSCLC_adenocarcinoma
ACH-000887	SF-172	SF172	SF172_CENTRAL_NERVOUS_SYSTEM			Female	Academic lab	2.0	-5.516734455778081	not found	not found	85.0	CVCL_V613		central_nervous_system		Brain Cancer	Glioblastoma				central_nervous_system	glioma	glioblastoma
ACH-000888	NCI-H1793	NCIH1793	NCIH1793_LUNG		908463.0	Female	ATCC	2.0	-4.372399834397004	Adherent	DMEM:F12 (1:1) + 5% FBS + 2mM L-glutamine + 5ug/ml Insulin+ 0.01mg/ml Transferrin+ 30nM Selenium + 10mM HEPES + 10nM Hydrocortisone + 10nM Beta estradiol	83.4	CVCL_1496	934.0	lung	Primary	Lung Cancer	Non-Small Cell Lung Cancer (NSCLC), Adenocarcinoma	52	SIDM00755		lung	NSCLC	NSCLC_adenocarcinoma
ACH-000889	KMM-1	KMM1	KMM1_HAEMATOPOIETIC_AND_LYMPHOID_TISSUE			Male	HSRRB	2.0	-3.8018234697877062		RPMI + 10% FBS	93.7	CVCL_2981		haematopoietic_and_lymphoid_tissue	Primary	Myeloma	Multiple Myeloma	62			plasma_cell	multiple_myeloma
ACH-000890	SW 1271	SW1271	SW1271_LUNG		1299062.0	Male	ATCC	2.0	-2.9868656697033047	Adherent	RPMI + 10% FBS	75.0	CVCL_1716	2037.0	lung	Primary	Lung Cancer	Small Cell Lung Cancer (SCLC)	69	SIDM01156		lung	SCLC
ACH-000891	HCC-1438	HCC1438	HCC1438_LUNG			Male	KCLB						CVCL_L088		lung	Primary	Lung Cancer	Non-Small Cell Lung Cancer (NSCLC), Large Cell Carcinoma	43			lung	NSCLC	NSCLC_large_cell
ACH-000892	NCI-H1563	NCIH1563	NCIH1563_LUNG		753600.0	Male	ATCC						CVCL_1475	1402.0	lung	Primary	Lung Cancer	Non-Small Cell Lung Cancer (NSCLC), Adenocarcinoma		SIDM00751		lung	NSCLC	NSCLC_adenocarcinoma
ACH-000893	NCI-H1651	NCIH1651	NCIH1651_LUNG		910900.0	Male	ATCC						CVCL_1484	1828.0	lung	Primary	Lung Cancer	Non-Small Cell Lung Cancer (NSCLC), Adenocarcinoma	71	SIDM00744		lung	NSCLC	NSCLC_adenocarcinoma
ACH-000894	NCI-H1869	NCIH1869	NCIH1869_LUNG		1240183.0	Male	ATCC						CVCL_1500	90.0	pleural_effusion	Metastasis	Lung Cancer	Non-Small Cell Lung Cancer (NSCLC), Squamous Cell Carcinoma	58	SIDM00768		lung	NSCLC	NSCLC_squamous
ACH-000895	CL-34	CL34	CL34_LARGE_INTESTINE		1290771.0	Female	DSMZ						CVCL_1980	1005.0	Colon	Primary	Colon/Colorectal Cancer	Adenocarcinoma		SIDM00945		colorectal	colorectal_adenocarcinoma		MSI
ACH-000896	647-V	647V	647V_URINARY_TRACT		906797.0	Male	DSMZ	2.0	-4.6243459280713335	Adherent	DMEM + 15% FBS + 2mM Glutamax	85.8	CVCL_1049	2061.0	urinary_tract	Primary	Bladder Cancer	Carcinoma		SIDM00983		urinary_tract	bladder_carcinoma
ACH-000897	FTC-238	FTC238	FTC238_THYROID			Male	ECACC						CVCL_2447		lung	Metastasis	Thyroid Cancer	Carcinoma, follicular	42	SIDM00228		thyroid	thyroid_carcinoma	follicular
ACH-000898	SNU-719	SNU719	SNU719_STOMACH			Male	KCLB	2.0	-3.4739188956333504		RPMI + 10% FBS + 2mM L-glutamine	80.0	CVCL_5086		stomach	Primary	Gastric Cancer	Adenocarcinoma, tubular	53			gastric	gastric_adenocarcinoma	tubular
ACH-000899	WM-88	WM88	WM88_SKIN			Male	Academic lab	1.0	-2.749444624387591	Adherent	RPMI + 10% FBS	47.9	CVCL_6805		skin	Metastasis	Skin Cancer	Melanoma				skin	melanoma
ACH-000900	NCI-H23	NCIH23	NCIH23_LUNG		905942.0	Male	ATCC	4.0	-3.4862705867452126	Adherent	RPMI + 10% FBS	81.8	CVCL_1547	2108.0	lung	Primary	Lung Cancer	Non-Small Cell Lung Cancer (NSCLC), Adenocarcinoma	51	SIDM00138		lung	NSCLC	NSCLC_adenocarcinoma
ACH-000901	HCC-1359	HCC1359	HCC1359_LUNG			Female	KCLB	3.0	-4.709189263382175	Adherent	RPMI + 10% FBS	80.7	CVCL_5128		lung	Primary	Lung Cancer	Non-Small Cell Lung Cancer (NSCLC), Large Cell Carcinoma	55			lung	NSCLC	NSCLC_large_cell
ACH-000902	CAL-148	CAL148	CAL148_BREAST		924106.0	Female	DSMZ						CVCL_1106	1610.0	pleural_effusion	Metastasis	Breast Cancer	Breast Ductal Carcinoma	58	SIDM00938		breast	breast_ductal_carcinoma	ERneg_HER2neg	luminal_HER2_amp
ACH-000903	FTC-133	FTC133	FTC133_THYROID		906864.0	Male	ECACC	2.0	-4.163518756700601	Adherent	DMEM:F12 (1:1) + 10% FBS + 2mM Glutamine	75.1	CVCL_1219	1007.0	thyroid	Metastasis	Thyroid Cancer	Carcinoma, anaplastic	42	SIDM00213		thyroid	thyroid_carcinoma	anaplastic
ACH-000904	NCI-H2106	NCIH2106	NCIH2106_LUNG			Male	ATCC						CVCL_1526		lymph_node	Metastasis	Lung Cancer	Non-Small Cell Lung Cancer (NSCLC), Large Cell Carcinoma	58			lung	NSCLC	NSCLC_large_cell
ACH-000905	5637	5637	5637_URINARY_TRACT		687452.0	Male	ATCC	2.0	-4.053557217547153	Adherent	RPMI + 10% FBS	95.1	CVCL_0126	1157.0	urinary_tract		Bladder Cancer		68	SIDM00807		urinary_tract	bladder_carcinoma
ACH-000906	ES-2	ES2	ES2_OVARY		1240128.0	Female	ATCC	3.0	-5.85728049379224	Adherent	RPMI + 10% FBS	94.1	CVCL_3509	869.0	ovary	Primary	Ovarian Cancer	Adenocarcinoma, clear cell	47	SIDM00861		ovary	ovary_adenocarcinoma	clear_cell
ACH-000907	SNU-349	SNU349	SNU349_KIDNEY			Male	KCLB	2.0	-3.1149156706776626	Adherent	RPMI + 10% FBS	73.2	CVCL_5054		kidney	Primary	Kidney Cancer	Renal Carcinoma, clear cell	68			kidney	renal_cell_carcinoma	clear_cell
ACH-000908	SNU-520	SNU520	SNU520_STOMACH			Female	KCLB						CVCL_5072		stomach	Primary	Gastric Cancer	Adenocarcinoma	60			gastric	gastric_adenocarcinoma
ACH-000909	JHUEM-2	JHUEM2	JHUEM2_ENDOMETRIUM			Female	RIKEN						CVCL_4656		endometrium	Primary	Endometrial/Uterine Cancer	Endometrial Adenocarcinoma	62			uterus	endometrial_adenocarcinoma
ACH-000910	MDA-MB-453	MDAMB453	MDAMB453_BREAST		908122.0	Female	ATCC	3.0	-3.879182164270653	Adherent	RPMI + 10% FBS	82.0	CVCL_0418	101.0	pericardial_effusion	Metastasis	Breast Cancer	Carcinoma	48	SIDM00272		breast	breast_carcinoma	ERneg_HER2neg	HER2_amp
ACH-000911	NUGC-3	NUGC3	NUGC3_STOMACH		908455.0	Male	JHSF	2.0	-4.679096975904081		RPMI + 10% FBS	83.8	CVCL_1612	1251.0	soft_tissue	Metastasis	Gastric Cancer	Adenocarcinoma	72	SIDM00572		gastric	gastric_adenocarcinoma
ACH-000912	NCI-H2286	NCIH2286	NCIH2286_LUNG			Female	ATCC	2.0	-4.8602928888204975		DMEM:F12 (1:1) + 10% FBS + 1x Insulin-Transferrin-Selenium	75.6	CVCL_1545		lung	Primary	Lung Cancer	Small Cell Lung Cancer (SCLC)	57	SIDM00017		lung	SCLC
ACH-000913	ESS-1	ESS1	ESS1_ENDOMETRIUM		907000.0	Female	DSMZ	2.0	-4.314455357411741		RPMI + 20% FBS	58.6	CVCL_1205	293.0	endometrium	Primary	Endometrial/Uterine Cancer	Endometrial Stromal Sarcoma	76	SIDM01043		uterus	endometrial_stromal_sarcoma
ACH-000914	HT	HT	HT_HAEMATOPOIETIC_AND_LYMPHOID_TISSUE		907063.0	Male	ATCC	2.0	-4.293554699240791		RPMI + 10% FBS	62.4	CVCL_1290	745.0	ascites		Lymphoma	B-cell, Non-Hodgkins	70	SIDM00661		lymphocyte	non_hodgkin_lymphoma	b_cell
ACH-000915	IPC-298	IPC298	IPC298_SKIN		907171.0	Female	DSMZ	1.0	-5.801301298466322	Adherent	RPMI + 10% FBS	94.3	CVCL_1307	77.0	skin	Primary	Skin Cancer	Melanoma	64	SIDM01059		skin	melanoma
ACH-000916	NCI-H1573	NCIH1573	NCIH1573_LUNG		908472.0	Female	ATCC	2.0	-1.3498876132966044	Adherent	RPMI + 5% FBS	52.0	CVCL_1478	372.0	soft_tissue	Metastasis	Lung Cancer	Non-Small Cell Lung Cancer (NSCLC), Adenocarcinoma	35	SIDM00749		lung	NSCLC	NSCLC_adenocarcinoma
ACH-000917	TE-4	TE4	TE4_OESOPHAGUS		1503371.0	Female	RIKEN	2.0	-3.8284044685006267		RPMI + 10% FBS	63.8	CVCL_3337	382.0	lymph_node		Esophageal Cancer	Squamous Cell Carcinoma		SIDM00250		esophagus	esophagus_squamous
ACH-000918	MOLT-16	MOLT16	MOLT16_HAEMATOPOIETIC_AND_LYMPHOID_TISSUE		908147.0	Female	DSMZ						CVCL_1424	1321.0	haematopoietic_and_lymphoid_tissue		Leukemia	Acute Lymphoblastic Leukemia (ALL), T-cell	5	SIDM00431		blood	ALL	t_cell
ACH-000919	IM95	IM95	IM95_STOMACH		1240155.0	Male	HSRRB	0.0	-2.0452423965329523	Adherent	DMEM + 10% FBS	60.0	CVCL_2961	405.0	stomach	Primary	Gastric Cancer	Adenocarcinoma	63	SIDM00602		gastric	gastric_adenocarcinoma
ACH-000920	CML-T1	CMLT1	CMLT1_HAEMATOPOIETIC_AND_LYMPHOID_TISSUE		910951.0	Female	DSMZ	0.0	-1.58198994535033		RPMI + 10% FBS	52.2	CVCL_1126	160.0	haematopoietic_and_lymphoid_tissue		Leukemia	Chronic Myelogenous Leukemia (CML), blast crisis	36	SIDM00958		blood	CML	blast_crisis
ACH-000921	NCI-H1339	NCIH1339	NCIH1339_LUNG			Female	ATCC	2.0	-4.708673863783843	Adherent	RPMI + 20% FBS	92.8	CVCL_A472		pleural_effusion	Metastasis	Lung Cancer	Small Cell Lung Cancer (SCLC)	49			lung	SCLC
ACH-000922	RCH-ACV	RCHACV	RCHACV_HAEMATOPOIETIC_AND_LYMPHOID_TISSUE		1330994.0	Female	DSMZ	2.0	-4.598126938770734	Adherent	RPMI + 20% FBS	65.8	CVCL_1851	1160.0	bone_marrow		Leukemia	Acute Lymphoblastic Leukemia (ALL), B-cell	8	SIDM00449		blood	ALL	b_cell
ACH-000923	BCP-1	BCP1	BCP1_HAEMATOPOIETIC_AND_LYMPHOID_TISSUE			Male	ATCC						CVCL_0107		haematopoietic_and_lymphoid_tissue		Lymphoma	B-cell, Non-Hodgkins	92			lymphocyte	non_hodgkin_lymphoma	b_cell
ACH-000924	NCI-H2172	NCIH2172	NCIH2172_LUNG		1298353.0	Female	ATCC	2.0	-4.91201072548061	Adherent	RPMI + 10% FBS	87.0	CVCL_1537	1692.0	lung	Primary	Lung Cancer	Non-Small Cell Lung Cancer (NSCLC), unspecified		SIDM00926		lung	NSCLC
ACH-000925	DV-90	DV90	DV90_LUNG			Male	DSMZ						CVCL_1184		pleural_effusion	Metastasis	Lung Cancer	Non-Small Cell Lung Cancer (NSCLC), Adenocarcinoma	50			lung	NSCLC	NSCLC_adenocarcinoma
ACH-000926	HT55	HT55	HT55_LARGE_INTESTINE		907287.0	Unknown	ECACC	3.0	-2.8241352295864015	Adherent	EMEM + 20% FBS + Glutamine + NEAA	69.4	CVCL_1294	1688.0	large_intestine	Primary	Colon/Colorectal Cancer	Adenocarcinoma		SIDM00541		colorectal	colorectal_adenocarcinoma
ACH-000927	BT-474	BT474	BT474_BREAST		946359.0	Female	ATCC						CVCL_0179	412.0	breast	Primary	Breast Cancer	Breast Ductal Carcinoma	60	SIDM00963		breast	breast_ductal_carcinoma	ERpos_HER2pos	HER2_amp
ACH-000928	JHUEM-1	JHUEM1	JHUEM1_ENDOMETRIUM			Female	RIKEN	2.0	-2.479476919992997	Adherent	DMEM:F12 (1:1) + 15% FBS	57.5	CVCL_4655		endometrium	Primary	Endometrial/Uterine Cancer	Endometrial Adenocarcinoma	56			uterus	endometrial_adenocarcinoma
ACH-000929	NCI-H2110	NCIH2110	NCIH2110_LUNG		1298351.0	Unknown	ATCC	2.0	-2.4709458141002663		RPMI + 10% FBS	67.8	CVCL_1530	1948.0	pleural_effusion	Metastasis	Lung Cancer	Non-Small Cell Lung Cancer (NSCLC), unspecified		SIDM00703		lung	NSCLC
ACH-000930	HCC1569	HCC1569	HCC1569_BREAST		907046.0	Female	ATCC						CVCL_1255	2127.0	breast	Primary	Breast Cancer	Carcinoma	70	SIDM00878		breast	breast_carcinoma	ERneg_HER2pos	basal_A
ACH-000931	HMCB	HMCB	HMCB_SKIN	CHL-1		Female	ATCC						CVCL_3317		skin	Primary	Skin Cancer	Melanoma		SIDM00914		skin	melanoma
ACH-000932	SNU-1	SNU1	SNU1_STOMACH		908444.0	Male	ATCC	2.0	-4.356096843037223		RPMI + 10% FBS	85.4	CVCL_0099	564.0	stomach	Metastasis	Gastric Cancer	Adenocarcinoma	44	SIDM01146		gastric	gastric_adenocarcinoma
ACH-000933	SNU-324	SNU324	SNU324_PANCREAS			Male	KCLB						CVCL_5051		pancreas		Pancreatic Cancer	Ductal Adenocarcinoma, exocrine	50			pancreas	exocrine	exocrine_adenocarcinoma
ACH-000934	MDA-MB-361	MDAMB361	MDAMB361_BREAST		908121.0	Female	ATCC						CVCL_0620	880.0	central_nervous_system	Metastasis	Breast Cancer	Carcinoma	40	SIDM00528		breast	breast_carcinoma	ERpos_HER2pos	HER2_amp
ACH-000935	MDST8	MDST8	MDST8_LARGE_INTESTINE		1240173.0	Unknown	ECACC	3.0	-2.850592881467994	Adherent	DMEM + 10% FBS + 2mM Glutamine	72.2	CVCL_2588	928.0	large_intestine		Colon/Colorectal Cancer	Adenocarcinoma		SIDM00527		colorectal	colorectal_adenocarcinoma
ACH-000936	EFO-27	EFO27	EFO27_OVARY		906852.0	Female	DSMZ	2.0	-3.852748564550585	Adherent	RPMI + 20% FBS + 1mM Sodium pyruvate + 0.1mM NEAA	71.8	CVCL_1192	1497.0	abdomen	Metastasis	Ovarian Cancer	Adenocarcinoma, endometrioid	36	SIDM01051		ovary	ovary_adenocarcinoma	endometrioid
ACH-000937	PF-382	PF382	PF382_HAEMATOPOIETIC_AND_LYMPHOID_TISSUE		909260.0	Female	DSMZ	2.0	-4.0738056087055865		RPMI + 10% FBS	71.2	CVCL_1641	1043.0	pleural_effusion		Leukemia	Acute Lymphoblastic Leukemia (ALL), T-cell	6	SIDM00451		blood	ALL	t_cell
ACH-000938	NALM-6	NALM6	NALM6_HAEMATOPOIETIC_AND_LYMPHOID_TISSUE		908158.0	Male	DSMZ	2.0	-4.195320695985616		RPMI + 15% FBS	86.6	CVCL_0092	973.0	haematopoietic_and_lymphoid_tissue	Primary	Leukemia	Acute Lymphoblastic Leukemia (ALL), B-cell	19	SIDM00429		blood	ALL	b_cell
ACH-000939	SK-UT-1	SKUT1	SKUT1_SOFT_TISSUE		909732.0	Female	ATCC	2.0	-3.3198908435505934	Adherent	EMEM + 10% FBS	49.6	CVCL_0533	725.0	endometrium	Primary	Sarcoma	Leiomyosarcoma	75	SIDM01113		soft_tissue	leiomyosarcoma
ACH-000940	AN3 CA	AN3CA	AN3CA_ENDOMETRIUM		910781.0	Female	ATCC						CVCL_0028	1294.0	endometrium	Metastasis	Endometrial/Uterine Cancer	Endometrial Adenocarcinoma	55	SIDM00901		uterus	endometrial_adenocarcinoma
ACH-000941	HEC-1-B	HEC1B	HEC1B_ENDOMETRIUM			Female	ATCC	2.0	-3.7065158853936415	Adherent	EMEM + 10% FBS	64.5	CVCL_0294		endometrium	Primary	Endometrial/Uterine Cancer	Endometrial Adenocarcinoma	71	SIDM01241		uterus	endometrial_adenocarcinoma
ACH-000942	HPB-ALL	HPBALL	HPBALL_HAEMATOPOIETIC_AND_LYMPHOID_TISSUE			Male	DSMZ						CVCL_1820		haematopoietic_and_lymphoid_tissue	Primary	Leukemia	Acute Lymphoblastic Leukemia (ALL), T-cell	14			blood	ALL	t_cell
ACH-000943	RKO	RKO	RKO_LARGE_INTESTINE		909698.0	Unknown	ATCC	3.0	-4.991664116131043	Adherent	MEM + 10% FBS	49.1	CVCL_0504	607.0	Colon	Primary	Colon/Colorectal Cancer	Adenocarcinoma		SIDM01090		colorectal	colorectal_adenocarcinoma		MSI
ACH-000944	NAMALWA	NAMALWA	NAMALWA_HAEMATOPOIETIC_AND_LYMPHOID_TISSUE		908159.0	Female	JCRB	2.0	-4.0613355953384245	Suspension	RPMI + 10% FBS	65.0	CVCL_0067	669.0	haematopoietic_and_lymphoid_tissue		Lymphoma	B-cell, Non-Hodgkins, Burkitts	3	SIDM00641		lymphocyte	non_hodgkin_lymphoma	b_cell_burkitt
ACH-000945	NCI-H650	NCIH650	NCIH650_LUNG		722066.0	Male	ATCC						CVCL_1575	1539.0	lung	Metastasis	Lung Cancer	Non-Small Cell Lung Cancer (NSCLC), Adenocarcinoma		SIDM01124		lung	NSCLC	NSCLC_adenocarcinoma
ACH-000946	HEC-265	HEC265	HEC265_ENDOMETRIUM			Female	HSRRB	2.0	-3.5952084504876183		EMEM + 15% FBS	83.8	CVCL_2928		endometrium	Primary	Endometrial/Uterine Cancer	Endometrial Adenocarcinoma				uterus	endometrial_adenocarcinoma
ACH-000947	OVK18	OVK18	OVK18_OVARY		1480371.0	Female	RIKEN	3.0	-4.4573855999931835	Adherent	MEM + 10% FBS	82.3	CVCL_3770	200.0	ascites	Metastasis	Ovarian Cancer	Adenocarcinoma, endometrioid		SIDM00238		ovary	ovary_adenocarcinoma	endometrioid
ACH-000948	23132/87	2313287	2313287_STOMACH		910924.0	Male	DSMZ	2.0	-4.339057982770869		RPMI + 10% heat inactivated FBS	78.0	CVCL_1046	558.0	stomach	Primary	Gastric Cancer	Adenocarcinoma	72	SIDM00980		gastric	gastric_adenocarcinoma
ACH-000949	TGBC11TKB	TGBC11TKB	TGBC11TKB_STOMACH		909770.0	Female	RIKEN	0.0	0.0088417455944026	Suspension	DMEM + 5% FBS	72.0	CVCL_1768	1917.0	lymph_node	Metastasis	Gastric Cancer	Adenocarcinoma		SIDM00251		gastric	gastric_adenocarcinoma
ACH-000950	LoVo	LOVO	LOVO_LARGE_INTESTINE		907790.0	Male	ATCC	3.0	-2.163584096913869	Adherent	F12 + 10% FBS + 2mM Glutamax + 1.5g/l Sodium bicarbonate	53.4	CVCL_0399	306.0	lymph_node	Metastasis	Colon/Colorectal Cancer	Adenocarcinoma	56	SIDM00839		colorectal	colorectal_adenocarcinoma		MSI
ACH-000951	NCI-H2342	NCIH2342	NCIH2342_LUNG		687819.0	Male	ATCC						CVCL_1549	1814.0	lung	Primary	Lung Cancer	Non-Small Cell Lung Cancer (NSCLC), Adenocarcinoma	55	SIDM00727		lung	NSCLC	NSCLC_adenocarcinoma
ACH-000952	MDA PCa 2b	MDAPCA2B	MDAPCA2B_PROSTATE			Male	ATCC						CVCL_4748		bone	Metastasis	Prostate Cancer	Adenocarcinoma	63			prostate	prostate_adenocarcinoma
ACH-000953	SUP-T1	SUPT1	SUPT1_HAEMATOPOIETIC_AND_LYMPHOID_TISSUE	Sup-T1	909743.0	Male	ATCC	2.0	-2.7014953754437103		RPMI + 10% FBS	92.9	CVCL_1714	1452.0	pleural_effusion	Metastasis	Leukemia	Acute Lymphoblastic Leukemia (ALL), T-cell	8	SIDM01154		blood	ALL	t_cell
ACH-000954	HEC-1-A	HEC1A	HEC1A_ENDOMETRIUM			Female	ATCC	0.0	-1.830533283590093	Adherent	McCoy's 5A + 10% FBS	91.6	CVCL_0293		endometrium	Primary	Endometrial/Uterine Cancer	Endometrial Adenocarcinoma	71	SIDM00595		uterus	endometrial_adenocarcinoma
ACH-000955	SNU-407	SNU407	SNU407_LARGE_INTESTINE		1660034.0	Male	KCLB	0.0	-0.1967315070746047		RPMI + 10% FBS + 2mM Glutamine	48.2	CVCL_5058	1907.0	soft_tissue	Metastasis	Colon/Colorectal Cancer	Adenocarcinoma	37	SIDM00214		colorectal	colorectal_adenocarcinoma		MSI
ACH-000956	22Rv1	22RV1	22RV1_PROSTATE	22-RV1	924100.0	Male	ATCC						CVCL_1045	1027.0	prostate	Primary	Prostate Cancer	Adenocarcinoma		SIDM00499		prostate	prostate_adenocarcinoma
ACH-000957	LS 180	LS180	LS180_LARGE_INTESTINE		998189.0	Female	ATCC	2.0	-2.647049754010934	not found	not found	53.0	CVCL_0397	2081.0	Colon	Primary	Colon/Colorectal Cancer	Adenocarcinoma	58	SIDM00680		colorectal	colorectal_adenocarcinoma		MSI
ACH-000958	SW48	SW48	SW48_LARGE_INTESTINE		909751.0	Female	ATCC	2.0	-2.5425919610894043	Adherent	RPMI + 10% FBS	64.2	CVCL_1724	1.0	Colon	Primary	Colon/Colorectal Cancer	Adenocarcinoma	82	SIDM00837		colorectal	colorectal_adenocarcinoma		MSI
ACH-000959	SNU-C4	SNUC4	SNUC4_LARGE_INTESTINE			Male	KCLB	2.0	-4.111999881049636		RPMI + 10% heat inactivated FBS + 300mg/L L-glutamine + 25mM HEPES + 25mM Sodium bicarbonate	57.0	CVCL_5111		large_intestine		Colon/Colorectal Cancer	Adenocarcinoma	35	SIDM00500		colorectal	colorectal_adenocarcinoma		MSI
ACH-000960	Reh	REH	REH_HAEMATOPOIETIC_AND_LYMPHOID_TISSUE		909696.0	Female	ATCC	2.0	-4.1267401362677845	Suspension	RPMI + 10% FBS	65.0	CVCL_1650	1272.0	haematopoietic_and_lymphoid_tissue	Primary	Leukemia	Acute Lymphoblastic Leukemia (ALL), B-cell	15	SIDM00447		blood	ALL	b_cell
ACH-000961	Ishikawa (Heraklio) 02 ER-	ISHIKAWAHERAKLIO02ER	ISHIKAWAHERAKLIO02ER_ENDOMETRIUM			Female	ECACC	2.0	-2.9752426282863644		MEM + 10% FBS	43.7	CVCL_6543		endometrium	Primary	Endometrial/Uterine Cancer	Endometrial Adenocarcinoma	39	SIDM00037		uterus	endometrial_adenocarcinoma
ACH-000962	OC 314	OC314	OC314_OVARY		909257.0	Female	ICLC						CVCL_1616	896.0	ascites	Metastasis	Ovarian Cancer	Cystadenocarcinoma, clear cell	39	SIDM00220		ovary	ovary_adenocarcinoma	clear_cell
ACH-000963	CCK-81	CCK81	CCK81_LARGE_INTESTINE		1240123.0	Female	HSRRB	3.0	-1.6413499602431352		EMEM + 10% FBS	50.1	CVCL_2873	1915.0	large_intestine	Metastasis	Colon/Colorectal Cancer	Adenocarcinoma		SIDM00487		colorectal	colorectal_adenocarcinoma		MSI
ACH-000964	MOLT-3	MOLT3	MOLT3_HAEMATOPOIETIC_AND_LYMPHOID_TISSUE			Male	NIBRI						CVCL_0624		haematopoietic_and_lymphoid_tissue		Leukemia	Acute Lymphoblastic Leukemia (ALL), T-cell	19	SIDM00153		blood	ALL	t_cell
ACH-000965	RL95-2	RL952	RL952_ENDOMETRIUM		930082.0	Female	ATCC	2.0	-4.896968747861068	Adherent	DMEM:F12 (1:1) + 5% FBS + 2mM L-glutamine + 5ug/ml Insulin+ 0.01mg/ml Transferrin+ 30nM Selenium + 10mM HEPES + 10nM Hydrocortisone + 10nM Beta estradiol	59.8	CVCL_0505	2215.0	endometrium	Primary	Endometrial/Uterine Cancer	Endometrial Adenosquamous Carcinoma	65	SIDM01088		uterus	endometrial_adenosquamous
ACH-000966	IGROV1	IGROV1	IGROV1_OVARY		905968.0	Female	NCI/DCTD						CVCL_1304	1215.0	ovary	Primary	Ovarian Cancer	Adenocarcinoma, mixed	47	SIDM00151		ovary	ovary_adenocarcinoma	mixed_endometrioid_clear_cell
ACH-000967	SNU-C2A	SNUC2A	SNUC2A_LARGE_INTESTINE			Female	ATCC						CVCL_1709		large_intestine	Primary	Colon/Colorectal Cancer	Adenocarcinoma	43	SIDM00780		colorectal	colorectal_adenocarcinoma		MSI
ACH-000968	COLO 792	COLO792	COLO792_SKIN		906814.0	Male	ECACC	2.0	-3.9277695484303736	Adherent	RPMI + 10% FBS + 2mM Glutamine	63.2	CVCL_1134	1467.0	central_nervous_system	Metastasis	Skin Cancer	Melanoma	62	SIDM00140		skin	melanoma
ACH-000969	KM12	KM12	KM12_LARGE_INTESTINE		905989.0	Unknown	JCRB	3.0	-3.2348974931114465	Adherent	RPMI + 10% FBS	80.1	CVCL_1331	1990.0	large_intestine	Primary	Colon/Colorectal Cancer	Adenocarcinoma		SIDM00150		colorectal	colorectal_adenocarcinoma		MSI
ACH-000970	SNU-C5	SNUC5	SNUC5_LARGE_INTESTINE		1674021.0	Female	KCLB						CVCL_5112	152.0	Colon		Colon/Colorectal Cancer	Adenocarcinoma	77	SIDM00498		colorectal	colorectal_adenocarcinoma
ACH-000971	HCT 116	HCT116	HCT116_LARGE_INTESTINE		905936.0	Male	ATCC						CVCL_0291	1920.0	large_intestine	Primary	Colon/Colorectal Cancer	Adenocarcinoma		SIDM00783		colorectal	colorectal_adenocarcinoma		MSI
ACH-000972	HEC-151	HEC151	HEC151_ENDOMETRIUM			Female	HSRRB	0.0	-1.5732431871224386		EMEM + 15% FBS	56.0	CVCL_2925		endometrium	Primary	Endometrial/Uterine Cancer	Endometrial Adenocarcinoma				uterus	endometrial_adenocarcinoma
ACH-000973	639-V	639V	639V_URINARY_TRACT		906798.0	Male	ATCC	1.0	-5.772209958922592	Adherent	DMEM + 10% FBS	79.7	CVCL_1048	1483.0	urinary_tract	Primary	Bladder Cancer	Transitional Cell Carcinoma	69	SIDM00999		urinary_tract	bladder_carcinoma	bladder_transitional_cell
ACH-000974	SNG-M	SNGM	SNGM_ENDOMETRIUM		909735.0	Female	HSRRB	2.0	-3.489868652695112		F12 + 20% FBS	90.2	CVCL_1707	2058.0	lymph_node	Metastasis	Endometrial/Uterine Cancer	Endometrial Adenocarcinoma	52	SIDM00373		uterus	endometrial_adenocarcinoma
ACH-000975		HCC2450	HCC2450_LUNG			Male	Academic lab	2.0	-4.884794723151624	not found	not found	70.8	CVCL_5133		lung		Lung Cancer	Non-Small Cell Lung Cancer (NSCLC), Squamous Cell Carcinoma	52			lung	NSCLC	NSCLC_squamous
ACH-000976	HuCCT1	HUCCT1	HUCCT1_BILIARY_TRACT		907069.0	Male	HSRRB	2.0	-3.6686186403032455		RPMI + 10% FBS	91.4	CVCL_0324	1213.0	ascites	Metastasis	Bile Duct Cancer	Cholangiocarcinoma, intrahepatic		SIDM00587		bile_duct	cholangiocarcinoma	intrahepatic
ACH-000977	LNCaP clone FGC	LNCAPCLONEFGC	LNCAPCLONEFGC_PROSTATE	LNCAPCLONEFGC, LN-Cap-cloneFGC, LNCaP clone FGC	907788.0	Male	ATCC	2.0	-3.484255623633888	Mixed adherent and suspension	RPMI + 10% FBS	97.2	CVCL_1379	2080.0	lymph_node	Metastasis	Prostate Cancer	Adenocarcinoma	50	SIDM00683		prostate	prostate_adenocarcinoma
ACH-000978	EN	EN	EN_ENDOMETRIUM		1240127.0	Female	DSMZ	2.0	-1.99435801891752	Adherent	RPMI + 10% FBS	72.0	CVCL_2034	1919.0	endometrium	Primary	Endometrial/Uterine Cancer	Endometrial Adenocarcinoma	50	SIDM01045		uterus	endometrial_adenocarcinoma
ACH-000979	DU 145	DU145	DU145_PROSTATE		905935.0	Male	ATCC						CVCL_0105	872.0	central_nervous_system	Metastasis	Prostate Cancer	Adenocarcinoma	69	SIDM00120		prostate	prostate_adenocarcinoma
ACH-000980	NCI-H1155	NCIH1155	NCIH1155_LUNG		908467.0	Male	ATCC	2.0	-6.519505145398553	Suspension	DMEM:F12 (1:1) + 10% FBS + NEAA	74.2	CVCL_1456	801.0	lymph_node	Metastasis	Lung Cancer	Non-Small Cell Lung Cancer (NSCLC), Large Cell Carcinoma	36	SIDM00651		lung	NSCLC	NSCLC_large_cell
ACH-000981	DND-41	DND41	DND41_HAEMATOPOIETIC_AND_LYMPHOID_TISSUE		1297446.0	Male	DSMZ	0.0	-0.643525810331416		RPMI + 20% FBS	83.4	CVCL_2022	1035.0	haematopoietic_and_lymphoid_tissue	Primary	Leukemia	Acute Lymphoblastic Leukemia (ALL), T-cell	13	SIDM00946		blood	ALL	t_cell
ACH-000982	GP2d	GP2D	GP2D_LARGE_INTESTINE			Female	ECACC						CVCL_2450		Colon	Primary	Colon/Colorectal Cancer	Adenocarcinoma	71	SIDM00536		colorectal	colorectal_adenocarcinoma		MSI
ACH-000983	KCL-22	KCL22	KCL22_HAEMATOPOIETIC_AND_LYMPHOID_TISSUE		1330931.0	Female	DSMZ	2.0	-4.618412610153429		RPMI + 10% FBS	78.0	CVCL_2091	1513.0	pleural_effusion		Leukemia	Chronic Myelogenous Leukemia (CML), blast crisis	32	SIDM01004		blood	CML	blast_crisis
ACH-000984	HEC-6	HEC6	HEC6_ENDOMETRIUM			Female	HSRRB	2.0	-2.9016777108925447		EMEM + 15% FBS	61.9	CVCL_2931		endometrium	Primary	Endometrial/Uterine Cancer	Endometrial Adenocarcinoma				uterus	endometrial_adenocarcinoma
ACH-000985	LS411N	LS411N	LS411N_LARGE_INTESTINE		907794.0	Male	ATCC						CVCL_1385	724.0	large_intestine	Primary	Colon/Colorectal Cancer	Adenocarcinoma	32	SIDM00660		colorectal	colorectal_adenocarcinoma		MSI
ACH-000986	HT115	HT115	HT115_LARGE_INTESTINE		907289.0	Unknown	ECACC	3.0	-3.6900006677494415	Adherent	DMEM + 15% FBS + 2mM Glutamax	70.2	CVCL_2520	2099.0	Colon		Colon/Colorectal Cancer	Adenocarcinoma		SIDM00534		colorectal	colorectal_adenocarcinoma
ACH-000987	MeWo	MEWO	MEWO_SKIN		908128.0	Male	ATCC						CVCL_0445	102.0	lymph_node	Metastasis	Skin Cancer	Melanoma	78	SIDM00545		skin	melanoma
ACH-000988	MFE-319	MFE319	MFE319_ENDOMETRIUM		1240174.0	Female	DSMZ	2.0	-3.847534397789955	Adherent	RPMI:MEM (1:1) (with Earle's salts) + 20% heat inactivated FBS	57.9	CVCL_2112	1816.0	endometrium		Endometrial/Uterine Cancer		81	SIDM00333		uterus	endometrial_adenocarcinoma
ACH-000989	SNU-175	SNU175	SNU175_LARGE_INTESTINE		1659928.0	Female	KCLB	0.0	-0.1019535128077387		RPMI + 10% FBS	90.8	CVCL_5031	154.0	abdomen	Metastasis	Colon/Colorectal Cancer	Adenocarcinoma, mucinous	56	SIDM00216		colorectal	colorectal_adenocarcinoma	mucinous	MSI
ACH-000990	HEC-108	HEC108	HEC108_ENDOMETRIUM			Female	HSRRB						CVCL_2923		endometrium	Primary	Endometrial/Uterine Cancer	Endometrial Adenocarcinoma				uterus	endometrial_adenocarcinoma
ACH-000991	SNU-81	SNU81	SNU81_LARGE_INTESTINE		1660036.0	Male	KCLB						CVCL_5098	697.0	Colon		Colon/Colorectal Cancer	Adenocarcinoma	53	SIDM00193		colorectal	colorectal_adenocarcinoma
ACH-000992	BICR 18	BICR18	BICR18_UPPER_AERODIGESTIVE_TRACT			Male	ECACC						CVCL_2309		lymph_node	Metastasis	Head and Neck Cancer	Squamous Cell Carcinoma				upper_aerodigestive	upper_aerodigestive_squamous
ACH-000993	JHUEM-7	JHUEM7	JHUEM7_ENDOMETRIUM			Female	RIKEN	2.0	-3.708862614513084		DMEM:F12 (1:1) + 10% FBS + NEAA	69.8	CVCL_4658		endometrium	Primary	Endometrial/Uterine Cancer	Endometrial Adenocarcinoma	58			uterus	endometrial_adenocarcinoma
ACH-000994	HEC-59	HEC59	HEC59_ENDOMETRIUM			Female	HSRRB	2.0	-3.8919880921110215		EMEM + 15% FBS	66.5	CVCL_2930		endometrium	Primary	Endometrial/Uterine Cancer	Endometrial Adenocarcinoma				uterus	endometrial_adenocarcinoma
ACH-000995	JURKAT	JURKAT	JURKAT_HAEMATOPOIETIC_AND_LYMPHOID_TISSUE		998184.0	Male	DSMZ	2.0	-2.6013103557356705	Suspension	RPMI-1640 +10% FBS	81.2	CVCL_0065	1210.0	haematopoietic_and_lymphoid_tissue	Primary	Leukemia	Acute Lymphoblastic Leukemia (ALL), T-cell		SIDM01016		blood	ALL	t_cell
ACH-000996	HEC-251	HEC251	HEC251_ENDOMETRIUM			Female	HSRRB	2.0	-2.9511906781303066		EMEM + 0.15% FBS	82.6	CVCL_2927		endometrium	Primary	Endometrial/Uterine Cancer	Endometrial Adenocarcinoma				uterus	endometrial_adenocarcinoma
ACH-000997	HCT-15	HCT15	HCT15_LARGE_INTESTINE		905937.0	Male	ATCC						CVCL_0292	1553.0	large_intestine	Primary	Colon/Colorectal Cancer	Adenocarcinoma		SIDM00789		colorectal	colorectal_adenocarcinoma		MSI
ACH-000998	CW-2	CW2	CW2_LARGE_INTESTINE		910554.0	Female	RIKEN	0.0	-0.2428737740971991		RPMI + 10% FBS	56.7	CVCL_1151	1833.0	large_intestine	Primary	Colon/Colorectal Cancer	Adenocarcinoma	55	SIDM00282		colorectal	colorectal_adenocarcinoma		MSI
ACH-000999	SNU-1040	SNU1040	SNU1040_LARGE_INTESTINE		1659823.0	Male	KCLB	0.0	-0.2944881990171097		RPMI + 10% FBS	43.6	CVCL_5003	2191.0	Colon		Colon/Colorectal Cancer	Adenocarcinoma	34	SIDM00217		colorectal	colorectal_adenocarcinoma		MSI
ACH-001000		1321N1	1321N1_CENTRAL_NERVOUS_SYSTEM			Male	ECACC						CVCL_0110		central_nervous_system		Brain Cancer	Astrocytoma				central_nervous_system	glioma	astrocytoma
ACH-001001	143B	143B	143B_BONE			Female	ATCC	1.0	-4.611524004229265	not found	not found	89.0	CVCL_2270		bone	Primary	Bone Cancer	Osteosarcoma	13	SIDM00804		bone	osteosarcoma
ACH-001002		451LU	451LU_SKIN		1287706.0	Male							CVCL_6357	577.0	lymph_node	Metastasis	Skin Cancer	Melanoma		SIDM01240		skin	melanoma
ACH-001007	A673STAG2KO16	A673STAG2KO16	A673STAG2KO16_ENGINEERED	A673-STAG2-KO-16		Unknown	Academic lab								engineered		Engineered	Ewings Sarcoma				engineered_bone	Ewing_sarcoma
ACH-001008	A673STAG2KO45	A673STAG2KO45	A673STAG2KO45_ENGINEERED	A673-STAG2-KO-45		Unknown	Academic lab								engineered		Engineered	Ewings Sarcoma				engineered_bone	Ewing_sarcoma
ACH-001009	A673STAG2NT14	A673STAG2NT14	A673STAG2NT14_ENGINEERED	A673-STAG2-NT-14		Unknown	Academic lab								engineered		Engineered	Ewings Sarcoma				engineered_bone	Ewing_sarcoma
ACH-001010	A673STAG2NT23	A673STAG2NT23	A673STAG2NT23_ENGINEERED	A673-STAG2-NT-23		Unknown	Academic lab								engineered		Engineered	Ewings Sarcoma				engineered_bone	Ewing_sarcoma
ACH-001011		ACCS	ACCS_URINARY_TRACT			Female							CVCL_6876		urinary_tract		Bladder Cancer	Carcinoma	81	SIDM01166		urinary_tract	bladder_carcinoma
ACH-001015		AZ521	AZ521_SMALL_INTESTINE			Male	Sigma-Aldrich						CVCL_2862		stomach		Gastric Cancer	Duodenal Adenocarcinoma				gastric	duodenal_adenocarcinoma
ACH-001016	Becker	BECKER	BECKER_CENTRAL_NERVOUS_SYSTEM		906746.0	Male	HSRRB						CVCL_1093	2090.0	central_nervous_system		Brain Cancer	Glioma	57	SIDM00490		central_nervous_system	glioma
ACH-001017		BGC823	BGC823_STOMACH			Male							CVCL_3360		stomach		Gastric Cancer	Adenocarcinoma	62			gastric	gastric_adenocarcinoma
ACH-001018	BJ hTERT	BJHTERT	BJHTERT_FIBROBLAST			Unknown	Academic lab						CVCL_6573		fibroblast		Fibroblast					fibroblast
ACH-001020	BT-16	BT16	BT16_SOFT_TISSUE			Male	Academic lab	2.0	-2.0316383421002393	not found	not found	47.7	CVCL_M156		soft_tissue		Rhabdoid	Atypical Teratoid Rhabdoid Tumor (ATRT)	2			soft_tissue	ATRT
ACH-001021		C3A	C3A_LIVER		910850.0	Male	ATCC						CVCL_1098	1161.0	liver		Liver Cancer	Hepatocellular Carcinoma	15	SIDM01237		liver	hepatocellular_carcinoma
ACH-001022	CBAGPN	CBAGPN	CBAGPN_BONE	CB-AGPN		Unknown	Academic lab						CVCL_X981		bone		Bone Cancer	Ewings Sarcoma				bone	Ewing_sarcoma
ACH-001023	CGTH-W-1	CGTHW1	CGTHW1_THYROID		910568.0	Unknown	DSMZ						CVCL_1120	65.0	thyroid	Metastasis	Thyroid Cancer	Carcinoma, follicular	70	SIDM01248		thyroid	thyroid_carcinoma	follicular
ACH-001024	CHL-1	CHL1	CHL1_SKIN	HMCB	910853.0	Female	ATCC						CVCL_1122	739.0	pleural_effusion	Metastasis	Skin Cancer	Melanoma		SIDM01228		skin	melanoma
ACH-001028	CHLA-06	CHLA06ATRT	CHLA06ATRT_SOFT_TISSUE			Female	Academic lab	2.0	-5.765942073272155	not found	not found	54.8	CVCL_AQ42		central_nervous_system		Rhabdoid	Atypical Teratoid Rhabdoid Tumor (ATRT)	0.33			soft_tissue	ATRT
ACH-001029	CHLA-10	CHLA10	CHLA10_BONE			Female	Children&#39;s Oncology Group	2.0	-5.474675772785337	not found	not found	81.9	CVCL_6583		lymph_node		Bone Cancer	Ewings Sarcoma	14			bone	Ewing_sarcoma		EWS_FLI
ACH-001030		CHLA218	CHLA218_BONE			Female	Children&#39;s Oncology Group						CVCL_0B48		bone		Bone Cancer	Ewings Sarcoma				bone	Ewing_sarcoma
ACH-001031	CHLA-266	CHLA266	CHLA266_SOFT_TISSUE			Female	Children&#39;s Oncology Group	2.0	-4.181539677413683	Adherent	IMDM + 20% FBS + 4mM L-glut, 1x ITS	64.2	CVCL_M149		soft_tissue		Rhabdoid	Atypical Teratoid Rhabdoid Tumor (ATRT)	2.5			soft_tissue	ATRT
ACH-001032	CHLA-32	CHLA32	CHLA32_BONE			Female	Children&#39;s Oncology Group						CVCL_M151		bone		Bone Cancer	Ewings Sarcoma	8.5			bone	Ewing_sarcoma		EWS_FLI
ACH-001033	CHLA-57	CHLA57	CHLA57_BONE			Unknown	Children&#39;s Oncology Group	2.0	-1.9608909709117008	not found	not found	54.5	CVCL_0B49		bone		Bone Cancer	Ewings Sarcoma				bone	Ewing_sarcoma
ACH-001034	CHLA-9	CHLA9	CHLA9_BONE			Female	Children&#39;s Oncology Group						CVCL_M150		bone		Bone Cancer	Ewings Sarcoma	14			bone	Ewing_sarcoma		EWS_FLI
ACH-001035	CHLA-99	CHLA99	CHLA99_BONE			Male	Children&#39;s Oncology Group						CVCL_0B50		bone		Bone Cancer	Ewings Sarcoma				bone	Ewing_sarcoma		EWS_FLI
ACH-001036	CMK-11-5	CMK115	CMK115_HAEMATOPOIETIC_AND_LYMPHOID_TISSUE			Male	HSRRB	2.0	-2.520923196010481	Suspension	RPMI-1640 +10% FBS	75.0	CVCL_0217		haematopoietic_and_lymphoid_tissue		Leukemia	Acute Myelogenous Leukemia (AML)		SIDM01235		blood	AML
ACH-001037	CMK-86	CMK86	CMK86_HAEMATOPOIETIC_AND_LYMPHOID_TISSUE			Male	HSRRB						CVCL_2804		haematopoietic_and_lymphoid_tissue		Leukemia	Acute Myelogenous Leukemia (AML)				blood	AML
ACH-001038		COGE352	COGE352_BONE	COG-E-352		Male	Children&#39;s Oncology Group	2.0	-5.29446516512215	not found	not found	98.2	CVCL_M153		haematopoietic_and_lymphoid_tissue		Bone Cancer	Ewings Sarcoma	17			bone	Ewing_sarcoma		EWS_ERG
ACH-001039	COLO 205	COLO205	COLO205_LARGE_INTESTINE		905961.0	Male	ATCC						CVCL_0218	1687.0	ascites	Metastasis	Colon/Colorectal Cancer	Adenocarcinoma	70	SIDM00826		colorectal	colorectal_adenocarcinoma
ACH-001041	COLO-699	COLO699	COLO699_LUNG			Female	DSMZ	2.0	-4.4694272372354416	Adherent	RPMI + 10% FBS	61.8	CVCL_1992		pleural_effusion	Metastasis	Lung Cancer	Non-Small Cell Lung Cancer (NSCLC), Adenocarcinoma	57	SIDM00911		lung	NSCLC	NSCLC_adenocarcinoma
ACH-001042	COLO-704	COLO704	COLO704_OVARY			Female	DSMZ						CVCL_1994		ascites	Metastasis	Ovarian Cancer	Adenocarcinoma	46			ovary	ovary_adenocarcinoma
ACH-001043		COLO775	COLO775_HAEMATOPOIETIC_AND_LYMPHOID_TISSUE			Unknown							CVCL_1996		haematopoietic_and_lymphoid_tissue		Myeloma	Multiple Myeloma	57			plasma_cell	multiple_myeloma
ACH-001044		COLO818	COLO818_SKIN			Male	DSMZ						CVCL_1998		skin	Metastasis	Skin Cancer	Melanoma		SIDM01153		skin	melanoma
ACH-001045		COLO849	COLO849_SKIN			Unknown	DSMZ						CVCL_2002		lymph_node	Metastasis	Skin Cancer	Melanoma				skin	melanoma
ACH-001047		CORL51	CORL51_LUNG			Male							CVCL_2416		pleural_effusion	Metastasis	Lung Cancer	Small Cell Lung Cancer (SCLC)	71			lung	SCLC
ACH-001048	COV504	COV504	COV504_OVARY			Female	ECACC	2.0	-4.754985781217936	Adherent	DMEM + 10% FBS + 2mM L-glutamine	87.0	CVCL_2424		pleural_effusion	Metastasis	Ovarian Cancer	Adenocarcinoma, high grade serous				ovary	ovary_adenocarcinoma	high_grade_serous
ACH-001049		CPCN	CPCN_LUNG	CPC-N	753547.0	Male	ATCC						CVCL_1146	292.0	pleural_effusion	Metastasis	Lung Cancer	Small Cell Lung Cancer (SCLC)		SIDM00953		lung	SCLC
ACH-001050	CW9019	CW9019	CW9019_SOFT_TISSUE			Unknown	Academic lab	2.0	-3.5701440297691627	Adherent	DMEM + 10% FBS	80.7	CVCL_N820		soft_tissue		Sarcoma	Rhabdomyosarcoma, alveolar				soft_tissue	rhabdomyosarcoma	alveolar
ACH-001052	D384	D384	D384_CENTRAL_NERVOUS_SYSTEM			Unknown	Academic lab						CVCL_1157		central_nervous_system		Brain Cancer	Medulloblastoma				central_nervous_system	medulloblastoma	med_group_3	MYC_amp
ACH-001053	D425	D425	D425_CENTRAL_NERVOUS_SYSTEM			Unknown	Academic lab	3.0	-2.8529081690142863	not found	not found	78.2	CVCL_1275		central_nervous_system		Brain Cancer	Medulloblastoma				central_nervous_system	medulloblastoma	med_group_3	MYC_amp
ACH-001054	D458	D458	D458_CENTRAL_NERVOUS_SYSTEM			Unknown	Academic lab	3.0	-3.7082730369342722	not found	not found	73.6	CVCL_1161		central_nervous_system		Brain Cancer	Medulloblastoma				central_nervous_system	medulloblastoma	med_group_3	MYC_amp
ACH-001055	D556	D556	D556_CENTRAL_NERVOUS_SYSTEM			Unknown	Academic lab						CVCL_1165		central_nervous_system		Brain Cancer	Medulloblastoma				central_nervous_system	medulloblastoma
ACH-001057		DERL2	DERL2_HAEMATOPOIETIC_AND_LYMPHOID_TISSUE			Male	Academic lab						CVCL_2016		haematopoietic_and_lymphoid_tissue		Lymphoma	T-cell	30			lymphocyte	lymphoma_unspecified	t_cell
ACH-001059		DL	DL_SOFT_TISSUE			Unknown	Academic lab						CVCL_U760		soft_tissue		Rhabdoid	Malignant Rhabdoid Tumor				soft_tissue	malignant_rhabdoid_tumor
ACH-001060		DL40	DL40_HAEMATOPOIETIC_AND_LYMPHOID_TISSUE	DL-40		Female	Academic lab						CVCL_2889		haematopoietic_and_lymphoid_tissue		Lymphoma	T-cell	64			lymphocyte	lymphoma_unspecified	t_cell
ACH-001061	DLD-1	DLD1	DLD1_LARGE_INTESTINE			Male	ATCC	3.0	-4.913825701876383	not found	not found	74.1	CVCL_0248		large_intestine	Primary	Colon/Colorectal Cancer	Adenocarcinoma		SIDM00787		colorectal	colorectal_adenocarcinoma
ACH-001063	DOV13	DOV13	DOV13_OVARY		1479987.0	Female	Academic lab						CVCL_6774	1897.0	ovary	Primary	Ovarian Cancer	Adenocarcinoma		SIDM00969		ovary	ovary_adenocarcinoma
ACH-001064	EB-2	EB2	EB2_HAEMATOPOIETIC_AND_LYMPHOID_TISSUE		906846.0	Female	ATCC						CVCL_1186	873.0	ovary		Lymphoma	B-cell, Non-Hodgkins, Burkitts	7	SIDM00863		lymphocyte	non_hodgkin_lymphoma	b_cell_burkitt
ACH-001065		EVSAT	EVSAT_BREAST		906862.0	Female							CVCL_1207	1863.0	ascites	Metastasis	Breast Cancer	Carcinoma		SIDM01042		breast	breast_carcinoma
ACH-001066		EWS834	EWS834_BONE			Unknown							CVCL_AW95		bone		Bone Cancer	Ewings Sarcoma				bone	Ewing_sarcoma
ACH-001067	F5	F5	F5_CENTRAL_NERVOUS_SYSTEM			Male	Academic lab	2.0	-3.3772452833293825	not found	not found	55.3	CVCL_V616		central_nervous_system		Brain Cancer	Meningioma				central_nervous_system	meningioma
ACH-001068		FEPD	FEPD_HAEMATOPOIETIC_AND_LYMPHOID_TISSUE			Female	Academic lab						CVCL_H614		haematopoietic_and_lymphoid_tissue		Lymphoma	T-cell				lymphocyte	lymphoma_unspecified	t_cell
ACH-001071		GLC82	GLC82_LUNG	GLC-82		Female	ICLC						CVCL_3371		lung	Primary	Lung Cancer	Non-Small Cell Lung Cancer (NSCLC), Adenocarcinoma	58			lung	NSCLC	NSCLC_adenocarcinoma
ACH-001072	GR-M	GRM	GRM_SKIN	PSN1		Male							CVCL_2451		skin		Skin Cancer	Melanoma	36	SIDM00468		skin	melanoma
ACH-001075	NCI-H292	NCIH292	NCIH292_LUNG	H292	753604.0	Female	ATCC	1.0	-2.940342633387084	Adherent	RPMI + 10% FBS	70.6	CVCL_0455	935.0	lymph_node	Metastasis	Lung Cancer	Non-Small Cell Lung Cancer (NSCLC), Mucoepidermoid Carcinoma	32	SIDM00493		lung	NSCLC	NSCLC_mucoepidermoid
ACH-001078	HCC-1588	HCC1588	HCC1588_LUNG			Female	KCLB						CVCL_A351		lung	Primary	Lung Cancer	Non-Small Cell Lung Cancer (NSCLC), Squamous Cell Carcinoma	63			lung	NSCLC	NSCLC_squamous
ACH-001079		HCC1897	HCC1897_LUNG			Male	Academic lab						CVCL_V578		lung		Lung Cancer	Non-Small Cell Lung Cancer (NSCLC), Squamous Cell Carcinoma				lung	NSCLC	NSCLC_squamous
ACH-001081		HCC2998	HCC2998_LARGE_INTESTINE		905971.0	Unknown							CVCL_1266	43.0	large_intestine		Colon/Colorectal Cancer			SIDM00118		colorectal	colorectal_adenocarcinoma
ACH-001084	HCT8	HCT8	HCT8_LARGE_INTESTINE			Male							CVCL_2478		large_intestine		Colon/Colorectal Cancer	Adenocarcinoma	67	SIDM00786		colorectal	colorectal_adenocarcinoma
ACH-001086		HELA	HELA_CERVIX	HeLa	1298134.0	Female	ATCC						CVCL_0030	1799.0	cervix		Cervical Cancer	Carcinoma		SIDM00846		cervix	cervical_carcinoma
ACH-001087	HK-2	HK2	HK2_KIDNEY			Unknown	Academic lab						CVCL_0302		kidney		Engineered					engineered_kidney
ACH-001088		HLC1	HLC1_LUNG	HLC-1		Unknown							CVCL_5529		pleural_effusion	Metastasis	Lung Cancer	Non-Small Cell Lung Cancer (NSCLC), Adenocarcinoma				lung	NSCLC	NSCLC_adenocarcinoma
ACH-001089		HLE	HLE_LIVER		907057.0	Male	HSRRB						CVCL_1281	311.0	liver		Liver Cancer	Hepatocellular Carcinoma	68	SIDM00064		liver	hepatocellular_carcinoma
ACH-001090		HN	HN_UPPER_AERODIGESTIVE_TRACT		907059.0	Male	DSMZ						CVCL_1283	1060.0	lymph_node	Metastasis	Head and Neck Cancer	Squamous Cell Carcinoma, oral	60	SIDM01061		upper_aerodigestive	upper_aerodigestive_squamous	oral
ACH-001091	HRT18	HRT18	HRT18_LARGE_INTESTINE			Male							CVCL_2514		large_intestine		Colon/Colorectal Cancer	Adenocarcinoma	67	SIDM00788		colorectal	colorectal_adenocarcinoma		MSI
ACH-001092		HS571T	HS571T_OVARY			Unknown							CVCL_0802		ovary	Primary	Ovarian Cancer	Carcinoma				ovary	ovary_carcinoma
ACH-001093		HS604T	HS604T_FIBROBLAST			Male	ATCC						CVCL_0816		lymph_node		Fibroblast	Lymphoma	21			fibroblast	fibroblast_lymphocyte
ACH-001094		HTK	HTK_HAEMATOPOIETIC_AND_LYMPHOID_TISSUE			Female	ECACC						CVCL_2522		haematopoietic_and_lymphoid_tissue		Myeloma	Multiple Myeloma		SIDM00805		plasma_cell	multiple_myeloma
ACH-001096	JR	JR	JR_SOFT_TISSUE	JR-1		Unknown	Academic lab	2.0	-3.5383790671531137	Adherent	RPMI + 10% FBS	47.6	CVCL_RT33		soft_tissue		Sarcoma	Rhabdomyosarcoma				soft_tissue	rhabdomyosarcoma
ACH-001097		KARPAS384	KARPAS384_HAEMATOPOIETIC_AND_LYMPHOID_TISSUE			Male	Academic lab						CVCL_2541		haematopoietic_and_lymphoid_tissue		Lymphoma	T-cell				lymphocyte	lymphoma_unspecified	t_cell
ACH-001098	KCI-MOH1	KCIMOH1	KCIMOH1_PANCREAS			Female	DSMZ	2.0	-3.2118099647956195	Adherent	RPMI-1640 +10% FBS	84.2	CVCL_2090		pancreas		Pancreatic Cancer	Ductal Adenocarcinoma, exocrine	64			pancreas	exocrine	exocrine_adenocarcinoma
ACH-001099	KD	KD	KD_SOFT_TISSUE			Unknown	Academic lab	2.0	-3.024813298053912	not found	not found	39.5	CVCL_U757		soft_tissue		Rhabdoid	Malignant Rhabdoid Tumor				soft_tissue	malignant_rhabdoid_tumor
ACH-001100		KHYG	KHYG_HAEMATOPOIETIC_AND_LYMPHOID_TISSUE	KHYG1, KHYG-1		Unknown	Academic lab						CVCL_2976		haematopoietic_and_lymphoid_tissue		Lymphoma					lymphocyte	lymphoma_unspecified
ACH-001101		KLM1	KLM1_PANCREAS			Male	RIKEN						CVCL_5146		liver	Metastasis	Pancreatic Cancer	Ductal Adenocarcinoma, exocrine				pancreas	exocrine	exocrine_adenocarcinoma
ACH-001106	KOPN-8	KOPN8	KOPN8_HAEMATOPOIETIC_AND_LYMPHOID_TISSUE		1330933.0	Female	DSMZ	0.0	-2.5621186244009264		RPMI + 10% FBS	99.5	CVCL_1866	1206.0	haematopoietic_and_lymphoid_tissue	Primary	Leukemia	Acute Lymphoblastic Leukemia (ALL), B-cell	0.25	SIDM01034		blood	ALL	b_cell
ACH-001107		KP1N	KP1N_PANCREAS		1298216.0	Male							CVCL_3002	228.0	pancreas		Pancreatic Cancer	Ductal Adenocarcinoma, exocrine	69	SIDM00583		pancreas	exocrine	exocrine_adenocarcinoma
ACH-001108	KP-1NL	KP1NL	KP1NL_PANCREAS			Male							CVCL_3003		pancreas	Metastasis	Pancreatic Cancer	Ductal Adenocarcinoma, exocrine	69			pancreas	exocrine	exocrine_adenocarcinoma
ACH-001109	KP-MRT-RY	KPMRTRY	KPMRTRY_SOFT_TISSUE			Male	Academic lab						CVCL_7051		soft_tissue		Rhabdoid	Malignant Rhabdoid Tumor				soft_tissue	malignant_rhabdoid_tumor
ACH-001111	L82	L82	L82_HAEMATOPOIETIC_AND_LYMPHOID_TISSUE			Female	Academic lab	0.0	-2.0479416489374267	not found	not found	74.0	CVCL_2098		pleural_effusion		Lymphoma	T-cell	24			lymphocyte	lymphoma_unspecified	t_cell
ACH-001113	LC-1/sq-SF	LC1SQSF	LC1SQSF_LUNG	LC-1F		Male	RIKEN						CVCL_5480		lung	Primary	Lung Cancer	Non-Small Cell Lung Cancer (NSCLC), Squamous Cell Carcinoma	69	SIDM01226		lung	NSCLC	NSCLC_squamous
ACH-001118		M059J	M059J_CENTRAL_NERVOUS_SYSTEM		949094.0	Male							CVCL_0400	2225.0	central_nervous_system		Brain Cancer	Glioma		SIDM00659		central_nervous_system	glioma
ACH-001119	Mac-2A	MAC2A	MAC2A_HAEMATOPOIETIC_AND_LYMPHOID_TISSUE			Male	Academic lab	0.0	-2.3651763670835586	not found	not found	72.5	CVCL_H637		skin		Lymphoma	T-cell	47			lymphocyte	lymphoma_unspecified	t_cell
ACH-001121		MEC2	MEC2_HAEMATOPOIETIC_AND_LYMPHOID_TISSUE			Male	DSMZ						CVCL_1871		haematopoietic_and_lymphoid_tissue		Lymphoma	B-cell	62	SIDM00827		lymphocyte	lymphoma_unspecified	b_cell
ACH-001122		MKL1	MKL1_SKIN	MKL-1		Male	Academic lab						CVCL_2600		lymph_node	Metastasis	Skin Cancer	Merkel Cell Carcinoma				skin	merkel_cell_carcinoma
ACH-001123		MKL2	MKL2_SKIN	MKL-2		Male	Academic lab						CVCL_D027		skin		Skin Cancer	Merkel Cell Carcinoma				skin	merkel_cell_carcinoma
ACH-001125		MOGGCCM	MOGGCCM_CENTRAL_NERVOUS_SYSTEM		908144.0	Unknown							CVCL_2613	1383.0	central_nervous_system		Brain Cancer	Glioma		SIDM00532		central_nervous_system	glioma
ACH-001126		MOGGUVW	MOGGUVW_CENTRAL_NERVOUS_SYSTEM		908145.0	Male							CVCL_2614	1543.0	central_nervous_system		Brain Cancer	Glioma		SIDM00504		central_nervous_system	glioma
ACH-001127		MOLT4	MOLT4_HAEMATOPOIETIC_AND_LYMPHOID_TISSUE	MOLT-4	905958.0	Male	ATCC	0.0	-0.0808185549497651	not found	not found	91.0	CVCL_0013	2227.0	haematopoietic_and_lymphoid_tissue		Leukemia	Acute Lymphoblastic Leukemia (ALL), T-cell	19	SIDM00145		blood	ALL	t_cell
ACH-001128	MON	MON	MON_SOFT_TISSUE			Male	Academic lab						CVCL_M846		soft_tissue		Rhabdoid	Malignant Rhabdoid Tumor				soft_tissue	malignant_rhabdoid_tumor
ACH-001129	MONO-MAC-1	MONOMAC1	MONOMAC1_HAEMATOPOIETIC_AND_LYMPHOID_TISSUE			Male	DSMZ	2.0	-1.6908403551686146		RPMI + 10% FBS + 2mM Glutamine + 1mM Sodium pyruvate + 0.1mM NEAA	46.6	CVCL_1425		haematopoietic_and_lymphoid_tissue	Primary	Leukemia	Acute Myelogenous Leukemia (AML)	64	SIDM01022		blood	AML
ACH-001130	MOTN-1	MOTN1	MOTN1_HAEMATOPOIETIC_AND_LYMPHOID_TISSUE			Female	DSMZ						CVCL_2127		haematopoietic_and_lymphoid_tissue		Lymphoma	T-cell	65			lymphocyte	lymphoma_unspecified	t_cell
ACH-001131	MS-1	MSDASH1	MS1_SKIN	MS-1	753594.0	Unknown	Academic lab						CVCL_E995	674.0	autonomic_ganglia	Metastasis	Skin Cancer	Merkel Cell Carcinoma		SIDM00408		skin	merkel_cell_carcinoma
ACH-001132		MTA	MTA_HAEMATOPOIETIC_AND_LYMPHOID_TISSUE			Female	Academic lab						CVCL_3032		haematopoietic_and_lymphoid_tissue		Lymphoma	T-cell				lymphocyte	lymphoma_unspecified	t_cell
ACH-001134	MYLA	MYLA	MYLA_HAEMATOPOIETIC_AND_LYMPHOID_TISSUE			Unknown	Academic lab	2.0	-3.9157138531199513	not found	not found	89.3			haematopoietic_and_lymphoid_tissue		Lymphoma	T-cell				lymphocyte	lymphoma_unspecified	t_cell
ACH-001136	NCI-H187	NCIH187	NCIH187_LUNG	H187	688007.0	Male	ATCC						CVCL_1501	1323.0	pleural_effusion	Metastasis	Lung Cancer	Small Cell Lung Cancer (SCLC)		SIDM00767		lung	SCLC
ACH-001137	NCI-H1993	NCIH1993	NCIH1993_LUNG	H1933	908476.0	Female	Academic lab						CVCL_1512	78.0	lymph_node	Metastasis	Lung Cancer	Non-Small Cell Lung Cancer (NSCLC), Adenocarcinoma		SIDM00758		lung	NSCLC	NSCLC_adenocarcinoma
ACH-001138	NCI-H2141	NCIH2141	NCIH2141_LUNG	H2141	688014.0	Male	ATCC						CVCL_1534	1537.0	lymph_node	Metastasis	Lung Cancer	Small Cell Lung Cancer (SCLC)	58	SIDM00699		lung	SCLC
ACH-001142	NHAHTDD	NHAHTDD	NHAHTDD_PRIMARY			Unknown	JCRB						CVCL_WS73		central_nervous_system		Engineered					engineered_central_nervous_system
ACH-001143		NKL	NKL_HAEMATOPOIETIC_AND_LYMPHOID_TISSUE			Male	Academic lab								haematopoietic_and_lymphoid_tissue		Lymphoma					lymphocyte	lymphoma_unspecified
ACH-001144		OC315	OC315_OVARY			Female	ICLC								ovary		Ovarian Cancer	Adenocarcinoma, serous	49			ovary	ovary_adenocarcinoma	serous
ACH-001145	OC 316	OC316	OC316_OVARY			Female	ICLC	2.0	-4.262092201493166	Adherent	RPMI 1640 + 5% FBS	84.0	CVCL_1618		ascites	Metastasis	Ovarian Cancer	Adenocarcinoma, serous	60	SIDM00219		ovary	ovary_adenocarcinoma	serous
ACH-001146		OCILY10	OCILY10_HAEMATOPOIETIC_AND_LYMPHOID_TISSUE	OCI-LY10		Female							CVCL_8795		lymph_node		Lymphoma	Diffuse Large B-cell Lymphoma (DLBCL)				lymphocyte	non_hodgkin_lymphoma	DLBCL
ACH-001147		OCILY12	OCILY12_HAEMATOPOIETIC_AND_LYMPHOID_TISSUE			Male	Academic lab						CVCL_8796		lymph_node		Lymphoma	T-cell				lymphocyte	lymphoma_unspecified	t_cell
ACH-001148	OCILY-13	OCILY132	OCILY132_HAEMATOPOIETIC_AND_LYMPHOID_TISSUE			Female	Academic lab						CVCL_8797		bone_marrow		Lymphoma	T-cell				lymphocyte	lymphoma_unspecified	t_cell
ACH-001150	OUMS-27	OUMS27	OUMS27_BONE			Male	HSRRB						CVCL_3090		bone	Primary	Bone Cancer	Chondrosarcoma				bone	chondrosarcoma
ACH-001151	OVCAR-5	OVCAR5	OVCAR5_OVARY		905969.0	Female	Academic lab	2.0	-6.3490897243739335	Adherent	RPMI + 5% FBS	83.5	CVCL_1628	1858.0	ascites	Metastasis	Ovarian Cancer	Adenocarcinoma, high grade serous		SIDM00091		ovary	ovary_adenocarcinoma	high_grade_serous
ACH-001162	PCM6	PCM6	PCM6_HAEMATOPOIETIC_AND_LYMPHOID_TISSUE			Female	RIKEN						CVCL_4666		haematopoietic_and_lymphoid_tissue	Primary	Myeloma	Multiple Myeloma				plasma_cell	multiple_myeloma
ACH-001163	Peds005T Susp	CCLFPEDS0001T	PEDS005TSUSP_KIDNEY			Male	Cancer Cell Line Factory	2.0	-3.8820830466783214	not found	not found	89.8			kidney	Metastasis	Kidney Cancer	Renal Medullary Carcinoma			Adherent version of CCLFPEDS0001T	kidney	renal_cell_carcinoma	renal_medullary_carcinoma
ACH-001164	CCLF_PEDS_0003_T	CCLFPEDS0003T	CCLFPEDS0003T_SOFT_TISSUE			Unknown	Cancer Cell Line Factory	2.0	-2.790578773006001	not found	not found	39.0			soft_tissue		Sarcoma	Undifferentiated				soft_tissue	undifferentiated_sarcoma
ACH-001170		PETA	PETA_SKIN			Unknown	Academic lab						CVCL_LC73		skin		Skin Cancer	Merkel Cell Carcinoma				skin	merkel_cell_carcinoma
ACH-001171		PL45	PL45_PANCREAS			Male	ATCC						CVCL_3567		pancreas		Pancreatic Cancer	Ductal Adenocarcinoma, exocrine		SIDM01115		pancreas	exocrine	exocrine_adenocarcinoma
ACH-001172		R256	R256_CENTRAL_NERVOUS_SYSTEM			Unknown	Academic lab	2.0	-5.38353328183357	not found	not found	79.0			central_nervous_system		Brain Cancer	Medulloblastoma				central_nervous_system	medulloblastoma
ACH-001173		R262	R262_CENTRAL_NERVOUS_SYSTEM			Unknown	Academic lab	2.0	-4.926996003178443	not found	not found	93.0	CVCL_VU83		central_nervous_system		Brain Cancer	Medulloblastoma				central_nervous_system	medulloblastoma
ACH-001175	RCC-4	RCC4	RCC4_KIDNEY			Unknown	Academic lab						CVCL_0498		kidney		Kidney Cancer	Renal Carcinoma, clear cell				kidney	renal_cell_carcinoma	clear_cell
ACH-001182	RPMI 6666	RPMI6666	RPMI6666_HAEMATOPOIETIC_AND_LYMPHOID_TISSUE		909701.0	Unknown	ATCC						CVCL_1665	961.0	haematopoietic_and_lymphoid_tissue		Unknown			SIDM00813		unknown
ACH-001183		RT11284	RT11284_URINARY_TRACT			Female	ECACC	2.0	-2.7666359740525595	not found	not found	62.4	CVCL_2714		urinary_tract		Bladder Cancer	Carcinoma		SIDM01202		urinary_tract	bladder_carcinoma
ACH-001184	SCMC-RM2	SCMCRM2	SCMCRM2_SOFT_TISSUE			Female	Academic lab	2.0	-2.8693633832636274	Adherent	DMEM + 10% FBS	53.8	CVCL_A667		bone_marrow	Metastasis	Sarcoma	Rhabdomyosarcoma	11			soft_tissue	rhabdomyosarcoma		PAX3_FKHR
ACH-001187		SF8657	SF8657_SKIN			Male							CVCL_K085		skin		Fibroblast		63			fibroblast
ACH-001188	SH-SY5Y	SHSY5Y	SHSY5Y_AUTONOMIC_GANGLIA			Female	ATCC	2.0	-3.0990483261999904	Mix	EMEM:F12 + 10% FBS	83.0	CVCL_0019		bone_marrow	Metastasis	Neuroblastoma		4	SIDM01236		peripheral_nervous_system	neuroblastoma		MYCN_amp
ACH-001189		SJRH30	SJRH30_SOFT_TISSUE		909716.0	Male	ATCC						CVCL_0041	2260.0	bone_marrow	Metastasis	Sarcoma	Rhabdomyosarcoma	17	SIDM01095		soft_tissue	rhabdomyosarcoma
ACH-001190	SK-MEL-2	SKMEL2	SKMEL2_SKIN		905955.0	Male	ATCC	2.0	-3.787826774524971	Adherent	EMEM + 10% FBS	73.9	CVCL_0069	1191.0	skin	Metastasis	Skin Cancer	Melanoma	60	SIDM00082		skin	melanoma
ACH-001192	SK-NEP-1	SKNEP1	SKNEP1_BONE	HTB-48		Female	Academic lab	2.0	-3.3192371229619964	not found	not found	56.8	CVCL_0631		pleural_effusion	Metastasis	Bone Cancer	Ewings Sarcoma		SIDM00027		bone	Ewing_sarcoma		EWS_FLI
ACH-001193	SK-PN-DW	SKPNDW	SKPNDW_BONE		909731.0	Male	Academic lab	2.0	-2.311089128134493	not found	not found	68.8	CVCL_1703	946.0	Embryonal		Bone Cancer	Ewings Sarcoma		SIDM01097		bone	Ewing_sarcoma		EWS_FLI
ACH-001194	SK-RC 31	SKRC31	SKRC31_KIDNEY			Unknown	Academic lab	1.0	-3.925884864492257	not found	not found	93.0	CVCL_6186		lung	Metastasis	Kidney Cancer	Renal Cell Carcinoma				kidney	renal_cell_carcinoma
ACH-001196	SMS-CTR	SMSCTR	SMSCTR_SOFT_TISSUE			Male	Academic lab	2.0	-3.8770005495662994	Adherent	DMEM + 10% FBS	61.8	CVCL_A770		soft_tissue		Sarcoma	Rhabdomyosarcoma, embryonal	1			soft_tissue	rhabdomyosarcoma	embryonal
ACH-001197		SMZ1	SMZ1_HAEMATOPOIETIC_AND_LYMPHOID_TISSUE	SMZ-1		Male	Academic lab	3.0	-2.760934286579624	not found	not found	76.0	CVCL_RL84		ascites		Lymphoma					lymphocyte	lymphoma_unspecified
ACH-001198		SNB19	SNB19_CENTRAL_NERVOUS_SYSTEM	SNB-19		Male	DSMZ						CVCL_0535		central_nervous_system	Primary	Brain Cancer	Glioblastoma	47	SIDM00109		central_nervous_system	glioma	glioblastoma
ACH-001199	SNUC2B	SNUC2B	SNUC2B_LARGE_INTESTINE		909740.0	Female	Asterand						CVCL_1710	37.0	large_intestine		Colon/Colorectal Cancer	Adenocarcinoma	43	SIDM00781		colorectal	colorectal_adenocarcinoma
ACH-001200	STM91-01	STM9101	STM9101_SOFT_TISSUE			Male	Academic lab						CVCL_8000		lung	Metastasis	Rhabdoid	Malignant Rhabdoid Tumor				soft_tissue	malignant_rhabdoid_tumor
ACH-001201	SU-MB-002	SUMB002	SUMB002_CENTRAL_NERVOUS_SYSTEM	SUMB002		Unknown	Academic lab						CVCL_VU79		central_nervous_system		Brain Cancer	Medulloblastoma				central_nervous_system	medulloblastoma
ACH-001203	SUP-HD1	SUPHD1	SUPHD1_HAEMATOPOIETIC_AND_LYMPHOID_TISSUE		1331039.0	Male	DSMZ						CVCL_2208	1451.0	pleural_effusion		Lymphoma	B-cell, Hodgkins	37	SIDM00422		lymphocyte	hodgkin_lymphoma
ACH-001205	TC-32	TC32	TC32_BONE			Female	Academic lab	2.0	-2.061525985114105	not found	not found	57.7	CVCL_7151		bone		Bone Cancer	Ewings Sarcoma	17			bone	Ewing_sarcoma		EWS_FLI
ACH-001206		TTC466	TCC466_BONE			Unknown							CVCL_A444		bone		Bone Cancer	Ewings Sarcoma				bone	Ewing_sarcoma
ACH-001207	TIG-3 TD	TIG3TD	TIG3TD_FIBROBLAST			Unknown	Academic lab						CVCL_V617		fibroblast		Fibroblast	Lung				fibroblast	fibroblast_lung
ACH-001208		TK10	TK10_KIDNEY		905980.0	Male							CVCL_1773	1401.0	kidney		Kidney Cancer			SIDM00113		kidney
ACH-001210	TTC-1240	TTC1240	TTC1240_SOFT_TISSUE			Female	Academic lab						CVCL_8002		central_nervous_system	Metastasis	Rhabdoid	Malignant Rhabdoid Tumor				soft_tissue	malignant_rhabdoid_tumor
ACH-001211	TTC-549	TTC549	TTC549_SOFT_TISSUE			Female	Academic lab	2.0	-3.023630757344272	not found	not found	70.8	CVCL_8005		soft_tissue		Rhabdoid	Malignant Rhabdoid Tumor				soft_tissue	malignant_rhabdoid_tumor
ACH-001212	TTC-642	TTC642	TTC642_SOFT_TISSUE			Female	Academic lab	2.0	-2.167466808321456	not found	not found	43.8	CVCL_8006		soft_tissue		Rhabdoid	Malignant Rhabdoid Tumor				soft_tissue	malignant_rhabdoid_tumor
ACH-001214		U138MG	U138MG_CENTRAL_NERVOUS_SYSTEM			Male	ATCC						CVCL_0020		central_nervous_system		Brain Cancer	Glioma	50	SIDM01192		central_nervous_system	glioma
ACH-001224		UMRC2	UMRC2_KIDNEY			Unknown							CVCL_2739		kidney		Kidney Cancer	Renal Cell Carcinoma				kidney	renal_cell_carcinoma
ACH-001225		UMRC6NEO	UMRC6_KIDNEY			Unknown									kidney	Primary	Kidney Cancer	Renal Cell Carcinoma				kidney	renal_cell_carcinoma
ACH-001227	UPCI-SCC-090	UPCISCC090	UPCISCC090_UPPER_AERODIGESTIVE_TRACT	UPCISCC090, UPCI:SCC090, UPCI-SCC-090	1299052.0	Male	DSMZ							864.0	upper_aerodigestive_tract	Primary	Head and Neck Cancer	Squamous Cell Carcinoma, oral	44	SIDM00399		upper_aerodigestive	upper_aerodigestive_squamous	oral
ACH-001228		UPCISCC152	UPCISCC152_UPPER_AERODIGESTIVE_TRACT	UPCISCC152, UPCI:SCC152		Male	Academic lab	2.0	-3.1192904126962318	not found	not found		CVCL_C058		upper_aerodigestive_tract		Head and Neck Cancer	Squamous Cell Carcinoma, oral		SIDM00398		upper_aerodigestive	upper_aerodigestive_squamous	oral
ACH-001229	UPCI-SCC-154	UPCISCC154	UPCISCC154_UPPER_AERODIGESTIVE_TRACT	UPCISCC154, UPCI:SCC154		Male	DSMZ	2.0	-3.8094844346875285	Adherent	MEM (with Earle's salts) + 10% FBS + 2 mM L-glutamine + non-essential amino acids	85.3			upper_aerodigestive_tract	Primary	Head and Neck Cancer	Squamous Cell Carcinoma, oral	54			upper_aerodigestive	upper_aerodigestive_squamous	oral
ACH-001230		UT7	UT7_HAEMATOPOIETIC_AND_LYMPHOID_TISSUE			Male	DSMZ						CVCL_2233		bone_marrow		Leukemia	Acute Myelogenous Leukemia (AML)	64			blood	AML
ACH-001232		UW228	UW228_CENTRAL_NERVOUS_SYSTEM			Female	Academic lab	1.0	-4.502279252418917	not found	not found	87.7	CVCL_8585		central_nervous_system		Brain Cancer	Medulloblastoma				central_nervous_system	medulloblastoma		non_MYC
ACH-001233	VMRC-LCD	VMRCLCD	VMRCLCD_LUNG		713869.0	Male	HSRRB						CVCL_1787	277.0	lung	Primary	Lung Cancer	Non-Small Cell Lung Cancer (NSCLC), Adenocarcinoma		SIDM00320		lung	NSCLC	NSCLC_adenocarcinoma
ACH-001234	VMRC-LCP	VMRCLCP	VMRCLCP_LUNG			Unknown	HSRRB						CVCL_1788		lung	Primary	Lung Cancer	Non-Small Cell Lung Cancer (NSCLC), Squamous Cell Carcinoma				lung	NSCLC	NSCLC_squamous
ACH-001239	WM-266-4	WM2664	WM2664_SKIN			Female	ATCC	2.0	-4.261378299643877	Adherent	DMEM + 10% FBS	71.5	CVCL_2765		skin	Metastasis	Skin Cancer	Melanoma	58	SIDM00979		skin	melanoma
ACH-001249		YMB1	YMB1_BREAST			Female	HSRRB						CVCL_2814		ascites	Metastasis	Breast Cancer	Carcinoma	63	SIDM01260		breast	breast_carcinoma
ACH-001270	1273/99	127399	127399_SOFT_TISSUE			Unknown	Academic lab	0.0	-1.9226333696216096	not found	not found	48.1	CVCL_N588		soft_tissue		Sarcoma	Synovial				soft_tissue	synovial_sarcoma
ACH-001272	Fuji	FUJI	FUJI_SOFT_TISSUE			Female	Academic lab						CVCL_D880		soft_tissue		Sarcoma	Synovial				soft_tissue	synovial_sarcoma
ACH-001274	SW982	SW982	SW982_SOFT_TISSUE		909759.0	Female	Academic lab	2.0	-3.0987939107618363	not found	not found	83.0	CVCL_1734	1560.0	soft_tissue		Sarcoma	Synovial		SIDM01161		soft_tissue	synovial_sarcoma
ACH-001275	SYO1	SYO1	SYO1_SOFT_TISSUE			Female	Academic lab	2.0	-2.9637007769697954	not found	not found	83.3	CVCL_7146		soft_tissue		Sarcoma	Synovial				soft_tissue	synovial_sarcoma
ACH-001277	Yamato	YAMATO	YAMATO_SOFT_TISSUE			Unknown	Academic lab	2.0	-2.655143992941913	not found	not found	81.0	CVCL_6C44		soft_tissue	Metastasis	Sarcoma	Synovial				soft_tissue	synovial_sarcoma
ACH-001278	BIN-67	BIN67	BIN67_OVARY			Female	Academic lab	2.0	-3.738484567412136	not found	not found	43.0	CVCL_S987		bone	Metastasis	Ovarian Cancer	Small Cell Carcinoma of the Ovary Hypercalcemic Type (SCCOHT)				ovary	SCCOHT
ACH-001279	SCCOHT-1	SCCOHT1	SCCOHT1_OVARY			Unknown	Academic lab	2.0	-3.5524570097002566	not found	not found	41.0	CVCL_VU69		ovary		Ovarian Cancer	Small Cell Carcinoma of the Ovary Hypercalcemic Type (SCCOHT)				ovary	SCCOHT
ACH-001280	SCS-214	SCS214	SCS214_SOFT_TISSUE			Unknown	Academic lab	2.0	-2.5726612924132053	not found	not found	47.2	CVCL_WU91		soft_tissue		Sarcoma	Synovial				soft_tissue	synovial_sarcoma
ACH-001282	CHLA258	CHLA258	CHLA258_BONE			Female	Children&#39;s Oncology Group						CVCL_A058		bone		Bone Cancer	Ewings Sarcoma				bone	Ewing_sarcoma		EWS_FLI
ACH-001283	TC-106	TC106	TC106_BONE			Male	Academic lab	2.0	-4.224490127601297	not found	not found	60.2	CVCL_F531		skin	Metastasis	Bone Cancer	Ewings Sarcoma	19			bone	Ewing_sarcoma		EWS_ERG
ACH-001289	COG-AR-359	COGAR359	COGAR359_SOFT_TISSUE			Male	Children&#39;s Oncology Group	2.0	-3.7111737783677037	Suspension	IMDM + 20% FBS + 4mM L-glut + 1x ITS	81.7	CVCL_RS25		central_nervous_system		Rhabdoid	Atypical Teratoid Rhabdoid Tumor (ATRT)				soft_tissue	ATRT
ACH-001295	Y-79	Y79	Y79_AUTONOMIC_GANGLIA			Female	ATCC	2.0	-3.2464481777817933	Suspension	RPMI 1640 + 20% FBS	77.1	CVCL_1893		eye		Eye Cancer	Retinoblastoma	2.5			eye	retinoblastoma
ACH-001300	CHLA15	CHLA15	CHLA15_AUTONOMIC_GANGLIA			Female	Children&#39;s Oncology Group	2.0	-2.7733263830646098	not found	not found	91.0	CVCL_6594		autonomic_ganglia		Neuroblastoma		1.5			peripheral_nervous_system	neuroblastoma
ACH-001301	COGN278	COGN278	COGN278_AUTONOMIC_GANGLIA			Unknown	Children&#39;s Oncology Group	2.0	-2.539240622287743	not found	not found	66.9	CVCL_AX49		autonomic_ganglia		Neuroblastoma					peripheral_nervous_system	neuroblastoma		MYCN_amp
ACH-001302	COG-N-305	COGN305	COGN305_AUTONOMIC_GANGLIA			Unknown	Children&#39;s Oncology Group	2.0	-2.0945390521002634	not found	not found	83.5	CVCL_AX42		autonomic_ganglia		Neuroblastoma					peripheral_nervous_system	neuroblastoma		MYCN_amp
ACH-001303	NB1643	NB1643	NB1643_AUTONOMIC_GANGLIA			Male	Academic lab	2.0	-1.968332848079377	not found	not found	38.8	CVCL_5627		abdomen		Neuroblastoma		3			peripheral_nervous_system	neuroblastoma		MYCN_amp
ACH-001306	8305C	8305C	8305C_THYROID		906795.0	Female	DSMZ	2.0	-4.778517796582546	Adherent	RPMI + 15% FBS	91.4	CVCL_1053	433.0	thyroid	Primary	Thyroid Cancer	Carcinoma	67	SIDM00997		thyroid	thyroid_carcinoma
ACH-001307	8505C	8505C	8505C_THYROID		924102.0	Female	HSRRB	2.0	-3.1849709246147917		EMEM + 0.1% FBS	91.0	CVCL_1054	868.0	thyroid	Primary	Thyroid Cancer	Carcinoma	78	SIDM00996		thyroid	thyroid_carcinoma
ACH-001310	HA1E	HA1E	HA1E_KIDNEY			Unknown		2.0	-3.425017679149533	Adherent	MEM-Alpha + 10% FBS + 1x penicillin-streptomycin-glutamine	88.3	CVCL_VU89		kidney		Engineered				SV40+TERT immortalized kidney cell line	engineered_kidney
ACH-001318	PLC/PRF/5	PLCPRF5	PLCPRF5_LIVER			Male	ATCC	2.0	-3.718228682602154	Adherent	DMEM + 10% FBS	84.3	CVCL_0485		liver	Primary	Liver Cancer	Hepatocellular Carcinoma	24			liver	hepatocellular_carcinoma
ACH-001321	TT	TT	TT_THYROID			Female	ATCC						CVCL_1774		thyroid	Primary	Thyroid Cancer	Squamous Cell Carcinoma	77	SIDM00484		thyroid	thyroid_squamous
ACH-001322	CME-1	CME1	CME1_SOFT_TISSUE			Unknown	Academic lab	2.0	-2.935982220917253	not found	not found	69.9	CVCL_N586		soft_tissue		Sarcoma	Synovial				soft_tissue	synovial_sarcoma
ACH-001328	A-431	A431	A431_SKIN		910925.0	Female	ATCC	2.0	-4.266490044717291	Adherent	DMEM + 10% FBS	86.5	CVCL_0037	97.0	skin	Primary	Skin Cancer	Squamous Cell Carcinoma	85	SIDM00995		skin	skin_squamous
ACH-001329	ANGM-CSS	ANGMCSS	ANGMCSS_CENTRAL_NERVOUS_SYSTEM			Male	Sigma-Aldrich	2.0	-4.6995968565552415	Adherent	DMEM:HAMS F12 (1:1) + 10% FBS + 2mM L-glutamine	79.2	CVCL_2297		central_nervous_system	Primary	Brain Cancer	Glioblastoma	65			central_nervous_system	glioma	glioblastoma
ACH-001331	BICR 10	BICR10	BICR10_UPPER_AERODIGESTIVE_TRACT		1290724.0	Female	Sigma-Aldrich						CVCL_2307	1676.0	upper_aerodigestive_tract	Primary	Head and Neck Cancer	Squamous Cell Carcinoma, oral		SIDM00077		upper_aerodigestive	upper_aerodigestive_squamous	oral
ACH-001332	BICR 78	BICR78	BICR78_UPPER_AERODIGESTIVE_TRACT		1240122.0	Male	Sigma-Aldrich	2.0	-2.0572777685868937	Adherent	DMEM + 10% FBS + 2mM glutamine + 0.4 micrograms/ml Hydrocortisone	92.5	CVCL_2315	913.0	upper_aerodigestive_tract	Primary	Head and Neck Cancer	Squamous Cell Carcinoma, oral		SIDM00501		upper_aerodigestive	upper_aerodigestive_squamous	oral
ACH-001333	C-33 A	C33A	C33A_CERVIX		687505.0	Female	ATCC	2.0	-3.7596815020930183	Adherent	EMEM (EBSS) + 10% FBS	55.3	CVCL_1094	1761.0	cervix	Primary	Cervical Cancer	Carcinoma	66	SIDM00889		cervix	cervical_carcinoma
ACH-001334	C-4 I	C4I	C4I_CERVIX		687506.0	Female	ATCC	2.0	-5.479096718044499	Adherent	Waymouth's MB 752/1 + 10% FBS	89.5	CVCL_2253	561.0	cervix	Primary	Cervical Cancer	Carcinoma	41	SIDM00905		cervix	cervical_carcinoma
ACH-001335	C-4 II	C4II	C4II_CERVIX			Female	ATCC	2.0	-4.3758729664067415	Adherent	Waymouth's MB 752/1 + 10% FBS	87.3	CVCL_1095		cervix	Primary	Cervical Cancer	Carcinoma	41	SIDM00906		cervix	cervical_carcinoma
ACH-001336	Ca Ski	CASKI	CASKI_CERVIX		906824.0	Female	ATCC	3.0	-4.212755686888259	Adherent	RPMI 1640 + 10% FBS	69.1	CVCL_1100	1767.0	small_intestine	Metastasis	Cervical Cancer	Squamous Cell Carcinoma	40	SIDM00923		cervix	cervical_squamous
ACH-001338	CHP-134	CHP134	CHP134_AUTONOMIC_GANGLIA		910941.0	Male	Sigma-Aldrich	2.0	-2.814570800258015	Adherent	RPMI 1640 + 10% FBS + 2mM Glutamine	85.0	CVCL_1124	1562.0	autonomic_ganglia	Primary	Neuroblastoma		1.5	SIDM00285		peripheral_nervous_system	neuroblastoma		MYCN_amp
ACH-001339	Colo 794	COLO794	COLO794_SKIN			Male	Sigma-Aldrich						CVCL_2408		skin	Primary	Skin Cancer	Melanoma	14	SIDM00514		skin	melanoma
ACH-001340	COV413A	COV413A	COV413A_OVARY			Female	Sigma-Aldrich	2.0	-5.326756483534668	Adherent	DMEM + 10% FBS	81.2	CVCL_2422		large_intestine	Metastasis	Ovarian Cancer	Carcinoma				ovary	ovary_carcinoma
ACH-001341	DoTc2 4510	DOTC24510	DOTC24510_CERVIX		906843.0	Female	ATCC	2.0	-6.123998330673946	Adherent	DMEM + 10% FBS	79.8	CVCL_1181	473.0	cervix	Primary	Cervical Cancer	Cervical Adenocarcinoma		SIDM00864		cervix	cervical_adenocarcinoma
ACH-001344	GI-ME-N	GIMEN	GIMEN_AUTONOMIC_GANGLIA		906872.0	Male	DSMZ	1.0	-1.2284316289263784	Adherent	RPMI 1640 + 10% FBS	47.1	CVCL_1232	1530.0	bone_marrow	Metastasis	Neuroblastoma		4	SIDM00227		peripheral_nervous_system	neuroblastoma
ACH-001345	GP5d	GP5D	GP5D_LARGE_INTESTINE		907291.0	Female	Sigma-Aldrich	2.0	-2.25286136186784	Adherent	DMEM + 10% FBS	90.2	CVCL_1235	741.0	Colon	Primary	Colon/Colorectal Cancer	Adenocarcinoma	71	SIDM00537		colorectal	colorectal_adenocarcinoma
ACH-001346	H103	H103	H103_UPPER_AERODIGESTIVE_TRACT			Male	Sigma-Aldrich	2.0	-4.368344652478367	Adherent	DMEM:HAMS F12 (1:1) + 10% FBS + 2mM Glutamine + 0.5 ug/ml sodium hydrocortisone succinate	88.7	CVCL_2457		upper_aerodigestive_tract	Primary	Head and Neck Cancer	Squamous Cell Carcinoma, buccal mucosa	32			upper_aerodigestive	upper_aerodigestive_squamous	buccal_mucosa
ACH-001347	H157	H157	H157_UPPER_AERODIGESTIVE_TRACT			Male	Sigma-Aldrich	2.0	-3.5883519120332594	Adherent	DMEM:HAMS F12 (1:1) + 10% FBS + 2mM Glutamine + 0.5 ug/ml sodium hydrocortisone succinate	86.0			upper_aerodigestive_tract	Primary	Head and Neck Cancer	Squamous Cell Carcinoma, buccal mucosa	84			upper_aerodigestive	upper_aerodigestive_squamous	buccal_mucosa
ACH-001350	HTC-C3	HTCC3	HTCC3_THYROID		924151.0	Female	DSMZ						CVCL_1295	329.0	pleural_effusion	Metastasis	Thyroid Cancer	Carcinoma, giant cell	44	SIDM00496		thyroid	thyroid_carcinoma	giant_cell
ACH-001353	JOPACA-1	JOPACA1	JOPACA1_PANCREAS			Male	DSMZ	2.0	-4.544027995316167	Adherent	IMDM + 20% FBS	95.8	CVCL_S507		pancreas	Primary	Pancreatic Cancer	Ductal Adenocarcinoma, exocrine	46			pancreas	exocrine	exocrine_adenocarcinoma
ACH-001354	LAN-2	LAN2	LAN2_AUTONOMIC_GANGLIA			Female	DSMZ	1.0	-2.4005178236699067	Adherent	RPMI 1640 + 40% MEM (with Earle's salts) + 20% FBS+2 mM L-glutamine + NEAA	89.0	CVCL_1829		autonomic_ganglia	Primary	Neuroblastoma		3			peripheral_nervous_system	neuroblastoma		MYCN_amp
ACH-001355	LAN-6	LAN6	LAN6_AUTONOMIC_GANGLIA		949170.0	Male	DSMZ						CVCL_1363	278.0	bone_marrow	Metastasis	Neuroblastoma		6	SIDM00330		peripheral_nervous_system	neuroblastoma
ACH-001356	MB-1	MB1	MB1_THYROID			Male	DSMZ	1.0	-3.5292404692863233	Adherent	RPMI 1640 + 20% FBS + 2 mM L-glutamine	90.7	CVCL_2109		thyroid	Primary	Thyroid Cancer	Carcinoma, anaplastic	57			thyroid	thyroid_carcinoma	anaplastic
ACH-001357	MCF 10A	MCF10A	MCF10A_BREAST			Female	ATCC						CVCL_0598		breast	Primary	Engineered		36			engineered_breast
ACH-001358	MDA-MB-330	MDAMB330	MDAMB330_BREAST		1330941.0	Female	ATCC						CVCL_0619	1989.0	pleural_effusion	Metastasis	Breast Cancer	Carcinoma	43	SIDM00631		breast	breast_carcinoma
ACH-001359	ME-180	ME180	ME180_CERVIX		687514.0	Female	ATCC						CVCL_1401	1040.0	abdomen	Metastasis	Cervical Cancer	Squamous Cell Carcinoma	66	SIDM00627		cervix	cervical_squamous
ACH-001360	MS751	MS751	MS751_CERVIX		1240179.0	Female	ATCC	2.0	-3.4122609258901657	Adherent	EMEM (EBSS) + 10% FBS	80.1	CVCL_4996	386.0	lymph_node	Metastasis	Cervical Cancer	Squamous Cell Carcinoma	47	SIDM00638		cervix	cervical_squamous
ACH-001362	NCI-H1770	NCIH1770	NCIH1770_LUNG	H1770	687804.0	Male	ATCC						CVCL_1493	1014.0	lymph_node	Metastasis	Lung Cancer	Non-Small Cell Lung Cancer (NSCLC), unspecified	57	SIDM00737		lung	NSCLC
ACH-001363	NCI-H2135	NCIH2135	NCIH2135_LUNG	H2135	1298352.0	Unknown	ATCC						CVCL_1533	106.0	lung	Primary	Lung Cancer	Non-Small Cell Lung Cancer (NSCLC), unspecified		SIDM00700		lung	NSCLC
ACH-001364	NCI-H345	NCIH345	NCIH345_LUNG	H345	688021.0	Male	ATCC						CVCL_1558	1615.0	bone_marrow	Metastasis	Lung Cancer	Small Cell Lung Cancer (SCLC)	64	SIDM00719		lung	SCLC
ACH-001365	NCI-H847	NCIH847	NCIH847_LUNG	H847	1240193.0	Male	ATCC						CVCL_1596	630.0	pleural_effusion	Metastasis	Lung Cancer	Small Cell Lung Cancer (SCLC)	63	SIDM01149		lung	SCLC
ACH-001366	NGP	NGP	NGP_AUTONOMIC_GANGLIA			Male	DSMZ	2.0	-3.2388380100798813	Adherent	DMEM (4.5 g/L glucose) + 10% FBS	76.3	CVCL_2141		lung	Metastasis	Neuroblastoma		1.5			peripheral_nervous_system	neuroblastoma		MYCN_amp
ACH-001367	NMB	NMB	NMB_AUTONOMIC_GANGLIA			Unknown	DSMZ	0.0	-2.456174475765687	Adherent	DMEM (4.5 g/L glucose) + 10% FBS	40.1	CVCL_2143		bone_marrow	Metastasis	Neuroblastoma		1			peripheral_nervous_system	neuroblastoma		MYCN_amp
ACH-001368	OAC-M5.1	OACM51	OACM51_OESOPHAGUS		1503363.0	Female	DSMZ	2.0	-4.957732066791123	Suspension	RPMI 1640 + 20% FBS	79.8	CVCL_1842	752.0	lymph_node	Metastasis	Esophageal Cancer	Adenocarcinoma	47	SIDM00444		esophagus	esophagus_adenocarcinoma
ACH-001369	OCI-C5x	OCIC5X	OCIC5X_OVARY			Female	Academic lab	2.0	-2.567004074553957	Adherent	OCMI-L made by UMiami	79.8	CVCL_DH06		ovary	Primary	Ovarian Cancer	Adenocarcinoma, clear cell				ovary	ovary_adenocarcinoma	clear_cell
ACH-001370	OCI-P5x	OCIP5X	OCIP5X_OVARY			Female	Academic lab	1.0	-3.0673230669678064	Adherent	OCMI-L made by UMiami	78.0			ovary	Primary	Ovarian Cancer	Adenocarcinoma, serous				ovary	ovary_adenocarcinoma	serous
ACH-001373	OV17R	OV17R	OV17R_OVARY		1480361.0	Female	Sigma-Aldrich						CVCL_2672	986.0	ascites	Metastasis	Ovarian Cancer	Adenocarcinoma	50	SIDM00476		ovary	ovary_adenocarcinoma
ACH-001374	PA-1 [PA1]	PA1	PA1_OVARY		909255.0	Female	ATCC	2.0	-1.5524452766627623	Adherent	EMEM (EBSS) + 10% FBS	51.6	CVCL_0479	643.0	ascites	Metastasis	Ovarian Cancer		12	SIDM01140		ovary	mixed_germ_cell
ACH-001375	PACADD-119	PACADD119	PACADD119_PANCREAS			Male	DSMZ	2.0	-4.0339291285620735	Adherent	DMEM:Keratinocyte SFM (1:1)+20%FBS	72.7	CVCL_1848		pancreas	Primary	Pancreatic Cancer	Ductal Adenocarcinoma, exocrine	59			pancreas	exocrine	exocrine_adenocarcinoma
ACH-001376	PACADD-135	PACADD135	PACADD135_PANCREAS			Female	DSMZ	0.0	-1.6200400751331274	Adherent	DMEM + 10% FBS	85.4	CVCL_1849		lymph_node	Metastasis	Pancreatic Cancer	Ductal Adenocarcinoma, exocrine	48			pancreas	exocrine	exocrine_adenocarcinoma
ACH-001377	PACADD-137	PACADD137	PACADD137_PANCREAS			Female	DSMZ	2.0	-3.3999306268350202	Adherent	DMEM:Keratinocyte SFM (1:1)+20%FBS	67.3	CVCL_1850		pancreas	Primary	Pancreatic Cancer	Ductal Adenocarcinoma, exocrine	75			pancreas	exocrine	exocrine_adenocarcinoma
ACH-001378	PACADD-159	PACADD159	PACADD159_PANCREAS			Male	DSMZ	0.0	-0.3529126479871281	Adherent	DMEM:Keratinocyte SFM (1:1)+20%FBS	40.9	CVCL_M465		pancreas	Primary	Pancreatic Cancer	Ductal Adenocarcinoma, exocrine	78			pancreas	exocrine	exocrine_adenocarcinoma
ACH-001379	PACADD-161	PACADD161	PACADD161_PANCREAS			Female	DSMZ	2.0	-3.9507757598901088	Adherent	DMEM:Keratinocyte SFM (1:1)+20%FBS	65.0	CVCL_M466		liver	Metastasis	Pancreatic Cancer	Ductal Adenocarcinoma, exocrine	63			pancreas	exocrine	exocrine_adenocarcinoma
ACH-001380	PACADD-165	PACADD165	PACADD165_PANCREAS			Male	DSMZ	2.0	-4.731901357893794	Adherent	DMEM:Keratinocyte SFM (1:1)+20%FBS	96.3	CVCL_M467		ascites	Metastasis	Pancreatic Cancer	Ductal Adenocarcinoma, exocrine	54			pancreas	exocrine	exocrine_adenocarcinoma
ACH-001382	PACADD-188	PACADD188	PACADD188_PANCREAS			Female	DSMZ	2.0	-1.581116938365238	Adherent	DMEM:Keratinocyte SFM (1:1)+20%FBS	45.3	CVCL_M469		pancreas	Metastasis	Pancreatic Cancer	Ductal Adenocarcinoma, exocrine	68			pancreas	exocrine	exocrine_adenocarcinoma
ACH-001383	PWR-1E	PWR1E	PWR1E_PROSTATE		1330993.0	Male	ATCC						CVCL_3775	23.0	prostate	Primary	Prostate Cancer	Adenocarcinoma	67	SIDM01114		prostate	prostate_adenocarcinoma
ACH-001384	RO82-W-1	RO82W1	RO82W1_THYROID		930083.0	Female	Sigma-Aldrich						CVCL_0582	1983.0	thyroid	Metastasis	Thyroid Cancer	Carcinoma, follicular		SIDM00218		thyroid	thyroid_carcinoma	follicular
ACH-001385	RPMI 2650	RPMI2650	RPMI2650_UPPER_AERODIGESTIVE_TRACT		909700.0	Male	ATCC	2.0	-3.7120636040571036	Adherent	EMEM + 10% FBS	80.0	CVCL_1664	1163.0	pleural_effusion	Metastasis	Head and Neck Cancer	Squamous Cell Carcinoma	52	SIDM00809		upper_aerodigestive	upper_aerodigestive_squamous
ACH-001386	SCLC-22H	SCLC22H	SCLC22H_LUNG			Male	DSMZ	2.0	-4.005160046388024	Suspension	DMEM + 10-20% FBS	75.5	CVCL_2186		pleural_effusion	Metastasis	Lung Cancer	Small Cell Lung Cancer (SCLC)	46	SIDM00028		lung	SCLC
ACH-001388	SUM-102PT	SUM102PT	SUM102PT_BREAST			Female	Asterand	2.0	-4.411506328256538	Adherent	Ham's F12 + 1g/L BSA + 10ng/mL EGF + 5mM Ethanolamine + 10mM HEPES + 1ug/mL Hydrocortisone + 5ug/mL Insulin + 50nM Sodium Selenite + 5ug/mL apo-Transferin + 10nM Triiodo-L-Thyronine	85.2	CVCL_3421		breast	Primary	Breast Cancer	Carcinoma				breast	breast_carcinoma	ERneg_HER2neg	basal
ACH-001389	SUM-1315MO2	SUM1315MO2	SUM1315MO2_BREAST			Female	Asterand	1.0	-5.516474087641192	Adherent	Ham's F12 + 5% FBS + 10ng/mL EGF + 10mM HEPES + 5ug/mL Insulin	75.7	CVCL_5589		skin	Metastasis	Breast Cancer	Breast Ductal Carcinoma				breast	breast_ductal_carcinoma	ERneg_HER2neg	basal
ACH-001390	SUM-149PT	SUM149PT	SUM149PT_BREAST			Female	Asterand	1.0	-2.8727900282338625	Adherent	HAM's F-12 + 5% FBS + 10mM HEPES + Hydrocortisone 1ug/ml + Insulin 5ug/ml	62.3	CVCL_3422		breast	Primary	Breast Cancer	Breast Ductal Carcinoma				breast	breast_ductal_carcinoma	ERneg_HER2neg	basal_B
ACH-001391	SUM-159PT	SUM159PT	SUM159PT_BREAST			Female	Asterand	1.0	-4.02906701947525	Adherent	HAM's F-12 + 5% FBS + 10mM HEPES + Hydrocortisone 1ug/ml + Insulin 5ug/ml	92.6	CVCL_5423		breast	Primary	Breast Cancer	Carcinoma				breast	breast_carcinoma	ERneg_HER2neg	basal_B
ACH-001392	SUM-185PE	SUM185PE	SUM185PE_BREAST			Female	Asterand	0.0	-1.5036611697595599	Adherent	Ham's F12 + 5% FBS + 10mM HEPES + 1ug/ml Hydrocortisone + 5ug/ml Insulin	40.0	CVCL_5591		pleural_effusion	Metastasis	Breast Cancer	Carcinoma				breast	breast_carcinoma	ERneg_HER2neg	luminal
ACH-001393	SUM-190PT	SUM190PT	SUM190PT_BREAST			Female	Asterand						CVCL_3423		breast	Primary	Breast Cancer	Carcinoma				breast	breast_carcinoma	ERneg_HER2pos	basal_A
ACH-001394	SUM-229PE	SUM229PE	SUM229PE_BREAST			Female	Asterand	2.0	-3.6087374032716384	Adherent	HAM's F-12 + 5% FBS + 10mM HEPES + Hydrocortisone 1ug/ml + Insulin 5ug/ml	95.0	CVCL_5594		pleural_effusion	Metastasis	Breast Cancer	Carcinoma				breast	breast_carcinoma	ERneg_HER2neg	basal
ACH-001395	SUM-44PE	SUM44PE	SUM44PE_BREAST			Female	Asterand						CVCL_3424		pleural_effusion	Metastasis	Breast Cancer	Carcinoma				breast	breast_carcinoma	ERpos_HER2pos	luminal
ACH-001396	SUM-52PE, SUM52	SUM52PE	SUM52PE_BREAST			Female	Asterand	1.0	-2.386559880302765	Adherent	Ham's F12 + 5% FBS + 10mM HEPES + 1ug/ml Hydrocortisone + 5ug/ml Insulin	85.4	CVCL_3425		pleural_effusion	Metastasis	Breast Cancer	Carcinoma				breast	breast_carcinoma	ERpos_HER2pos	luminal
ACH-001397	SUM225CWN	SUM225CWN	SUM225CWN_BREAST			Female	Asterand						CVCL_5593		breast	Metastasis	Breast Cancer	Adenocarcinoma				breast	breast_adenocarcinoma	ERneg_HER2pos	basal
ACH-001398	SW 156	SW156	SW156_KIDNEY		1240220.0	Male	ATCC	2.0	-2.05207780541348	Adherent	Leibovitz's L-15 (with 2mM L-glutamine) + 10% FBS	65.0	CVCL_1719	272.0	kidney	Primary	Kidney Cancer	Renal Cell Carcinoma	75	SIDM01162		kidney	renal_cell_carcinoma
ACH-001399	SW 626	SW626	SW626_LARGE_INTESTINE		909753.0	Female	ATCC						CVCL_1725	2038.0	ovary	Metastasis	Colon/Colorectal Cancer		46	SIDM01168		colorectal	colorectal_adenocarcinoma
ACH-001400	SW 954	SW954	SW954_CERVIX		924247.0	Female	ATCC	1.0	-2.2251083440339112	Adherent	Leibovitz's L-15 + 10% FBS	84.5	CVCL_1732	1182.0	cervix	Primary	Cervical Cancer	Squamous Cell Carcinoma	86	SIDM01157		cervix	cervical_squamous
ACH-001401	SW-13	SW13	SW13_ADRENAL_CORTEX		909744.0	Female	ATCC	0.0	-1.463358770884151	Adherent	Leibovitz's L-15 + 10% FBS	58.6	CVCL_0542	270.0	autonomic_ganglia	Primary	Adrenal Cancer	Carcinoma	55	SIDM00814		adrenal_cortex	adrenal_carcinoma
ACH-001402	SW756	SW756	SW756_CERVIX		724839.0	Female	ATCC	2.0	-3.6901253334404616	Adherent	L-15 + 10% FBS	90.7	CVCL_1727	1984.0	cervix	Primary	Cervical Cancer	Squamous Cell Carcinoma	46	SIDM01174		cervix	cervical_squamous
ACH-001403	TO14	TO14	TO14_OVARY			Female	Sigma-Aldrich	2.0	-4.245557937046678	Adherent	RPMI 1640 + 10% FBS + 2 mM Glutamine + 2 mM Sodium Pyruvate	42.6	CVCL_2734		abdomen	Metastasis	Ovarian Cancer	Cystadenocarcinoma				ovary	ovary_adenocarcinoma
ACH-001407	UM-UC-13	UMUC13	UMUC13_URINARY_TRACT			Male	Sigma-Aldrich	2.0	-4.679044761088972	Adherent	EMEM (EBSS) + 10% FBS + 2 mM Glutamine + 1% Non Essential Amino Acids (NEAA)	84.7	CVCL_2746		lymph_node	Metastasis	Bladder Cancer	Transitional Cell Carcinoma				urinary_tract	bladder_carcinoma	bladder_transitional_cell
ACH-001408	UM-UC-14	UMUC14	UMUC14_URINARY_TRACT			Male	Sigma-Aldrich	2.0	-4.462550092139469	Adherent	EMEM (EBSS) + 10% FBS + 2 mM Glutamine + 1% Non Essential Amino Acids (NEAA)	70.5	CVCL_2747		urinary_tract	Metastasis	Bladder Cancer	Transitional Cell Carcinoma				urinary_tract	bladder_carcinoma	bladder_transitional_cell
ACH-001409	UM-UC-16	UMUC16	UMUC16_URINARY_TRACT			Unknown	Sigma-Aldrich	1.0	-2.0173662988339034	Adherent	EMEM (EBSS) + 10% FBS + 2 mM Glutamine + 1% Non Essential Amino Acids (NEAA)	55.0	CVCL_2748		urinary_tract	Primary	Bladder Cancer	Transitional Cell Carcinoma				urinary_tract	bladder_carcinoma	bladder_transitional_cell
ACH-001410	UM-UC-4	UMUC4	UMUC4_URINARY_TRACT			Female	Sigma-Aldrich						CVCL_2749		lymph_node	Metastasis	Bladder Cancer	Transitional Cell Carcinoma				urinary_tract	bladder_carcinoma	bladder_transitional_cell
ACH-001411	UM-UC-5	UMUC5	UMUC5_URINARY_TRACT			Female	Sigma-Aldrich	2.0	-2.6638571238353568	Adherent	EMEM (EBSS) + 10% FBS + 2 mM Glutamine + 1% Non Essential Amino Acids (NEAA)	89.9	CVCL_2750		urinary_tract	Primary	Bladder Cancer	Squamous Cell Carcinoma				urinary_tract	bladder_carcinoma	bladder_squamous
ACH-001412	UM-UC-10	UMUC10	UMUC10_URINARY_TRACT			Unknown	Sigma-Aldrich	2.0	-4.296343932915079	Adherent	EMEM (EBSS) + 10% FBS + 2 mM Glutamine + 1% Non Essential Amino Acids (NEAA)	91.5	CVCL_2744		urinary_tract	Primary	Bladder Cancer	Transitional Cell Carcinoma				urinary_tract	bladder_carcinoma	bladder_transitional_cell
ACH-001413	UM-UC-11	UMUC11	UMUC11_URINARY_TRACT			Male	Sigma-Aldrich	2.0	-3.0491818765546785	Adherent	EMEM (EBSS) + 10% FBS + 2 mM Glutamine + 1% Non Essential Amino Acids (NEAA)	81.9	CVCL_2745		urinary_tract	Primary	Bladder Cancer	Transitional Cell Carcinoma				urinary_tract	bladder_carcinoma	bladder_transitional_cell
ACH-001414	UM-UC-6	UMUC6	UMUC6_URINARY_TRACT			Male	Sigma-Aldrich	1.0	-3.989009208243291	Adherent	EMEM (EBSS) + 10% FBS + 2 mM Glutamine + 1% Non Essential Amino Acids (NEAA)	80.7	CVCL_2751		urinary_tract	Primary	Bladder Cancer	Transitional Cell Carcinoma				urinary_tract	bladder_carcinoma	bladder_transitional_cell
ACH-001415	UM-UC7	UMUC7	UMUC7_URINARY_TRACT			Male	Sigma-Aldrich	2.0	-2.647926881671902	Adherent	EMEM (EBSS) + 10% FBS + 2 mM Glutamine + 1% Non Essential Amino Acids (NEAA)	61.7	CVCL_2752		urinary_tract	Primary	Bladder Cancer	Transitional Cell Carcinoma				urinary_tract	bladder_carcinoma	bladder_transitional_cell
ACH-001416	UM-UC9	UMUC9	UMUC9_URINARY_TRACT			Male	Sigma-Aldrich	2.0	-2.9198261861719907	Adherent	EMEM (EBSS) + 10% FBS + 2 mM Glutamine + 1% Non Essential Amino Acids (NEAA)	76.2	CVCL_2753		urinary_tract	Primary	Bladder Cancer	Transitional Cell Carcinoma				urinary_tract	bladder_carcinoma	bladder_transitional_cell
ACH-001417	UMC-11	UMC11	UMC11_LUNG		909779.0	Male	ATCC						CVCL_1784	1914.0	lung	Primary	Lung Cancer	Carcinoid		SIDM01183		lung	lung_carcinoid
ACH-001418	UWB1.289	UWB1289	UWB1289_OVARY		1480374.0	Female	ATCC	2.0	-5.424954653174944	Adherent	RPMI 1640 Medium + MEGM + 3%FBS	90.6	CVCL_B079	1596.0	ovary	Primary	Ovarian Cancer	Adenocarcinoma, serous	56	SIDM00815		ovary	ovary_adenocarcinoma	serous
ACH-001419	VP229	VP229	VP229_BREAST	VP229		Female	Sigma-Aldrich	2.0	-3.93525198070644	Adherent	MEBM (Clonetics, CC-3151) + MEGM SingleQuots (Clonetics, CC-4136) + 2% FBS + 2mM Glutamine. Fresh EGF (final concentration of 10ng/ml) should be added to the medium at each subculture	80.2			breast	Primary	Breast Cancer	Breast Ductal Carcinoma	47			breast	breast_ductal_carcinoma
ACH-001421	WERI-Rb-1	WERIRB1	WERIRB1_AUTONOMIC_GANGLIA			Female	ATCC	2.0	-2.4875820564623696	Suspension	RPMI 1640 + 10% FBS	64.8	CVCL_1792		eye	Primary	Eye Cancer	Retinoblastoma	1			eye	retinoblastoma
ACH-001422	WPE1-NA22	WPE1NA22	WPE1NA22_PROSTATE			Male	ATCC	2.0	-3.87217943758496	Adherent	Keratinocyte Serum Free Medium (K-SFM), Kit Catalog Number 17005-042	95.3			prostate	Primary	Prostate Cancer	Adenocarcinoma	54			prostate	prostate_adenocarcinoma
ACH-001430	TC138	TC138	TC138_BONE			Male	Academic lab	2.0	-1.6766227978382982	not found	not found	66.7	CVCL_4Z30		bone		Bone Cancer	Ewings Sarcoma				bone	Ewing_sarcoma		EWS_FLI
ACH-001431	TC205	TC205	TC205_BONE			Unknown	Academic lab	2.0	-2.6324452280201	not found	not found	53.6	CVCL_4Z31		bone		Bone Cancer	Ewings Sarcoma				bone	Ewing_sarcoma		EWS_FEV
ACH-001433	CCLF_PEDS_0008_T	CCLFPEDS0008T	CCLFPEDS0008T_SOFT_TISSUE			Unknown	Cancer Cell Line Factory	2.0	-3.6018109345124047	Adherent	SMBM: 95.0% + Fungizone 500.0 ng/mL, Pen Strep 1.0 %, Gentamicin 20.0 ug/mL, SMGM-2 Single Quots 5.0 %	44.8			soft_tissue	Metastasis	Sarcoma	Epithelioid				soft_tissue	epithelioid_sarcoma
ACH-001441	92-1	921	921_UVEA			Female	Sigma-Aldrich	0.0	-0.1238907391802323	Adherent	RPMI 1640 +10% FBS + 2mM Glutamine	40.0	CVCL_8607		uvea	Metastasis	Eye Cancer	Uveal Melanoma	76			eye	uveal_melanoma
ACH-001442	A388	A388	A388_SKIN		910697.0	Male	ATCC	2.0	-4.23195513994561	Adherent	DMEM + 10% FBS	86.0	CVCL_1063	948.0	lymph_node	Metastasis	Skin Cancer	Squamous Cell Carcinoma	86	SIDM00794		epidermoid_carcinoma	skin_squamous
ACH-001443	ASH-3	ASH3	ASH3_THYROID		1290722.0	Female	JCRB	2.0	-5.10593222186263	Adherent	DMEM:RPMI 1640 (1:1 mix) + 10% FBS	92.0	CVCL_2856	891.0	thyroid	Primary	Thyroid Cancer	Carcinoma	68	SIDM00491		thyroid	thyroid_carcinoma
ACH-001450	BLUE-1	BLUE1	BLUE1_HAEMATOPOIETIC_AND_LYMPHOID_TISSUE			Male	DSMZ	2.0	-3.414572804007624	Suspension	RPMI 1640 + 20% FBS	87.0	CVCL_1967		bone_marrow	Primary	Lymphoma	B-cell, Non-Hodgkins, Burkitts	29			lymphocyte	non_hodgkin_lymphoma	b_cell_burkitt
ACH-001451	BOKU	BOKU	BOKU_CERVIX			Female	JCRB	2.0	-4.0635109893286785	Adherent	Ham's F12 + 10% FBS	86.3			cervix	Primary	Cervical Cancer	Squamous Cell Carcinoma		SIDM00073		cervix	cervical_squamous
ACH-001452	BONNA-12	BONNA12	BONNA12_HAEMATOPOIETIC_AND_LYMPHOID_TISSUE		906695.0	Male	DSMZ						CVCL_1090	196.0	spleen	Metastasis	Leukemia	Hairy Cell	46	SIDM00984		blood	hairy_cell_leukemia
ACH-001453	BPH-1	BPH1	BPH1_PROSTATE		924105.0	Male	DSMZ	2.0	-3.468464324253574	Adherent	RPMI 1640 + 20% FBS + 20 ng/ml testosterone + 5 g/ml transferrin + 5 ng/ml sodium selenite + 5 g/ml insulin	86.2	CVCL_1091	1223.0	prostate	Primary	Prostate Cancer	Prostate Hyperplasia	68	SIDM00964		prostate	prostate_hyperplasia
ACH-001454	C10	C10	C10_LARGE_INTESTINE			Male	ECACC	2.0	-1.6121185436677163	Adherent	IMDM + 10% FBS + 2 mM Glutamine	88.5	CVCL_5245		large_intestine	Primary	Colon/Colorectal Cancer	Adenocarcinoma	71			colorectal	colorectal_adenocarcinoma
ACH-001456	C125PM	C125PM	C125PM_LARGE_INTESTINE			Unknown	ECACC	0.0	-0.3135133556018387	Adherent	IMDM + 10% FBS + 2 mM Glutamine	83.5	CVCL_8175		large_intestine	Primary	Colon/Colorectal Cancer	Adenocarcinoma				colorectal	colorectal_adenocarcinoma
ACH-001458	C75	C75	C75_LARGE_INTESTINE			Male	ECACC	2.0	-2.2963084030997063	Adherent	IMDM + 10% FBS + 2 mM Glutamine	42.9	CVCL_5248		large_intestine	Primary	Colon/Colorectal Cancer	Adenocarcinoma	56			colorectal	colorectal_adenocarcinoma
ACH-001459	C80	C80	C80_LARGE_INTESTINE			Male	ECACC	2.0	-2.518777236923888	Adherent	IMDM + 10% FBS + 2 mM Glutamine	89.2	CVCL_5249		large_intestine	Primary	Colon/Colorectal Cancer	Adenocarcinoma	69			colorectal	colorectal_adenocarcinoma
ACH-001460	C84	C84	C84_LARGE_INTESTINE			Male	ECACC	2.0	-4.1117076025117205	Adherent	IMDM + 10% FBS + 2 mM Glutamine	90.6	CVCL_5250		large_intestine	Primary	Colon/Colorectal Cancer	Adenocarcinoma	67			colorectal	colorectal_adenocarcinoma
ACH-001461	C99	C99	C99_LARGE_INTESTINE			Male	ECACC	2.0	-1.568576543727631	Adherent	IMDM + 10% FBS + 2 mM Glutamine	45.4	CVCL_8176		large_intestine	Primary	Colon/Colorectal Cancer	Adenocarcinoma	69			colorectal	colorectal_adenocarcinoma
ACH-001484	CI	CI	CI_HAEMATOPOIETIC_AND_LYMPHOID_TISSUE			Female	DSMZ	2.0	-3.0009638656940294	Suspension	RPMI 1640 + 20% FBS	85.8	CVCL_Y548		haematopoietic_and_lymphoid_tissue	Primary	Leukemia	B-cell, unspecified	47			blood	unspecified_leukemia	b_cell
ACH-001485	CII	CII	CII_HAEMATOPOIETIC_AND_LYMPHOID_TISSUE			Female	DSMZ	1.0	-1.3556071376752663	Loosely Adherent	RPMI 1640 + 10% FBS	42.0	CVCL_0D73		haematopoietic_and_lymphoid_tissue	Primary	Leukemia	B-cell, unspecified	47			blood	unspecified_leukemia	b_cell
ACH-001489	COR-L32	CORL32	CORL32_LUNG		1322212.0	Unknown	Sigma-Aldrich						CVCL_2413	1168.0	bone_marrow	Metastasis	Lung Cancer	Non-Small Cell Lung Cancer (NSCLC), Squamous Cell Carcinoma		SIDM00508		lung	NSCLC	NSCLC_squamous
ACH-001490	COR-L321	CORL321	CORL321_LUNG		1322213.0	Female	Sigma-Aldrich						CVCL_2414	1484.0	lung	Primary	Lung Cancer	Carcinoma	58	SIDM00507		lung	lung_carcinoma
ACH-001494	EGI-1	EGI1	EGI1_BILIARY_TRACT		906853.0	Male	DSMZ	2.0	-4.407616859817177	Adherent	MEM + 10% FBS + 2x MEM amino acids (both essential and non-essential) + 4 mM L-glutamine + 1 mM sodium pyruvate	77.9	CVCL_1193	1315.0	biliary_tract	Primary	Bile Duct Cancer	Cholangiocarcinoma, extrahepatic	52	SIDM01050		bile_duct	cholangiocarcinoma	extrahepatic
ACH-001495	EMTOKA	EMTOKA	EMTOKA_ENDOMETRIUM			Female	JCRB	1.0	-3.574348667501927	Adherent	RPMI 1640 + 10% FBS	79.3			endometrium	Primary	Endometrial/Uterine Cancer	Uterine Carcinosarcoma	64			uterus	uterine_carcinosarcoma
ACH-001496	ESO26	ESO26	ESO26_OESOPHAGUS		1503366.0	Male	Sigma-Aldrich	2.0	-6.049858722521419	Loosely Adherent	RPMI 1640 + 10% FBS + 2 mM Glutamine	92.3	CVCL_2035	1680.0	oesophagus	Primary	Esophageal Cancer	Adenocarcinoma	56	SIDM00539		esophagus	esophagus_adenocarcinoma
ACH-001497	ESO51	ESO51	ESO51_OESOPHAGUS		1503367.0	Male	Sigma-Aldrich	0.0	-2.9301099330830422	Suspension	RPMI 1640 + 10% FBS + 2 mM Glutamine	84.6	CVCL_2036	668.0	oesophagus	Primary	Esophageal Cancer	Adenocarcinoma		SIDM00538		esophagus	esophagus_adenocarcinoma
ACH-001498	Farage	FARAGE	FARAGE_HAEMATOPOIETIC_AND_LYMPHOID_TISSUE		1297449.0	Female	ATCC	1.0	-3.683456628208938	Suspension	RPMI 1640 + 10% FBS	60.0	CVCL_3302	1772.0	lymph_node	Metastasis	Lymphoma	B-cell, Non-Hodgkins		SIDM00859		lymphocyte	non_hodgkin_lymphoma	b_cell
ACH-001500	FLO-1	FLO1	FLO1_OESOPHAGUS		1503361.0	Male	Sigma-Aldrich	2.0	-3.0997283417847723	Adherent	DMEM + 10% FBS + 2mM Glutamine	70.1	CVCL_2045	1019.0	oesophagus	Primary	Esophageal Cancer	Adenocarcinoma		SIDM01041		esophagus	esophagus_adenocarcinoma
ACH-001509	H357	H357	H357_UPPER_AERODIGESTIVE_TRACT			Male	Sigma-Aldrich	2.0	-2.409461095757547	Adherent	DMEM:HAMS F12 (1:1 mix) + 10%FBS + 2mM Glutamine + 0.5 ug/ml sodium hydrocortisone succinate	92.3	CVCL_2462		upper_aerodigestive_tract	Primary	Head and Neck Cancer	Squamous Cell Carcinoma, tongue	74			upper_aerodigestive	upper_aerodigestive_squamous	tongue
ACH-001510	H376	H376	H376_UPPER_AERODIGESTIVE_TRACT			Female	Sigma-Aldrich	2.0	-4.23598338524261	Adherent	DMEM:HAMS F12 (1:1 mix) + 10%FBS + 2mM Glutamine + 0.5 ug/ml sodium hydrocortisone succinate	88.2			upper_aerodigestive_tract	Primary	Head and Neck Cancer	Squamous Cell Carcinoma, oral	40			upper_aerodigestive	upper_aerodigestive_squamous	oral
ACH-001511	H413	H413	H413_UPPER_AERODIGESTIVE_TRACT			Female	Sigma-Aldrich	2.0	-4.462966509558053	Adherent	DMEM:HAMS F12 (1:1 mix) + 10%FBS + 2mM Glutamine + 0.5 ug/ml sodium hydrocortisone succinate	91.4			upper_aerodigestive_tract	Primary	Head and Neck Cancer	Squamous Cell Carcinoma, buccal mucosa	53			upper_aerodigestive	upper_aerodigestive_squamous	buccal_mucosa
ACH-001513	HCA-1	HCA1	HCA1_CERVIX			Female	JCRB	2.0	-4.4256195019855795	Adherent	EMEM + 10% FBS	87.4			cervix	Metastasis	Cervical Cancer	Endocervical Adenocarcinoma				cervix	cervical_adenocarcinoma	endocervical
ACH-001514	HCC1008	HCC1008	HCC1008_BREAST			Female	ATCC						CVCL_1244		lymph_node	Metastasis	Breast Cancer	Breast Ductal Carcinoma	67			breast	breast_ductal_carcinoma	ERpos_HER2pos
ACH-001515	HCS-2	HCS2	HCS2_CERVIX			Female	JCRB	2.0	-3.9224376414979063	Adherent	EMEM + 15% FBS	97.0			cervix	Metastasis	Cervical Cancer	Squamous Cell Carcinoma	42			cervix	cervical_squamous
ACH-001516	HCSC-1	HCSC1	HCSC1_CERVIX			Female	JCRB								ascites	Primary	Cervical Cancer	Endocervical Carcinoma	48			cervix	cervical_carcinoma	endocervical
ACH-001517	HEC-1	HEC1	HEC1_ENDOMETRIUM		907051.0	Female	JCRB	2.0	-3.7591260537816704	Adherent	EMEM + 10% FBS	97.0	CVCL_1274	474.0	endometrium	Primary	Endometrial/Uterine Cancer	Endometrial Adenocarcinoma	71	SIDM00596		uterus	endometrial_adenocarcinoma
ACH-001518	HEC-116	HEC116	HEC116_ENDOMETRIUM			Female	JCRB	1.0	-3.5884612140516747	Adherent	EMEM + 15% FBS	81.0			endometrium	Primary	Endometrial/Uterine Cancer	Endometrial Adenocarcinoma				uterus	endometrial_adenocarcinoma
ACH-001519	H-EMC-SS	HEMCSS	HEMCSS_BONE		907290.0	Female	Sigma-Aldrich						CVCL_1238	1921.0	soft_tissue	Primary	Bone Cancer	Chondrosarcoma	77	SIDM00535		bone	chondrosarcoma
ACH-001520	HG-3	HG3	HG3_HAEMATOPOIETIC_AND_LYMPHOID_TISSUE			Male	DSMZ	2.0	-3.185992824413627	Mixed	RPMI 1640 + 10% FBS	84.9			haematopoietic_and_lymphoid_tissue	Primary	Leukemia	B-cell, unspecified	70			blood	unspecified_leukemia	b_cell
ACH-001521	HKA-1	HKA1	HKA1_SKIN			Female	JCRB	1.0	-2.925944326835892	Adherent	DMEM + 20% FBS	77.1	CVCL_2943		skin	Primary	Skin Cancer	Squamous Cell Carcinoma	77			skin	skin_squamous	keratoacanthoma
ACH-001522	HMY-1	HMY1	HMY1_SKIN			Male	JCRB	2.0	-3.6996348997894937	Adherent	DMEM + 10% FBS	85.5	CVCL_2950		lymph_node	Metastasis	Skin Cancer	Melanoma	62			skin	melanoma
ACH-001523	HSC-1	HSC1	HSC1_SKIN			Male	JCRB	2.0	-3.9612825705890637	Adherent	DMEM + 20% FBS	85.4	CVCL_2807		skin	Primary	Skin Cancer	Squamous Cell Carcinoma	75			skin	skin_squamous
ACH-001524	HSC-5	HSC5	HSC5_SKIN			Male	JCRB	2.0	-3.8502822726897454	Adherent	IMDM + 10% FBS	89.2	CVCL_0314		skin	Primary	Skin Cancer	Squamous Cell Carcinoma	75			skin	skin_squamous
ACH-001525	HT-3	HT3	HT3_CERVIX		907068.0	Female	ATCC	1.0	-2.9585869905611233	Adherent	McCoy's 5a Medium Modified +10% FBS	95.0	CVCL_1293	1393.0	lymph_node	Metastasis	Cervical Cancer	Carcinoma	59	SIDM00679		cervix	cervical_carcinoma
ACH-001526	HuO9	HUO9	HUO9_BONE		907072.0	Female	JCRB	2.0	-2.9291253085769244	Adherent	RPMI 1640 + 10% FBS	54.4	CVCL_1298	330.0	bone	Primary	Bone Cancer	Osteosarcoma	13	SIDM00599		bone	osteosarcoma
ACH-001528	IHH-4	IHH4	IHH4_THYROID		1240154.0	Male	JCRB	2.0	-3.571930327435372	Adherent	RPMI 1640:DMEM (1:1 mix) + 10% FBS	92.3	CVCL_2960	331.0	lymph_node	Metastasis	Thyroid Cancer	Carcinoma, papillary	75	SIDM00600		thyroid	thyroid_carcinoma	papillary
ACH-001529	JAR	JAR	JAR_PLACENTA		907175.0	Male	ATCC	2.0	-4.264929298649961	Adherent	RPMI 1640 + 10% FBS	97.8	CVCL_0360	633.0	Placenta	Primary	Endometrial/Uterine Cancer	Choriocarcinoma	0	SIDM01039		uterus	choriocarcinoma
ACH-001530	JEG-3	JEG3	JEG3_PLACENTA		907176.0	Male	ATCC	1.0	-3.5902704562075685	Adherent	EMEM + 10% FBS	95.1	CVCL_0363	1195.0	central_nervous_system	Metastasis	Endometrial/Uterine Cancer	Choriocarcinoma		SIDM01218		uterus	choriocarcinoma
ACH-001532	JMU-RTK-2	JMURTK2	JMURTK2_SOFT_TISSUE			Female	JCRB	2.0	-3.720244124179613	Adherent	DMEM + 10% FBS	69.5	CVCL_4W58		central_nervous_system	Metastasis	Rhabdoid	Malignant Rhabdoid Tumor	1			kidney	malignant_rhabdoid_tumor
ACH-001536	KKU-100	KKU100	KKU100_BILIARY_TRACT			Female	JCRB	2.0	-2.4295534145357336	Adherent	DMEM + 10% FBS	64.1	CVCL_3996		liver	Primary	Bile Duct Cancer	Cholangiocarcinoma, extrahepatic	65			bile_duct	cholangiocarcinoma	extrahepatic
ACH-001538	KKU-213	KKU213	KKU213_BILIARY_TRACT	KKU-M213		Male	JCRB	2.0	-3.752433752390005	Adherent	DMEM + 10% FBS	79.1	CVCL_M261		biliary_tract	Primary	Bile Duct Cancer	Cholangiocarcinoma, intrahepatic	58			bile_duct	cholangiocarcinoma	intrahepatic
ACH-001539	KML-1	KML1	KML1_HAEMATOPOIETIC_AND_LYMPHOID_TISSUE			Female	JCRB	2.0	-2.5529941493241326	Suspension	RPMI 1640 + 20% FBS	60.0			pleural_effusion	Primary	Lymphoma	B-cell, Non-Hodgkins	28			lymphocyte	non_hodgkin_lymphoma	b_cell
ACH-001540	KMLS-1	KMLS1	KMLS1_SOFT_TISSUE			Unknown	JCRB						CVCL_2980		soft_tissue	Primary	Liposarcoma					soft_tissue	liposarcoma
ACH-001541	KMS-28PE	KMS28PE	KMS28PE_HAEMATOPOIETIC_AND_LYMPHOID_TISSUE			Female	JCRB						CVCL_2995		pleural_effusion	Primary	Myeloma	Multiple Myeloma	77			plasma_cell	multiple_myeloma
ACH-001542	KON	KON	KON_UPPER_AERODIGESTIVE_TRACT		1298215.0	Male	JCRB	2.0	-4.488770997433014	Adherent	DMEM + 10% FBS	92.4	CVCL_3001	314.0	upper_aerodigestive_tract	Metastasis	Head and Neck Cancer	Squamous Cell Carcinoma	76	SIDM00604		upper_aerodigestive	upper_aerodigestive_squamous
ACH-001543	KOSC-2 cl3-43	KOSC2CL343	KOSC2CL343_UPPER_AERODIGESTIVE_TRACT	KOSC-2		Male	JCRB	1.0	-4.2018621587436185	Adherent	RPMI 1640 + 10% FBS	93.1			upper_aerodigestive_tract	Primary	Head and Neck Cancer	Squamous Cell Carcinoma, oral	51			upper_aerodigestive	upper_aerodigestive_squamous	oral
ACH-001544	KYAE-1	KYAE1	KYAE1_OESOPHAGUS		1503368.0	Male							CVCL_1825	1624.0	pleural_effusion	Metastasis	Esophageal Cancer	Adenocarcinoma		SIDM00530		esophagus	esophagus_adenocarcinoma
ACH-001548	LS	LS	LS_AUTONOMIC_GANGLIA			Female	DSMZ	2.0	-2.12762695156	Adherent	RPMI 1640 + 10% FBS	73.1	CVCL_2105		autonomic_ganglia	Metastasis	Neuroblastoma		1.3			peripheral_nervous_system	neuroblastoma
ACH-001549	Lu-135	LU135	LU135_LUNG		713899.0	Male	JCRB	2.0	-4.230912097499006	Suspension	RPMI 1640 + 10% FBS	96.2	CVCL_1389	207.0	lung	Primary	Lung Cancer	Small Cell Lung Cancer (SCLC)	69	SIDM00294		lung	SCLC
ACH-001550	MCC13	MCC13	MCC13_SKIN			Female	Sigma-Aldrich	2.0	-3.908089886702984	Adherent	RPMI 1640 + 15% FBS (with 2 mM L-Glutamine + 25 mM HEPES)	57.0	CVCL_2583		lymph_node	Metastasis	Skin Cancer	Merkel Cell Carcinoma		SIDM00007		skin	merkel_cell_carcinoma
ACH-001551	MCC14/2	MCC142	MCC142_SKIN			Male	Sigma-Aldrich	2.0	-4.6969687300088845	Adherent	RPMI 1640 + 15% FBS (with 2 mM L-Glutamine + 25 mM HEPES)	89.3	CVCL_2584		lymph_node	Metastasis	Skin Cancer	Merkel Cell Carcinoma	80			skin	merkel_cell_carcinoma
ACH-001552	MCC26	MCC26	MCC26_SKIN			Female	Sigma-Aldrich	2.0	-2.6522077432189457	Adherent	RPMI 1640 + 15% FBS (with 2 mM L-Glutamine + 25 mM HEPES)	50.7	CVCL_2585		skin	Primary	Skin Cancer	Merkel Cell Carcinoma		SIDM00006		skin	merkel_cell_carcinoma
ACH-001554	mel-202	MEL202	MEL202_UVEA			Female	ECACC	2.0	-4.7490071380744165	Adherent	RPMI 1640 + 10% FBS + 2mM Glutamine	73.2	CVCL_C301		uvea	Primary	Eye Cancer	Uveal Melanoma				eye	uveal_melanoma
ACH-001555	Mero-14	MERO14	MERO14_PLEURA			Male	Sigma-Aldrich	2.0	-2.4634093621712534	Adherent	Ham's F10 + 15% FBS + 2mM Glutamine	85.5	CVCL_2590		pleural_effusion	Primary	Lung Cancer	Mesothelioma	60			lung	mesothelioma
ACH-001556	Mero-25	MERO25	MERO25_PLEURA			Male	Sigma-Aldrich	2.0	-3.2748210011516203	Adherent	Ham's F10 + 15% FBS + 2mM Glutamine	93.2	CVCL_2591		pleural_effusion	Primary	Lung Cancer	Mesothelioma	60			lung	mesothelioma
ACH-001557	Mero-41	MERO41	MERO41_PLEURA			Male	Sigma-Aldrich	1.0	-3.3666102295980687	Adherent	Ham's F10 + 15% FBS + 2mM Glutamine	92.0	CVCL_2592		pleural_effusion	Primary	Lung Cancer	Mesothelioma	60			lung	mesothelioma
ACH-001558	Mero-48a	MERO48A	MERO48A_PLEURA			Male	Sigma-Aldrich						CVCL_2593		pleural_effusion	Primary	Lung Cancer	Mesothelioma				lung	mesothelioma
ACH-001559	Mero-82	MERO82	MERO82_PLEURA			Unknown	Sigma-Aldrich	1.0	-2.843386601627754	Adherent	Ham's F10 + 15% FBS + 2mM Glutamine	91.2	CVCL_2594		pleural_effusion	Primary	Lung Cancer	Mesothelioma				lung	mesothelioma
ACH-001560	Mero-83	MERO83	MERO83_PLEURA			Male	Sigma-Aldrich	1.0	-3.6641607064955592	Adherent	Ham's F10 + 15% FBS + 2mM Glutamine	62.9	CVCL_2595		pleural_effusion	Primary	Lung Cancer	Mesothelioma				lung	mesothelioma
ACH-001561	Mero-84	MERO84	MERO84_PLEURA			Male	Sigma-Aldrich						CVCL_2596		pleural_effusion	Primary	Lung Cancer	Mesothelioma				lung	mesothelioma
ACH-001562	Mero-95	MERO95	MERO95_PLEURA			Male	Sigma-Aldrich	2.0	-4.133281605541103	Adherent	Ham's F10 + 15% FBS + 2mM Glutamine	80.0	CVCL_2597		pleural_effusion	Primary	Lung Cancer	Mesothelioma				lung	mesothelioma
ACH-001563	MM127	MM127	MM127_SKIN			Male	Sigma-Aldrich	2.0	-3.5668187288474233	Adherent	RPMI 1640 + 10% FBS (with 2 mM L-Glutamine + 25 mM HEPES)	63.2	CVCL_2601		skin	Metastasis	Skin Cancer	Melanoma, amelanotic				skin	melanoma	amelanotic
ACH-001566	MM370	MM370	MM370_SKIN			Male	Sigma-Aldrich	1.0	-4.182267044484648	Adherent	RPMI 1640 + 10% FBS (with 2 mM L-Glutamine + 25 mM HEPES)	84.2	CVCL_2605		lymph_node	Metastasis	Skin Cancer	Melanoma				skin	melanoma
ACH-001567	MM383	MM383	MM383_SKIN			Male	Sigma-Aldrich	2.0	-4.009685310666828	Adherent	RPMI 1640 (with 2 mM L-Glutamine + 25 mM HEPES) + 10% FBS	87.4	CVCL_2606		lymph_node	Metastasis	Skin Cancer	Melanoma				skin	melanoma
ACH-001568	MM386	MM386	MM386_SKIN			Male	Sigma-Aldrich	2.0	-4.6376951851518795	Adherent	RPMI 1640 + 10% FBS (with 2 mM L-Glutamine + 25 mM HEPES)	89.5	CVCL_2607		lymph_node	Metastasis	Skin Cancer	Melanoma				skin	melanoma
ACH-001569	MM415	MM415	MM415_SKIN			Male	Sigma-Aldrich						CVCL_2608		lymph_node	Metastasis	Skin Cancer	Melanoma				skin	melanoma
ACH-001570	MM426	MM426	MM426_SKIN			Male	Sigma-Aldrich	2.0	-4.097916347521404	Adherent	RPMI 1640 + 10% FBS (with 2 mM L-Glutamine + 25 mM HEPES)	55.5	CVCL_2609		lymph_node	Metastasis	Skin Cancer	Melanoma				skin	melanoma
ACH-001573	MOLM-1	MOLM1	MOLM1_HAEMATOPOIETIC_AND_LYMPHOID_TISSUE			Male	DSMZ	0.0	-0.0213283204073872	Suspension	RPMI 1640 + 20% FBS	56.6	CVCL_2118		bone_marrow	Metastasis	Leukemia	Chronic Myelogenous Leukemia (CML)	41			blood	CML
ACH-001574	MOLM-14	MOLM14	MOLM14_HAEMATOPOIETIC_AND_LYMPHOID_TISSUE			Male	DSMZ	2.0	-2.9842326366721785	Suspension	RPMI 1640 + 20% FBS	66.0			haematopoietic_and_lymphoid_tissue	Primary	Leukemia	Acute Myelogenous Leukemia (AML)	20	SIDM00436		blood	AML
ACH-001577	MUTZ-8	MUTZ8	MUTZ8_HAEMATOPOIETIC_AND_LYMPHOID_TISSUE			Female	DSMZ	2.0	-2.9581995710527784	Suspension	alpha-MEM + 20% FBS + 10 ng/ml GM-CSF or 20% vol conditioned medium of cell line 5637 (DSM ACC 35)	84.0			haematopoietic_and_lymphoid_tissue	Primary	Leukemia	Acute Myelogenous Leukemia (AML)	63			blood	AML
ACH-001578	NCCIT	NCCIT	NCCIT_TESTIS		908441.0	Male	ATCC						CVCL_1451	1098.0	lung	Primary	Embryonal Cancer	Carcinoma		SIDM00655		embryo	embryo_carcinoma
ACH-001591	NCI-H1417	NCIH1417	NCIH1417_LUNG	H1417	688001.0	Female	ATCC						CVCL_1469	423.0	lung	Primary	Lung Cancer	Small Cell Lung Cancer (SCLC)	61	SIDM00642		lung	SCLC
ACH-001599	NCI-H64	NCIH64	NCIH64_LUNG	H64	688026.0	Female	ATCC						CVCL_1573	1371.0	lymph_node	Metastasis	Lung Cancer	Small Cell Lung Cancer (SCLC)	48	SIDM01126		lung	SCLC
ACH-001603	NH-12	NH12	NH12_AUTONOMIC_GANGLIA		908447.0	Male	JCRB						CVCL_1605	1546.0	autonomic_ganglia	Primary	Neuroblastoma		1	SIDM00577		peripheral_nervous_system	neuroblastoma
ACH-001605	no.10	NO10	NO10_CENTRAL_NERVOUS_SYSTEM	ONDA10	908452.0	Male	JCRB						CVCL_3075	36.0	central_nervous_system	Primary	Brain Cancer	Glioblastoma	62	SIDM00574		central_nervous_system	glioma	glioblastoma
ACH-001606	no.11	NO11	NO11_CENTRAL_NERVOUS_SYSTEM	ONDA11	908450.0	Female	JCRB						CVCL_3076	1489.0	central_nervous_system	Primary	Brain Cancer	Glioblastoma	64	SIDM00573		central_nervous_system	glioma	glioblastoma
ACH-001607	NOZ	NOZ	NOZ_LIVER			Female	JCRB	2.0	-3.6330455995938635	Adherent	Williams'E medium + 10% FBS	95.7	CVCL_3079		ascites	Metastasis	Gallbladder Cancer	Adenocarcinoma	48			bile_duct	gallbladder_adenocarcinoma
ACH-001608	NP 2	NP2	NP2_CENTRAL_NERVOUS_SYSTEM			Male	JCRB	2.0	-4.4132067224944596	Adherent	DMEM + 10% FBS	88.9			central_nervous_system	Primary	Brain Cancer	Glioblastoma	63			central_nervous_system	glioma	glioblastoma
ACH-001609	NP 3	NP3	NP3_CENTRAL_NERVOUS_SYSTEM			Male	JCRB	2.0	-4.092584752881457	Adherent	DMEM + 10% FBS	84.0			central_nervous_system	Primary	Brain Cancer	Glioblastoma	64			central_nervous_system	glioma	glioblastoma
ACH-001610	NP 5	NP5	NP5_CENTRAL_NERVOUS_SYSTEM			Male	JCRB	2.0	-2.1738017572309185	Adherent	DMEM + 10% FBS	73.6	CVCL_1R17		central_nervous_system	Primary	Brain Cancer	Glioblastoma	27			central_nervous_system	glioma	glioblastoma
ACH-001611	NP 8	NP8	NP8_CENTRAL_NERVOUS_SYSTEM			Female	JCRB	1.0	-3.7069153991826567	Adherent	DMEM + 10% FBS	54.4	CVCL_4W66		central_nervous_system	Primary	Brain Cancer	Glioblastoma	38			central_nervous_system	glioma	glioblastoma
ACH-001613	OCI-AML4	OCIAML4	OCIAML4_HAEMATOPOIETIC_AND_LYMPHOID_TISSUE			Female	DSMZ	0.0	-2.9738706197354015	Suspension	alpha-MEM + 20% FBS + 20% vol conditioned medium of cell line 5637 (DSM ACC 35) (or 10-20 ng/ml GM-CSF)	23.0			haematopoietic_and_lymphoid_tissue	Primary	Leukemia	Acute Myelogenous Leukemia (AML)	35			blood	AML
ACH-001616	OCI-LY18	OCILY18	OCILY18_HAEMATOPOIETIC_AND_LYMPHOID_TISSUE			Male	DSMZ	2.0	-5.3810396859175365	Suspension	RPMI 1640 + 10% FBS	85.0			pleural_effusion	Primary	Lymphoma	Diffuse Large B-cell Lymphoma (DLBCL)	56			lymphocyte	non_hodgkin_lymphoma	DLBCL
ACH-001617	OCI-LY7	OCILY7	OCILY7_HAEMATOPOIETIC_AND_LYMPHOID_TISSUE		1659819.0	Male	DSMZ						CVCL_1881	1606.0	haematopoietic_and_lymphoid_tissue	Primary	Lymphoma	Diffuse Large B-cell Lymphoma (DLBCL)	48	SIDM00459		lymphocyte	non_hodgkin_lymphoma	DLBCL
ACH-001618	OCI-M2	OCIM2	OCIM2_HAEMATOPOIETIC_AND_LYMPHOID_TISSUE			Unknown	DSMZ	2.0	-3.1796333085097785	Suspension	IMDM + 20% FBS	84.8	CVCL_2150		haematopoietic_and_lymphoid_tissue	Primary	Leukemia	Acute Myelogenous Leukemia (AML)	56			blood	AML
ACH-001619	OCUG-1	OCUG1	OCUG1_BILIARY_TRACT			Male	JCRB	2.0	-2.386810827312797	Adherent	DMEM + 10% FBS + 0.5mM pyruvate, 2mM glutamine	79.1			ascites	Metastasis	Gallbladder Cancer	Adenocarcinoma	43			bile_duct	gallbladder_adenocarcinoma
ACH-001622	Onda 7	ONDA7	ONDA7_CENTRAL_NERVOUS_SYSTEM			Male	JCRB	1.0	-4.687948543881827	Adherent	DMEM + 10% FBS	66.0			central_nervous_system	Primary	Brain Cancer	Glioblastoma	51			central_nervous_system	glioma	glioblastoma
ACH-001623	Onda 8	ONDA8	ONDA8_CENTRAL_NERVOUS_SYSTEM			Female	JCRB	2.0	-3.625424782764168	Adherent	DMEM + 10% FBS	83.7			central_nervous_system	Primary	Brain Cancer	Glioblastoma	31			central_nervous_system	glioma	glioblastoma
ACH-001624	Onda 9	ONDA9	ONDA9_CENTRAL_NERVOUS_SYSTEM			Male	JCRB	2.0	-2.1983673802299823	Adherent	DMEM + 10% FBS	77.0	CVCL_1R14		central_nervous_system	Primary	Brain Cancer	Glioblastoma	58			central_nervous_system	glioma	glioblastoma
ACH-001625	OSC-19	OSC19	OSC19_UPPER_AERODIGESTIVE_TRACT		1298362.0	Male	JCRB						CVCL_3086	1253.0	lymph_node	Metastasis	Head and Neck Cancer	Squamous Cell Carcinoma	61	SIDM00566		upper_aerodigestive	upper_aerodigestive_squamous
ACH-001626	OSC-20	OSC20	OSC20_UPPER_AERODIGESTIVE_TRACT		1240196.0	Female	JCRB						CVCL_3087	1254.0	lymph_node	Metastasis	Head and Neck Cancer	Squamous Cell Carcinoma	59	SIDM00565		upper_aerodigestive	upper_aerodigestive_squamous
ACH-001627	P4E6	P4E6	P4E6_PROSTATE			Male	Sigma-Aldrich	2.0	-5.839683273794146	Adherent	Stemline Keratinocyte Medium II (Sigma S0196) + Stemline Keratinocyte Growth Supplement (Sigma S9945) + 2% FBS + 2 mM Glutamine. Addition of 2% serum was found to increase cell viability.	90.0			prostate	Primary	Prostate Cancer	Adenocarcinoma				prostate	prostate_adenocarcinoma
ACH-001628	PEA1	PEA1	PEA1_OVARY			Female	Sigma-Aldrich	2.0	-2.469182562954209	Adherent	RPMI 1640 + 10% FBS + 2mM Glutamine + 2mM Sodium Pyruvate	79.2	CVCL_2682		pleural_effusion	Metastasis	Ovarian Cancer	Cystadenocarcinoma				ovary	ovary_adenocarcinoma
ACH-001630	PEO1	PEO1	PEO1_OVARY		1480372.0	Female	Sigma-Aldrich	2.0	-5.774560793464475	Adherent	RPMI 1640 + 10% FBS + 2mM Glutamine + 2mM Sodium Pyruvate	87.2	CVCL_2686	177.0	ascites	Metastasis	Ovarian Cancer	Cystadenocarcinoma		SIDM00472		ovary	ovary_adenocarcinoma
ACH-001632	PEO4	PEO4	PEO4_OVARY			Female	Sigma-Aldrich						CVCL_2690		ascites	Metastasis	Ovarian Cancer	Cystadenocarcinoma		SIDM00471		ovary	ovary_adenocarcinoma
ACH-001634	PGA-1	PGA1	PGA1_HAEMATOPOIETIC_AND_LYMPHOID_TISSUE			Male	DSMZ	2.0	-4.434026529918709	Suspension	RPMI 1640 + 10% FBS	92.7	CVCL_Y545		haematopoietic_and_lymphoid_tissue	Primary	Leukemia	Chronic Lymphoblastic Leukemia (CLL), B-cell				blood	CLL	b_cell
ACH-001636	Ramos	RAMOS	RAMOS_HAEMATOPOIETIC_AND_LYMPHOID_TISSUE	RA 1		Male	ATCC	0.0	-0.8238667537781548	Suspension	RPMI 1640 + 10% FBS	56.0			ascites	Primary	Lymphoma	B-cell, Non-Hodgkins, Burkitts	3	SIDM01094		lymphocyte	non_hodgkin_lymphoma	b_cell_burkitt
ACH-001638	RC-K8	RCK8	RCK8_HAEMATOPOIETIC_AND_LYMPHOID_TISSUE		1330995.0	Male	DSMZ	0.0	-0.3444081188088517	Suspension	RPMI 1640 + 15% FBS	75.8	CVCL_1883	283.0	ascites	Primary	Lymphoma	B-cell		SIDM00448		lymphocyte	lymphoma_unspecified	b_cell
ACH-001639	ROS-50	ROS50	ROS50_HAEMATOPOIETIC_AND_LYMPHOID_TISSUE		1331025.0	Male	DSMZ						CVCL_1887	1764.0	haematopoietic_and_lymphoid_tissue	Primary	Leukemia	Acute Lymphoblastic Leukemia (ALL), B-cell	69	SIDM00415		blood	ALL	b_cell
ACH-001641	SAT	SAT	SAT_UPPER_AERODIGESTIVE_TRACT		1299050.0	Unknown	JCRB	2.0	-4.186270028202238	Adherent	RPMI 1640 + 10% FBS or DMEM + 10% FBS	91.0	CVCL_3160	562.0	upper_aerodigestive_tract	Primary	Head and Neck Cancer	Squamous Cell Carcinoma		SIDM00350		upper_aerodigestive	upper_aerodigestive_squamous
ACH-001642	SCC-3	SCC3	SCC3_HAEMATOPOIETIC_AND_LYMPHOID_TISSUE		910930.0	Female	JCRB	0.0	-2.1336981894101683	Suspension	RPMI 1640 + 10% FBS	94.0	CVCL_1683	1475.0	pleural_effusion	Primary	Lymphoma	B-cell, Non-Hodgkins	20	SIDM00384		lymphocyte	non_hodgkin_lymphoma	b_cell
ACH-001645	SEKI	SEKI	SEKI_SKIN			Female	JCRB	2.0	-3.0418603657800096	Suspension	RPMI 1640 + 20% FBS	72.5	CVCL_3162		skin	Primary	Skin Cancer	Melanoma	28			skin	melanoma
ACH-001647	SHI-1	SHI1	SHI1_HAEMATOPOIETIC_AND_LYMPHOID_TISSUE			Male	DSMZ	2.0	-3.6167735724623102	Suspension	IMDM + 20% FBS	64.1	CVCL_2191		bone_marrow	Metastasis	Leukemia	Acute Myelogenous Leukemia (AML)	37			blood	AML
ACH-001648	Shmac 4	SHMAC4	SHMAC4_PROSTATE			Unknown	Sigma-Aldrich	2.0	-5.892393395035912	Adherent	Stemline Keratinocyte Medium II (Sigma S0196) + Stemline Keratinocyte Growth Supplement (Sigma S9945) +2% FBS + 2 mM Glutamine. Addition of 2% serum was found to increase cell viability.	82.0			prostate	Primary	Prostate Cancer	Adenocarcinoma				prostate	prostate_adenocarcinoma
ACH-001649	Shmac 5	SHMAC5	SHMAC5_PROSTATE			Unknown	Sigma-Aldrich	2.0	-2.7866258776498607	Adherent	Stemline Keratinocyte Medium II (Sigma S0196) + Stemline Keratinocyte Growth Supplement (Sigma S9945) +2% FBS + 2 mM Glutamine. Addition of 2% serum was found to increase cell viability.	91.0			prostate	Primary	Prostate Cancer	Adenocarcinoma				prostate	prostate_adenocarcinoma
ACH-001650	SISO	SISO	SISO_CERVIX		1240212.0	Female	DSMZ	3.0	-4.464883150658384	Adherent	RPMI 1640 + 10% FBS	90.6	CVCL_2193	1498.0	cervix	Primary	Cervical Cancer	Cervical Adenocarcinoma	67	SIDM00394		cervix	cervical_adenocarcinoma
ACH-001651	SKG-I	SKGI	SKGI_ENDOMETRIUM			Female	JCRB	2.0	-2.8723039351823485	Adherent	Ham's F12 + 10% FBS	93.9	CVCL_2793		endometrium	Primary	Endometrial/Uterine Cancer	Endometrial Squamous Cell Carcinoma				uterus	endometrial_squamous
ACH-001652	SKG-II	SKGII	SKGII_ENDOMETRIUM			Female	JCRB	2.0	-4.6523974068501746	Adherent	Ham's F12 + 10% FBS	91.7			endometrium	Primary	Endometrial/Uterine Cancer	Endometrial Squamous Cell Carcinoma				uterus	endometrial_squamous
ACH-001653	SK-GT-2	SKGT2	SKGT2_STOMACH		1503364.0	Male	Sigma-Aldrich	2.0	-4.753841965953681	Adherent	RPMI 1640 + 10% FBS + 2mM Glutamine	91.2	CVCL_2194	1868.0	stomach	Primary	Gastric Cancer	Adenocarcinoma	72	SIDM00393		gastric	gastric_adenocarcinoma
ACH-001654	SK-GT-4	SKGT4	SKGT4_OESOPHAGUS		1503365.0	Male	Sigma-Aldrich	2.0	-4.126468453082041	Adherent	RPMI 1640 + 10% FBS + 2mM Glutamine	88.4	CVCL_2195	2164.0	oesophagus	Primary	Esophageal Cancer	Adenocarcinoma		SIDM00483		esophagus	esophagus_adenocarcinoma
ACH-001655	SKN	SKN	SKN_ENDOMETRIUM		1240215.0	Female	JCRB	2.0	-2.5788466147386884	Adherent	Ham's F12 + 10% FBS	54.0	CVCL_3167	791.0	endometrium	Primary	Endometrial/Uterine Cancer	Endometrial Squamous Cell Carcinoma	52	SIDM00377		uterus	endometrial_squamous
ACH-001656	SKNO-1	SKNO1	SKNO1_HAEMATOPOIETIC_AND_LYMPHOID_TISSUE			Male	Academic lab	2.0	-3.437927672481516	Suspension	RPMI 1640 + 10% FBS + 10 ng/ml GM-CSF	75.0	CVCL_2196		bone_marrow	Metastasis	Leukemia	Acute Myelogenous Leukemia (AML)				blood	AML
ACH-001664	SNU-638	SNU638	SNU638_STOMACH			Male	KCLB	2.0	-5.424880335317197	Adherent	RPMI 1640 + 10% FBS with L-glutamine (300mg/L), 25mM HEPES and 25mM NaHCO3; Penicillin-streptomycin were added to culture media (final concentration, 100 U/mL)	96.1	CVCL_0102		ascites	Metastasis	Gastric Cancer	Adenocarcinoma	48			gastric	gastric_adenocarcinoma
ACH-001668	SUSA	SUSA	SUSA_TESTIS			Male	DSMZ	1.0	-1.7328128534382743	Adherent	RPMI 1640 + 20% FBS	91.5	CVCL_L280		Embryonal	Primary	Teratoma	Testicular	30			embryo	teratoma	testicular
ACH-001670	TASK1	TASK1	TASK1_CENTRAL_NERVOUS_SYSTEM			Female	JCRB	2.0	-3.7564974539683313	Adherent	DMEM + 10% FBS	67.0	CVCL_3177		central_nervous_system	Primary	Brain Cancer	Primitive Neuroectodermal Tumor (PNET)	21	SIDM00026		peripheral_nervous_system	PNET
ACH-001673	TFK-1	TFK1	TFK1_BILIARY_TRACT			Male	DSMZ	2.0	-5.4612915298359095	Adherent	RPMI 1640 + 10% FBS	90.9	CVCL_2214		biliary_tract	Primary	Bile Duct Cancer	Cholangiocarcinoma, extrahepatic	63			bile_duct	cholangiocarcinoma	extrahepatic
ACH-001674	TGW	TGW	TGW_AUTONOMIC_GANGLIA		910780.0	Male	JCRB	2.0	-4.2841004893073364	Adherent	EMEM + 10% FBS	89.4	CVCL_1771	1752.0	autonomic_ganglia	Primary	Neuroblastoma			SIDM00324		peripheral_nervous_system	neuroblastoma
ACH-001677	U-2904	U2904	U2904_HAEMATOPOIETIC_AND_LYMPHOID_TISSUE			Male	DSMZ	2.0	-2.1352241388426028	Suspension	RPMI 1640 + 10% FBS	55.9	CVCL_X504		pleural_effusion	Primary	Lymphoma	B-cell	59			lymphocyte	lymphoma_unspecified	b_cell
ACH-001680	U-698-M	U698M	U698M_HAEMATOPOIETIC_AND_LYMPHOID_TISSUE		909777.0	Male	DSMZ						CVCL_0017	548.0	upper_aerodigestive_tract	Metastasis	Lymphoma	Lymphoblastic Lymphoma	7	SIDM00424		lymphocyte	non_hodgkin_lymphoma	lymphoblastic_lymphoma
ACH-001685	U-HO1	UHO1	UHO1_HAEMATOPOIETIC_AND_LYMPHOID_TISSUE			Male	DSMZ	1.0	-3.2520444748313415	Suspension	IMDM:RPMI 1640 (at 4:1) + 20% FBS, 2 mM L-glutamine	80.0			pleural_effusion	Primary	Lymphoma	Hodgkins	23			lymphocyte	hodgkin_lymphoma
ACH-001687	UM-RC-3	UMRC3	UMRC3_KIDNEY			Unknown	Sigma-Aldrich	2.0	-3.6459046729222884	Adherent	EMEM (EBSS) + 10% FBS + 2mM Glutamine + 1% Non Essential Amino Acids (NEAA)	85.7			kidney	Primary	Kidney Cancer	Carcinoma				kidney
ACH-001688	UM-RC-7	UMRC7	UMRC7_KIDNEY			Male	Sigma-Aldrich	2.0	-2.6757595259030533	Adherent	EMEM (EBSS) + 10% FBS + 2mM Glutamine + 1% Non Essential Amino Acids (NEAA)	82.0			kidney	Primary	Kidney Cancer	Carcinoma				kidney
ACH-001690	UPCI-SCC-026	UPCISCC026	UPCISCC026_UPPER_AERODIGESTIVE_TRACT			Female	DSMZ	2.0	-4.930565514155439	Adherent	MEM (with Earle's salts) + 20% FBS + 2 mM L-glutamine + non-essential amino acids	93.9			upper_aerodigestive_tract	Primary	Head and Neck Cancer	Squamous Cell Carcinoma	82			upper_aerodigestive	upper_aerodigestive_squamous
ACH-001692	UPCI-SCC-040	UPCISCC040	UPCISCC040_UPPER_AERODIGESTIVE_TRACT			Male	DSMZ	2.0	-4.721920017347622	Adherent	MEM (with Earle's salts) + 10-20% FBS + 2 mM L-glutamine + non-essential amino acids	94.6			upper_aerodigestive_tract	Primary	Head and Neck Cancer	Squamous Cell Carcinoma	50			upper_aerodigestive	upper_aerodigestive_squamous
ACH-001694	UPCI-SCC-074	UPCISCC074	UPCISCC074_UPPER_AERODIGESTIVE_TRACT			Female	DSMZ	2.0	-4.893567357747677	Adherent	MEM (with Earle's salts) + 10-20% FBS + 2 mM L-glutamine + non-essential amino acids	88.0			upper_aerodigestive_tract	Primary	Head and Neck Cancer	Squamous Cell Carcinoma	51			upper_aerodigestive	upper_aerodigestive_squamous
ACH-001698	UPCI-SCC-116	UPCISCC116	UPCISCC116_UPPER_AERODIGESTIVE_TRACT			Male	DSMZ	2.0	-4.3196401356186245	Adherent	MEM (with Earle's salts) + 10-20% FBS + 2 mM L-glutamine + non-essential amino acids	84.7			upper_aerodigestive_tract	Primary	Head and Neck Cancer	Squamous Cell Carcinoma	47			upper_aerodigestive	upper_aerodigestive_squamous
ACH-001699	UPCI-SCC-131	UPCISCC131	UPCISCC131_UPPER_AERODIGESTIVE_TRACT			Male	DSMZ	1.0	-3.9552895310027836	Adherent	MEM (with Earle's salts) + 10% FBS + 2 mM L-glutamine + non-essential amino acids	89.0			upper_aerodigestive_tract	Primary	Head and Neck Cancer	Squamous Cell Carcinoma	73			upper_aerodigestive	upper_aerodigestive_squamous
ACH-001702	VA-ES-BJ	VAESBJ	VAESBJ_SOFT_TISSUE		688121.0	Male	ATCC	2.0	-3.1928414660959636	Adherent	DMEM + 10% FBS + 4.5 g/L glucose and 0.1 mM non-essential amino acids	94.1	CVCL_1785	1004.0	bone_marrow	Metastasis	Sarcoma	Epithelioid	41	SIDM01179		soft_tissue	epithelioid_sarcoma
ACH-001703	VAL	VAL	VAL_HAEMATOPOIETIC_AND_LYMPHOID_TISSUE		1331048.0	Female	DSMZ						CVCL_1819	2221.0	bone_marrow	Metastasis	Lymphoma	Diffuse Large B-cell Lymphoma (DLBCL)	50	SIDM00416		lymphocyte	non_hodgkin_lymphoma	DLBCL
ACH-001704	VMRC-MELG	VMRCMELG	VMRCMELG_SKIN		930301.0	Male	JCRB						CVCL_1789	158.0	Colon	Primary	Skin Cancer	Melanoma		SIDM00319		skin	melanoma
ACH-001709	WSU-NHL	WSUNHL	WSUNHL_HAEMATOPOIETIC_AND_LYMPHOID_TISSUE		909785.0	Female	DSMZ	2.0	-4.68781279475368	Suspension	RPMI 1640 + 10% FBS	76.5	CVCL_1793	601.0	pleural_effusion	Primary	Lymphoma	B-cell	46	SIDM00412		lymphocyte	lymphoma_unspecified	b_cell
ACH-001711	PFSK-1	PFSK1	PFSK1_CENTRAL_NERVOUS_SYSTEM		683667.0	Male	ATCC	2.0	-1.7751442137704043	Adherent	RPMI 1640 + 10% FBS	47.6	CVCL_1642	1682.0	central_nervous_system	Primary	Brain Cancer	Primitive Neuroectodermal Tumor (PNET)	2	SIDM01132		central_nervous_system	PNET
ACH-001712	Hs 860.T	HS860T	HS860T_BONE	HS-860, HS860		Male	Academic lab								bone		Bone Cancer	Osteosarcoma	22			bone	osteosarcoma
ACH-001715	CAL-72	CAL72	CAL72_BONE		906827.0	Male	DSMZ	2.0	-2.9239160049552755	Adherent	DMEM + 10% FBS + 2 mM L-glutamine + 1x insulin-transferrin-sodium selenite	56.8	CVCL_1113	550.0	bone		Bone Cancer	Osteosarcoma	10	SIDM00930		bone	osteosarcoma
ACH-001716	GOTO	GOTO	GOTO_AUTONOMIC_GANGLIA		906875.0	Male	JCRB						CVCL_1234	1009.0	autonomic_ganglia		Neuroblastoma			SIDM00544		peripheral_nervous_system	neuroblastoma
ACH-001719	OCI-C4P	OCIC4P	OCIC4P_OVARY			Female	Academic lab	2.0	-4.601620105053959	Adherent	OCMI-L made by UMiami	78.9			ovary	Primary	Ovarian Cancer	Adenocarcinoma, clear cell				ovary	ovary_adenocarcinoma	clear_cell
ACH-001735	SEMK2	SEMK2	SEMK2_HAEMATOPOIETIC_AND_LYMPHOID_TISSUE			Female	Academic lab	2.0	-3.1674929537003194	not found	not found	70.7	CVCL_S906		haematopoietic_and_lymphoid_tissue		Leukemia	Acute Lymphoblastic Leukemia (ALL), B-cell	5			blood	ALL	b_cell
ACH-001736	HB1119	HB1119	HB1119_HAEMATOPOIETIC_AND_LYMPHOID_TISSUE			Unknown	Academic lab	2.0	-4.774629898612005	not found	not found	90.7	CVCL_8227		haematopoietic_and_lymphoid_tissue		Leukemia	Acute Lymphoblastic Leukemia (ALL), B-cell				blood	ALL	b_cell
ACH-001737	HSB2	HSB2	HSB2_HAEMATOPOIETIC_AND_LYMPHOID_TISSUE			Unknown	Academic lab	1.0	-1.6293676057794702	Adherent	RPMI + 10% FBS	67.1	CVCL_1859		haematopoietic_and_lymphoid_tissue		Leukemia	Acute Lymphoblastic Leukemia (ALL), T-cell	11			blood	ALL	t_cell
ACH-001738	CCRF-CEM	CCRFCEM	CCRFCEM_HAEMATOPOIETIC_AND_LYMPHOID_TISSUE		905952.0	Female	Academic lab						CVCL_0207	1151.0	haematopoietic_and_lymphoid_tissue		Leukemia	Acute Lymphoblastic Leukemia (ALL), T-cell		SIDM00121		blood	ALL	t_cell
ACH-001740	RH28	RH28	RH28_SOFT_TISSUE			Male	Academic lab	3.0	-3.4994485799318533	Adherent	DMEM + 10% FBS	39.2	CVCL_8752		lymph_node	Metastasis	Sarcoma	Rhabdomyosarcoma, alveolar	17			soft_tissue	rhabdomyosarcoma	alveolar
ACH-001741	RMS13	RMS13	RMS13_SOFT_TISSUE			Unknown	Academic lab						CVCL_UF98		soft_tissue		Sarcoma	Rhabdomyosarcoma, alveolar				soft_tissue	rhabdomyosarcoma	alveolar
ACH-001743	RC2	RC2	RC2_SOFT_TISSUE			Unknown	Academic lab						CVCL_L510		soft_tissue	Metastasis	Sarcoma	Rhabdomyosarcoma, alveolar				soft_tissue	rhabdomyosarcoma	alveolar	PAX3_FKHR
ACH-001745	RhJT	RHJT	RHJT_SOFT_TISSUE			Unknown	Academic lab	3.0	-4.101224580363876	Adherent	DMEM + 10% FBS	35.6	CVCL_VU81		soft_tissue		Sarcoma	Rhabdomyosarcoma, alveolar				soft_tissue	rhabdomyosarcoma	alveolar
ACH-001750	TTC442	TTC442	TTC442_SOFT_TISSUE			Male	Academic lab	2.0	-3.9401118648974127	Adherent	RPMI 1640 + 15% FBS	58.3	CVCL_B255		soft_tissue		Sarcoma	Rhabdomyosarcoma, embryonal				soft_tissue	rhabdomyosarcoma	embryonal
ACH-001751	Rh36	RH36	RH36_SOFT_TISSUE			Male	Academic lab						CVCL_M599		soft_tissue		Sarcoma	Rhabdomyosarcoma, embryonal	15			soft_tissue	rhabdomyosarcoma	embryonal
ACH-001765	Rh4	RH4	RH4_SOFT_TISSUE			Female	Academic lab	3.0	-4.488409688751858	Adherent	DMEM + 10% FBS	72.6	CVCL_5916		liver	Metastasis	Sarcoma	Rhabdomyosarcoma, alveolar				soft_tissue	rhabdomyosarcoma	alveolar
ACH-001767	CCLF_PEDS_0018_T	CCLFPEDS0018T	CCLFPEDS0018T_SOFT_TISSUE			Unknown									fibroblast		Fibroblast	Soft tissue				fibroblast	fibroblast_soft_tissue	alveolar
ACH-001786	SNU-1544	SNU1544	SNU1544_LARGE_INTESTINE			Female	KCLB	2.0	-2.3208087484377216	Adherent	RPMI 1640 + 10% FBS with L-glutamine (300mg/L), 25mM HEPES and 25mM NaHCO3; Penicillin-streptomycin were added to culture media (final concentration, 100 U/mL)	62.0			large_intestine	Primary	Colon/Colorectal Cancer	Adenocarcinoma	38			colorectal	colorectal_adenocarcinoma
ACH-001790	RH18-DM	RH18DM	RH18DM_SOFT_TISSUE			Unknown	Academic lab	2.0	-1.310420583431944	Adherent	RPMI 1640 + 20% FBS	67.1			soft_tissue		Sarcoma	Rhabdomyosarcoma, embryonal	2			soft_tissue	rhabdomyosarcoma	embryonal
ACH-001791	LPS6	LPS6	LPS6_SOFT_TISSUE			Unknown	Academic lab	2.0	-3.0849224743550487	Adherent	DMEM:F12 + 10% FBS + 1% Glutamax + 1% PenStrep	68.6			soft_tissue		Liposarcoma					soft_tissue	liposarcoma
ACH-001793	LPS27	LPS27	LPS27_SOFT_TISSUE			Unknown	Academic lab	2.0	-4.006187515754118	Adherent	DMEM:F12 + 10% FBS + 1% Glutamax + 1% PenStrep	48.3			soft_tissue		Liposarcoma					soft_tissue	liposarcoma
ACH-001794	93T449	93T449	93T449_SOFT_TISSUE			Unknown	Academic lab	2.0	-4.544269973017221	Adherent	RPMI 1640 + 10% FBS + 1% PenStrep	94.7	CVCL_U614		soft_tissue	Primary	Liposarcoma	WDLPS				soft_tissue	liposarcoma	WDLPS
ACH-001795	94T778	94T778	94T778_SOFT_TISSUE			Female	Academic lab	2.0	-5.060492877717014	Adherent	RPMI 1640 + 10% FBS + 1% PenStrep	89.0			soft_tissue		Liposarcoma	WDLPS				soft_tissue	liposarcoma	WDLPS
ACH-001796	95T1000	95T1000	95T1000_SOFT_TISSUE			Unknown	Academic lab	2.0	-3.4005581994722314	Adherent	RPMI 1640 + 10% FBS + 1% PenStrep	80.3	CVCL_WU67		soft_tissue		Liposarcoma	WDLPS				soft_tissue	liposarcoma	WDLPS
ACH-001799	LPS141	LPS141	LPS141_SOFT_TISSUE			Unknown	Academic lab	1.0	-3.6857305611209035	Adherent	RPMI + 15% FBS + 1% L-Glutamine + 1% Pen-Strep-Ampho	88.0			soft_tissue		Liposarcoma	DDLPS				soft_tissue	liposarcoma	DDLPS
ACH-001802	LPS853	LPS853	LPS853_SOFT_TISSUE			Unknown	Academic lab	2.0	-3.9703758400314473	Adherent	IMDM + 15% FBS + 1% L-Glutamine + 1% Pen-Strep-Ampho	95.9			soft_tissue		Liposarcoma	DDLPS				soft_tissue	liposarcoma	DDLPS
ACH-001804	LPS510	LPS510	LPS510_SOFT_TISSUE			Unknown	Academic lab	1.0	-2.6518594693792847	Adherent	IMDM + 15% FBS + 1% L-Glutamine + 1% Pen-Strep-Ampho	83.0			soft_tissue		Liposarcoma	WD/DDLPS				soft_tissue	liposarcoma	WD_DDPLS
ACH-001807	LPS067	LPS067	LPS067_SOFT_TISSUE			Unknown	Academic lab								soft_tissue	Primary	Liposarcoma	DDLPS				soft_tissue	liposarcoma	DDLPS
ACH-001814	OS252	OS252	OS252_BONE			Unknown	Academic lab	2.0	-2.1746708887742754	Adherent	EMEM + 20% FBS + 1% Na-Pyruvate + 1% NEAA	66.6	CVCL_WU66		bone	Primary	Bone Cancer	Osteosarcoma				bone	osteosarcoma
ACH-001818	C396	C396	C396_BONE			Unknown	Academic lab								bone	Metastasis	Bone Cancer	Osteosarcoma				bone	osteosarcoma
ACH-001819	MFM-223	MFM223	MFM223_BREAST			Female	DSMZ	2.0	-4.426807622783133	Adherent	MEM (with Earle's salts) + 15% FBS + 2 mM L-glutamine + 1x ITS	82.0	CVCL_1408		pleural_effusion	Metastasis	Breast Cancer	Breast Ductal Carcinoma		SIDM00332		breast	breast_ductal_carcinoma	ERneg_HER2neg	luminal
ACH-001820	COLO-824	COLO824	COLO824_BREAST			Female	DSMZ	2.0	-2.5031877952492056	Mix (loosely adherent with floating clumps)	RPMI 1640 + 15% FBS	55.0	CVCL_1136		pleural_effusion	Metastasis	Breast Cancer			SIDM00954		breast
ACH-001825	SW527	SW527	SW527_LARGE_INTESTINE			Unknown									large_intestine		Colon/Colorectal Cancer	Adenocarcinoma				colorectal	colorectal_adenocarcinoma
ACH-001827	184B5	184B5	184B5_BREAST	HMEC-184B5		Unknown							CVCL_4688		breast	Primary	Non-Cancerous					engineered
ACH-001834	ICC10	ICC10	ICC10_BILIARY_TRACT			Unknown	Academic lab	1.0	-3.4761509318238097	Adherent	RPMI + 10% FBS	92.8			biliary_tract		Bile Duct Cancer	Cholangiocarcinoma, intrahepatic				bile_duct	cholangiocarcinoma	intrahepatic
ACH-001835	ICC10-6	ICC106	ICC106_BILIARY_TRACT			Unknown	Academic lab	2.0	-4.251974869798254	Adherent	RPMI + 10% FBS	94.6			biliary_tract		Bile Duct Cancer	Cholangiocarcinoma, intrahepatic				bile_duct	cholangiocarcinoma	intrahepatic
ACH-001836	ICC10-8	ICC108	ICC108_BILIARY_TRACT			Unknown	Academic lab	2.0	-4.209542708565106	Adherent	RPMI + 10% FBS	96.5			biliary_tract		Bile Duct Cancer	Cholangiocarcinoma, intrahepatic				bile_duct	cholangiocarcinoma	intrahepatic
ACH-001838	ICC12	ICC12	ICC12_BILIARY_TRACT			Unknown	Academic lab	2.0	-3.5739773807882926	Adherent	RPMI + 10% FBS	88.2			biliary_tract		Bile Duct Cancer	Cholangiocarcinoma, intrahepatic				bile_duct	cholangiocarcinoma	intrahepatic
ACH-001839	ICC13-7	ICC137	ICC137_BILIARY_TRACT	ICC13		Unknown	Academic lab	2.0	-3.381587636201288	Adherent	RPMI + 10% FBS	72.8			biliary_tract		Bile Duct Cancer	Cholangiocarcinoma, intrahepatic				bile_duct	cholangiocarcinoma	intrahepatic
ACH-001841	ICC15	ICC15	ICC15_BILIARY_TRACT			Unknown	Academic lab	2.0	-5.461529288391918	Adherent	RPMI + 10% FBS	97.0			biliary_tract		Bile Duct Cancer	Cholangiocarcinoma, extrahepatic				bile_duct	cholangiocarcinoma	extrahepatic
ACH-001842	ICC2	ICC2	ICC2_BILIARY_TRACT			Unknown	Academic lab	2.0	-1.8769804377554309	Adherent	RPMI + 10% FBS	69.1	CVCL_VV27		biliary_tract		Bile Duct Cancer	Cholangiocarcinoma, intrahepatic				bile_duct	cholangiocarcinoma	intrahepatic
ACH-001843	ICC3	ICC3	ICC3_BILIARY_TRACT			Unknown	Academic lab	2.0	-1.4581524221819464	Adherent	RPMI + 10% FBS	74.5			biliary_tract		Bile Duct Cancer	Cholangiocarcinoma, intrahepatic				bile_duct	cholangiocarcinoma	intrahepatic
ACH-001844	ICC4	ICC4	ICC4_BILIARY_TRACT			Unknown	Academic lab	1.0	-4.03717877603006	Adherent	RPMI + 10% FBS	92.0			biliary_tract		Bile Duct Cancer	Cholangiocarcinoma, intrahepatic				bile_duct	cholangiocarcinoma	intrahepatic
ACH-001845	ICC5	ICC5	ICC5_BILIARY_TRACT			Unknown	Academic lab								biliary_tract		Bile Duct Cancer	Cholangiocarcinoma, intrahepatic				bile_duct	cholangiocarcinoma	intrahepatic
ACH-001846	ICC6	ICC6	ICC6_BILIARY_TRACT			Unknown	Academic lab	0.0	-0.1458232349296015	Adherent	RPMI + 10% FBS	85.2			biliary_tract		Bile Duct Cancer	Cholangiocarcinoma, intrahepatic				bile_duct	cholangiocarcinoma	intrahepatic
ACH-001848	ICC8	ICC8	ICC8_BILIARY_TRACT			Unknown	Academic lab	2.0	-4.160224349332296	Adherent	RPMI + 10% FBS	89.7			biliary_tract		Bile Duct Cancer	Cholangiocarcinoma, intrahepatic				bile_duct	cholangiocarcinoma	intrahepatic
ACH-001849	ICC9	ICC9	ICC9_BILIARY_TRACT			Unknown	Academic lab	2.0	-3.3084200975646203	Adherent	RPMI + 10% FBS	91.0			biliary_tract		Bile Duct Cancer	Cholangiocarcinoma, intrahepatic				bile_duct	cholangiocarcinoma	intrahepatic
ACH-001850	G415	G415	G415_BILIARY_TRACT			Male	RIKEN	2.0	-4.570831203236477	Adherent	RPMI + 10% FBS	88.1			ascites	Metastasis	Gallbladder Cancer	Adenocarcinoma				bile_duct	gallbladder_adenocarcinoma
ACH-001852	HKGZ-CC	HKGZCC	HKGZCC_BILIARY_TRACT			Male	Academic lab	2.0	-6.0772142875441535	Adherent	RPMI + 10% FBS	95.1			biliary_tract		Bile Duct Cancer	Cholangiocarcinoma, intrahepatic				bile_duct	cholangiocarcinoma	intrahepatic
ACH-001853	KMCH-1	KMCH1	KMCH1_BILIARY_TRACT			Male	Academic lab	2.0	-2.6101068545405983	Adherent	RPMI + 10% FBS	93.0	CVCL_7970		biliary_tract		Bile Duct Cancer	Cholangiocarcinoma, intrahepatic				bile_duct	cholangiocarcinoma	intrahepatic
ACH-001856	RBE	RBE	RBE_BILIARY_TRACT			Female	Academic lab	1.0	-3.6691422730069614	Adherent	RPMI + 10% FBS	81.3	CVCL_4896		biliary_tract		Bile Duct Cancer	Cholangiocarcinoma, intrahepatic				bile_duct	cholangiocarcinoma	intrahepatic
ACH-001857	SG231	SG231	SG231_BILIARY_TRACT			Male	Academic lab	1.0	-2.8463170809368123	Adherent	RPMI + 10% FBS	94.9	CVCL_0519		biliary_tract		Bile Duct Cancer	Cholangiocarcinoma, intrahepatic				bile_duct	cholangiocarcinoma	intrahepatic
ACH-001858	SSP-25	SSP25	SSP25_BILIARY_TRACT			Female	Academic lab	2.0	-5.735641277773096	Adherent	RPMI + 10% FBS	94.3			biliary_tract		Bile Duct Cancer	Cholangiocarcinoma, intrahepatic		SIDM00275		bile_duct	cholangiocarcinoma	intrahepatic
ACH-001861	TGBC1TKB	TGBC1TKB	TGBC1TKB_BILIARY_TRACT	TGBC1TKB		Female	Academic lab	1.0	-4.280482939948121	Adherent	RPMI + 10% FBS	87.9	CVCL_1769		lymph_node	Metastasis	Gallbladder Cancer	Adenocarcinoma		SIDM00252		bile_duct	gallbladder_adenocarcinoma
ACH-001862	TGBC52TKB	TGBC52TKB	TGBC52TKB_BILIARY_TRACT	TGBC52TKB		Male	Academic lab	1.0	-4.887874524885424	Adherent	RPMI + 10% FBS	69.0			lymph_node		Bile Duct Cancer	Cholangiocarcinoma, extrahepatic				bile_duct	cholangiocarcinoma	extrahepatic
ACH-001863	TKKK	TKKK	TKKK_BILIARY_TRACT	TKKK		Male	Academic lab	1.0	-3.328068165546944	Adherent	RPMI + 10% FBS	72.4			biliary_tract		Bile Duct Cancer	Cholangiocarcinoma, intrahepatic				bile_duct	cholangiocarcinoma	intrahepatic
ACH-001864	YSCCC	YSCCC	YSCCC_BILIARY_TRACT	YSCCC		Female	Academic lab	2.0	-4.471207056818293	Adherent	RPMI + 10% FBS	84.0			ascites		Bile Duct Cancer	Cholangiocarcinoma, intrahepatic				bile_duct	cholangiocarcinoma	intrahepatic
ACH-001955	Jhc-7	JHC7	JHC7_BONE			Female	Academic lab	2.0	-5.818009197861676	not found	not found	81.6	CVCL_L154		bone		Bone Cancer	Chordoma				bone	chordoma
ACH-001956	Mug-Chor-1	MUGCHOR1	MUGCHOR1_BONE			Female	Academic lab	3.0	-5.367905441698491	not found	not found	79.9	CVCL_9277		bone		Bone Cancer	Chordoma	57			bone	chordoma
ACH-001957	Um-Chor1	UMCHOR1	UMCHOR1_BONE			Male	Academic lab	3.0	-3.6874695103267747	not found	not found	89.7	CVCL_1D68		bone		Bone Cancer	Chordoma	64			bone	chordoma
ACH-001958	MS1	MS1	MS1_LUNG	MS-1-L, MS1, Ms1		Unknown	Sanger						CVCL_1429		lung	Metastasis	Lung Cancer	Small Cell Lung Cancer (SCLC)		SIDM00245		lung	SCLC
ACH-001959	CC-LP-1	CCLP1	CCLP1_BILIARY_TRACT			Female	Academic lab	2.0	-5.401871856767546	Adherent	RPMI + 10% FBS	66.3	CVCL_0205		biliary_tract		Bile Duct Cancer	Cholangiocarcinoma, intrahepatic				bile_duct	cholangiocarcinoma	intrahepatic
ACH-001960	CC-SW-1	CCSW1	CCSW1_BILIARY_TRACT			Female	Academic lab	2.0	-4.580466419312375	Adherent	RPMI + 10% FBS	95.3	CVCL_A429		biliary_tract		Bile Duct Cancer	Cholangiocarcinoma, intrahepatic				bile_duct	cholangiocarcinoma	intrahepatic
ACH-001961	GB2	GB2	GB2_BILIARY_TRACT	EHGB2		Unknown	Academic lab	2.0	-4.5337590709780216	Adherent	RPMI + 10% FBS	96.9			biliary_tract	Metastasis	Gallbladder Cancer	Adenocarcinoma	65			bile_duct	gallbladder_adenocarcinoma
ACH-001970	MM253	MM253	MM253_SKIN	MM 253, MM-253		Male	CellBank Australia	2.0	-2.4561798979820932	Adherent	RPMI 1640 (with 2mM L-Glutamine + 25mM HEPES) + 10% FBS	75.0			lymph_node	Metastasis	Skin Cancer	Melanoma				skin	melanoma
ACH-001973	MM485	MM485	MM485_SKIN	MM 485, MM-485		Male	CellBank Australia	2.0	-3.0680368153159017	Adherent	RPMI 1640 (with 2mM L-Glutamine + 25mM HEPES) + 10% FBS	60.0			lymph_node	Metastasis	Skin Cancer	Melanoma				skin	melanoma
ACH-001991	NZOV9	NZOV9	NZOV9_OVARY	NZOV 9, NZOV-9		Female	CellBank Australia	2.0	-3.0243458050031737	Adherent and floating viable cells	AlphaMEM + 5% FBS +5 ug/ml Insulin, 5 ug/ml Transferrin, 5 ng/ml Sodium Selenite (ITS)	48.0			ovary	Primary	Ovarian Cancer	Adenocarcinoma, endometrioid	47			ovary	ovary_adenocarcinoma	endometrioid
ACH-001993	NALM-16	NALM16	NALM16_HAEMATOPOIETIC_AND_LYMPHOID_TISSUE	NALM-16, Nalm-16		Female	DSMZ	2.0	-3.687862689767568	Adherent	RPMI + 10% FBS	66.6			haematopoietic_and_lymphoid_tissue		Leukemia	Acute Lymphoblastic Leukemia (ALL), B-cell	12			blood	ALL	b_cell
ACH-001997	ECC2	ECC2	ECC2_BILIARY_TRACT			Unknown	Academic lab	2.0	-4.360671102512868	Adherent	RPMI + 10% FBS	89.7			biliary_tract		Bile Duct Cancer	Cholangiocarcinoma, extrahepatic				bile_duct	cholangiocarcinoma	extrahepatic
ACH-001999	950-5-BIK	9505BIK	9505BIK_PANCREAS			Unknown	Academic lab	1.0	-4.7043830593584435	Adherent	DMEM/F12 + 10% FBS	61.6			pancreas		Pancreatic Cancer	Ductal Adenocarcinoma, exocrine				pancreas	exocrine	exocrine_adenocarcinoma
ACH-002001	A375 SKIN CJ1	A375SKINCJ1	A375_SKIN_CJ1_RESISTANT	A375 RMR		Unknown	Academic lab	2.0	-4.0064533913182805	Adherent	RPMI 1640 + 10% FBS + 1% P/S	80.5			skin		Skin Cancer	Melanoma			Drug resistance: Dabrafenib and Trametinib	skin	melanoma
ACH-002002	A375 SKIN CJ2	A375SKINCJ2	A375_SKIN_CJ2_RESISTANT	A375 ER-2		Unknown	Academic lab	2.0	-4.238158987490207	Adherent	RPMI 1640 + 10% FBS + 1% P/S	89.9			skin		Skin Cancer	Melanoma			Drug resistance: SCH772984	skin	melanoma
ACH-002003	A375 SKIN CJ3	A375SKINCJ3	A375_SKIN_CJ3_RESISTANT	A375 RMR SCH 0.25		Unknown	Academic lab	2.0	-3.1546943914163528	Adherent	RPMI 1640 + 10% FBS + 1% P/S	92.4			skin		Skin Cancer	Melanoma			Drug resistance: Dabrafenib and Trametinib	skin	melanoma
ACH-002004	UACC62 SKIN CJ1	UACC62SKINCJ1	UACC62_SKIN_CJ1_RESISTANT	UACC62 RMR		Unknown	Academic lab	2.0	-2.0180446652089743	Adherent	RPMI 1640 + 10% FBS + 1% P/S	85.5			skin		Skin Cancer	Melanoma			Drug resistance: Dabrafenib and Trametinib	skin	melanoma
ACH-002005	SK-MEL-19	SKMEL19	SKMEL19_SKIN	SK-MEL-19		Male	Academic lab	2.0	-3.1551583886275507	Adherent	RPMI 1640 + 10% FBS + 1% P/S	50.0	CVCL_6025		skin		Skin Cancer	Melanoma	50			skin	melanoma
ACH-002011	MP46	MP46	MP46_UVEA			Male	ATCC								uvea	Primary	Eye Cancer	Uveal Melanoma	69			eye	uveal_melanoma
ACH-002015	Mel285	MEL285	MEL285_UVEA			Female	Academic lab	1.0	-3.488534637532663	Adherent	RPMI 1640 + 20% FBS (w/3mM L-glutamine)	89.5	CVCL_C303		uvea	Primary	Eye Cancer	Uveal Melanoma	49			eye	uveal_melanoma
ACH-002016	Mel290	MEL290	MEL290_UVEA			Female	Academic lab	2.0	-3.8556607140179775	Adherent	RPMI 1640 + 20% FBS (w/3mM L-glutamine)	58.0			uvea	Primary	Eye Cancer	Uveal Melanoma	67			eye	uveal_melanoma
ACH-002017	Omm1	OMM1	OMM1_UVEA			Male	Academic lab	1.0	-1.3588713049897905	Adherent	RPMI 1640 + 20% FBS (w/3mM L-glutamine)	91.0	CVCL_6939		skin	Metastasis	Eye Cancer	Uveal Melanoma				eye	uveal_melanoma
ACH-002018	Omm2.5	OMM25	OMM25_UVEA			Male	Academic lab	2.0	-5.59174366091305	Adherent	RPMI 1640 + 20% FBS (w/3mM L-glutamine)	79.0			liver	Metastasis	Eye Cancer	Uveal Melanoma				eye	uveal_melanoma
ACH-002019	HOKUG	HOKUG	HOKUG_CERVIX			Female	RIKEN	2.0	-4.426557484981723	Adherent	HamF12+15%FBS	93.0			cervix	Primary	Cervical Cancer	Glassy Cell Carcinoma	53			cervix	glassy_cell_carcinoma
ACH-002020	SKG-IIIa	SKGIIIA	SKGIIIA_CERVIX			Female	RIKEN						CVCL_1704		cervix	Primary	Cervical Cancer	Carcinoma		SIDM00381		cervix	cervical_carcinoma
ACH-002022	PMF-ko14	PMFKO14	PMFKO14_LARGE_INTESTINE			Female	RIKEN								large_intestine	Primary	Colon/Colorectal Cancer	Adenocarcinoma	51			colorectal	colorectal_adenocarcinoma
ACH-002023	TGBC18TKB	TGBC18TKB	TGBC18TKB_LARGE_INTESTINE			Female	RIKEN	2.0	-4.765053757737757	Adherent	DMEM+5%FBS	91.0			large_intestine	Primary	Colon/Colorectal Cancer	Adenocarcinoma, papillotubular	79			colorectal	colorectal_adenocarcinoma	papillotubular
ACH-002024	ECC4	ECC4	ECC4_LARGE_INTESTINE			Male	RIKEN	2.0	-1.3793071988531096	Adherent	RPMI1640+10%FBS	55.2			large_intestine	Primary	Colon/Colorectal Cancer	Adenocarcinoma	45	SIDM00069		colorectal	colorectal_adenocarcinoma
ACH-002025	TT1TKB	TT1TKB	TT1TKB_LARGE_INTESTINE			Male	RIKEN	2.0	-4.717182968152795	Adherent	DMEM+10%FBS	70.1			large_intestine	Primary	Colon/Colorectal Cancer	Adenocarcinoma				colorectal	colorectal_adenocarcinoma
ACH-002026	HHUA	HHUA	HHUA_ENDOMETRIUM			Female	RIKEN	1.0	-4.144976766012309	Adherent	HamF12+15%FBS	83.7			endometrium	Primary	Endometrial/Uterine Cancer		54			uterus	endometrial_adenocarcinoma
ACH-002027	HOUA-I	HOUAI	HOUAI_ENDOMETRIUM			Female	RIKEN	1.0	-3.535960427574169	Adherent	HamF12+15%FBS	73.0			endometrium	Primary	Endometrial/Uterine Cancer	Endometrial Adenocarcinoma	55			uterus	endometrial_adenocarcinoma
ACH-002029	SAS	SAS	SAS_UPPER_AERODIGESTIVE_TRACT			Female	RIKEN	1.0	-4.8014042477306464	Adherent	RPMI1640+10%FBS	92.6	CVCL_1675		upper_aerodigestive_tract	Primary	Head and Neck Cancer	Squamous Cell Carcinoma, tongue		SIDM00351		upper_aerodigestive	upper_aerodigestive_squamous	tongue
ACH-002038	HSKTC	HSKTC	HSKTC_OVARY			Female	RIKEN	0.0	-0.8525192821697611	Adherent	HamF12+15%FBS	45.0			ovary	Primary	Ovarian Cancer	Krukenberg Tumor	46			ovary	krukenberg_tumor
ACH-002039	PK-8	PK8	PK8_PANCREAS			Unknown	RIKEN	2.0	-2.955819036583992	Adherent	RPMI1640+10%FBS	85.0			liver	Metastasis	Pancreatic Cancer	Ductal Adenocarcinoma, exocrine				pancreas	exocrine	exocrine_adenocarcinoma
ACH-002040	HMV-II	HMVII	HMVII_SKIN			Female	RIKEN						CVCL_1282		skin	Primary	Skin Cancer	Melanoma	65	SIDM00291		skin	melanoma
ACH-002041	HOTHC	HOTHC	HOTHC_THYROID			Female	RIKEN	2.0	-5.990117909746956	Adherent	HamF12+15%FBS	92.0			thyroid	Primary	Thyroid Cancer	Carcinoma				thyroid	thyroid_carcinoma
ACH-002042	T3M-5	T3M5	T3M5_THYROID			Female	RIKEN	2.0	-3.752120448648512	Adherent	HamF10+10%FBS	77.0			thyroid	Primary	Thyroid Cancer	Squamous Cell Carcinoma	71			thyroid	thyroid_squamous
ACH-002043	Ca9-22	CA922	CA922_UPPER_AERODIGESTIVE_TRACT			Male	RIKEN						CVCL_1102		upper_aerodigestive_tract	Primary	Head and Neck Cancer	Carcinoma, gingival		SIDM00489		upper_aerodigestive	upper_aerodigestive_carcinoma	gingival
ACH-002044	HSQ-89	HSQ89	HSQ89_UPPER_AERODIGESTIVE_TRACT			Male	RIKEN	2.0	-4.584597559468506	Adherent	DMEM+10%FBS	80.4			upper_aerodigestive_tract	Primary	Head and Neck Cancer	Squamous Cell Carcinoma, sinus	74			upper_aerodigestive	upper_aerodigestive_squamous	sinus
ACH-002045	HO-1-u-1	HO1U1	HO1U1_UPPER_AERODIGESTIVE_TRACT			Male	RIKEN	1.0	-2.9744635232387617	Adherent	RPMI1640+10%FBS	92.0	CVCL_2784		upper_aerodigestive_tract	Primary	Head and Neck Cancer	Squamous Cell Carcinoma, oral		SIDM00591		upper_aerodigestive	upper_aerodigestive_squamous	oral
ACH-002046	HTMMT	HTMMT	HTMMT_ENDOMETRIUM			Female	RIKEN	2.0	-4.996787253596124	Adherent	HamF12+15%FBS	85.9			endometrium	Primary	Endometrial/Uterine Cancer	Malignant Mixed Mullerian Tumor (MMMT)	66			uterus	MMMT
ACH-002051	Lu-134-A	LU134A	LU134A_LUNG			Male	RIKEN						CVCL_1387		lung	Primary	Lung Cancer	Small Cell Lung Cancer (SCLC)	80	SIDM00296		lung	SCLC
ACH-002052	Lu-139	LU139	LU139_LUNG			Male	RIKEN						CVCL_1390		lung	Primary	Lung Cancer	Small Cell Lung Cancer (SCLC)	63	SIDM00293		lung	SCLC
ACH-002058	ATN-1	ATN1	ATN1_HAEMATOPOIETIC_AND_LYMPHOID_TISSUE			Male	RIKEN						CVCL_1073		haematopoietic_and_lymphoid_tissue	Primary	Leukemia	Acute Lymphoblastic Leukemia (ALL), T-cell	47	SIDM00233		blood	ALL	t_cell
ACH-002059	P30/OHK	P30OHK	P30OHK_HAEMATOPOIETIC_AND_LYMPHOID_TISSUE			Female	RIKEN	2.0	-3.925607522854638	Suspension	RPMI1640+10%FBS	77.5	CVCL_1631		bone_marrow	Primary	Leukemia	Acute Lymphoblastic Leukemia (ALL), B-cell	11	SIDM00364		blood	ALL	b_cell
ACH-002062	SLVL	SLVL	SLVL_HAEMATOPOIETIC_AND_LYMPHOID_TISSUE			Female	RIKEN	1.0	-2.5656273037205226	Suspension	RPMI1640+10%FBS	94.5	CVCL_3169		haematopoietic_and_lymphoid_tissue	Primary	Lymphoma	B-cell	70	SIDM00374		lymphocyte	lymphoma_unspecified	b_cell
ACH-002065	HS-PSS	HSPSS	HSPSS_CENTRAL_NERVOUS_SYSTEM			Male	RIKEN	0.0	-0.298860304980347	Adherent	DMEM+10%FBS	71.4			prostate	Metastasis	Sarcoma	MPNST				central_nervous_system	MPNST
ACH-002066	HS-Sch-2	HSSCH2	HSSCH2_CENTRAL_NERVOUS_SYSTEM			Female	RIKEN	2.0	-5.9513840232275586	Adherent	DMEM+10%FBS	92.0			central_nervous_system	Primary	Sarcoma	MPNST	54			central_nervous_system	MPNST
ACH-002067	NOS-1	NOS1	NOS1_BONE			Male	RIKEN	2.0	-2.7432781314953893	Adherent	RPMI1640+10%FBS	48.0	CVCL_1610		bone	Primary	Bone Cancer	Osteosarcoma	16	SIDM00242		bone	osteosarcoma
ACH-002069	HS-Os-1	HSOS1	HSOS1_BONE			Female	RIKEN	2.0	-4.046241005336465	Adherent	DMEM+10%FBS	58.3			bone	Primary	Bone Cancer	Osteosarcoma	11			bone	osteosarcoma
ACH-002077	Lu-165	LU165	LU165_LUNG			Male	RIKEN						CVCL_1391		lymph_node	Metastasis	Lung Cancer	Small Cell Lung Cancer (SCLC)	50	SIDM00292		lung	SCLC
ACH-002083	NB69	NB69	NB69_AUTONOMIC_GANGLIA			Male	RIKEN						CVCL_1448		autonomic_ganglia	Primary	Neuroblastoma		1.5	SIDM00244		peripheral_nervous_system	neuroblastoma
ACH-002085	HS-SY-II	HSSYII	HSSYII_LUNG			Unknown	RIKEN						CVCL_8719		lung	Metastasis	Sarcoma	Synovial				soft_tissue	synovial_sarcoma
ACH-002089	201T	201T	201T_LUNG		1287381.0	Unknown	Sanger						CVCL_X481	220.0	lung		Lung Cancer	Non-Small Cell Lung Cancer (NSCLC), Adenocarcinoma		SIDM00055		lung	NSCLC	NSCLC_adenocarcinoma
ACH-002090	BB65-RCC	BB65RCC	BB65RCC_KIDNEY		753533.0	Unknown	Sanger						CVCL_1078	181.0	kidney		Kidney Cancer	Renal Cell Carcinoma		SIDM00191		kidney	renal_cell_carcinoma
ACH-002091	CAL-39	CAL39	CAL39_VULVA		924107.0	Unknown	Sanger						CVCL_1109	998.0	cervix		Skin Cancer	Squamous Cell Carcinoma, vulvar		SIDM00935		skin	skin_squamous
ACH-002092	CHSA0011	CHSA0011	CHSA0011_BONE		1290767.0	Unknown	Sanger						CVCL_X483	1466.0	bone		Bone Cancer	Chondrosarcoma		SIDM00051		bone	chondrosarcoma
ACH-002093	CHSA0108	CHSA0108	CHSA0108_BONE		1290768.0	Unknown	Sanger						CVCL_X484	280.0	bone		Bone Cancer	Chondrosarcoma		SIDM00050		bone	chondrosarcoma
ACH-002094	CHSA8926	CHSA8926	CHSA8926_BONE		1303912.0	Unknown	Sanger						CVCL_X485	554.0	bone		Bone Cancer	Chondrosarcoma		SIDM00176		bone	chondrosarcoma
ACH-002095	COR-L303	CORL303	CORL303_LUNG		1297438.0	Unknown	Sanger						CVCL_2411	1942.0	lung		Lung Cancer	Small Cell Lung Cancer (SCLC)		SIDM00510		lung	SCLC
ACH-002096	CP50-MEL-B	CP50MELB	CP50MELB_SKIN		753545.0	Unknown	Sanger						CVCL_1143	1248.0	skin		Skin Cancer	Melanoma		SIDM00175		skin	melanoma
ACH-002097	CP66-MEL	CP66MEL	CP66MEL_SKIN		753546.0	Unknown	Sanger						CVCL_1144	1845.0	skin		Skin Cancer	Melanoma		SIDM00190		skin	melanoma
ACH-002098	CP67-MEL	CP67MEL	CP67MEL_SKIN		949092.0	Unknown	Sanger						CVCL_1145	640.0	skin		Skin Cancer	Melanoma		SIDM00189		skin	melanoma
ACH-002099	CS1	CS1	CS1_BONE		1290795.0	Unknown	Sanger						CVCL_T023	1006.0	bone		Bone Cancer	Chondrosarcoma		SIDM00199		bone	chondrosarcoma
ACH-002100	DJM-1	DJM1	DJM1_SKIN		906841.0	Unknown	Sanger						CVCL_1172	899.0	skin		Skin Cancer	Squamous Cell Carcinoma		SIDM00281		skin	skin_squamous
ACH-002101	EMC-BAC-1	EMCBAC1	EMCBAC1_LUNG		1503369.0	Unknown	Sanger						CVCL_X486	967.0	lung		Lung Cancer	Non-Small Cell Lung Cancer (NSCLC), unspecified		SIDM00048		lung	NSCLC
ACH-002102	EMC-BAC-2	EMCBAC2	EMCBAC2_LUNG		1503370.0	Unknown	Sanger						CVCL_X487	2232.0	lung		Lung Cancer	Non-Small Cell Lung Cancer (NSCLC), unspecified		SIDM00047		lung	NSCLC
ACH-002103	ES1	ES1	ES1_BONE		949158.0	Unknown	Sanger						CVCL_1198	1564.0	bone		Bone Cancer	Ewings Sarcoma		SIDM00266		bone	Ewing_sarcoma
ACH-002104	ES3	ES3	ES3_BONE		684055.0	Unknown	Sanger						CVCL_1199	1342.0	bone		Bone Cancer	Ewings Sarcoma		SIDM00265		bone	Ewing_sarcoma
ACH-002105	ES4	ES4	ES4_BONE		949156.0	Unknown	Sanger						CVCL_1200	70.0	bone		Bone Cancer	Ewings Sarcoma		SIDM00264		bone	Ewing_sarcoma
ACH-002106	ES5	ES5	ES5_BONE		684057.0	Unknown	Sanger						CVCL_1201	610.0	bone		Bone Cancer	Ewings Sarcoma		SIDM00263		bone	Ewing_sarcoma
ACH-002107	ES6	ES6	ES6_BONE		949157.0	Unknown	Sanger						CVCL_1202	611.0	bone		Bone Cancer	Ewings Sarcoma		SIDM00262		bone	Ewing_sarcoma
ACH-002108	ES7	ES7	ES7_BONE		684059.0	Unknown	Sanger						CVCL_1203	71.0	bone		Bone Cancer	Ewings Sarcoma		SIDM00269		bone	Ewing_sarcoma
ACH-002109	ES8	ES8	ES8_BONE		949155.0	Unknown	Sanger						CVCL_1204	2139.0	bone		Bone Cancer	Ewings Sarcoma		SIDM00261		bone	Ewing_sarcoma
ACH-002110	EW-1	EW1	EW1_BONE		949163.0	Unknown	Sanger						CVCL_1208	902.0	pleural_effusion	Metastasis	Bone Cancer	Ewings Sarcoma		SIDM00205		bone	Ewing_sarcoma
ACH-002111	EW-11	EW11	EW11_BONE		684062.0	Unknown	Sanger						CVCL_1209	231.0	lymph_node	Metastasis	Bone Cancer	Ewings Sarcoma		SIDM00203		bone	Ewing_sarcoma
ACH-002112	EW-12	EW12	EW12_BONE		949162.0	Unknown	Sanger						CVCL_1210	2140.0	bone		Bone Cancer	Ewings Sarcoma		SIDM00200		bone	Ewing_sarcoma
ACH-002113	EW-13	EW13	EW13_BONE		949166.0	Unknown	Sanger						CVCL_1211	324.0	bone		Bone Cancer	Ewings Sarcoma		SIDM00621		bone	Ewing_sarcoma
ACH-002114	EW-16	EW16	EW16_BONE		949165.0	Unknown	Sanger						CVCL_1212	1529.0	bone		Bone Cancer	Ewings Sarcoma		SIDM00198		bone	Ewing_sarcoma
ACH-002115	EW-18	EW18	EW18_BONE		949164.0	Unknown	Sanger						CVCL_1213	612.0	bone		Bone Cancer	Ewings Sarcoma		SIDM00197		bone	Ewing_sarcoma
ACH-002116	EW-22	EW22	EW22_BONE		949167.0	Unknown	Sanger						CVCL_1214	613.0	bone		Bone Cancer	Ewings Sarcoma		SIDM00196		bone	Ewing_sarcoma
ACH-002117	EW-24	EW24	EW24_BONE		949168.0	Unknown	Sanger						CVCL_1215	704.0	bone		Bone Cancer	Ewings Sarcoma		SIDM00195		bone	Ewing_sarcoma
ACH-002118	EW-3	EW3	EW3_BONE		949161.0	Unknown	Sanger						CVCL_1216	2176.0	pleural_effusion	Metastasis	Bone Cancer	Ewings Sarcoma		SIDM00202		bone	Ewing_sarcoma
ACH-002119	EW-7	EW7	EW7_BONE		949160.0	Unknown	Sanger						CVCL_1217	72.0	pleural_effusion	Metastasis	Bone Cancer	Ewings Sarcoma		SIDM00201		bone	Ewing_sarcoma
ACH-002120	GAK	GAK	GAK_SKIN		910932.0	Unknown	Sanger						CVCL_1225	325.0	lymph_node	Metastasis	Skin Cancer	Melanoma		SIDM00543		skin	melanoma
ACH-002121	G-MEL	GMEL	GMEL_SKIN		1240130.0	Unknown	Sanger						CVCL_W798	1981.0	skin		Skin Cancer	Melanoma		SIDM00129		skin	melanoma
ACH-002122	GT3TKB	GT3TKB	GT3TKB_STOMACH		907041.0	Unknown	Sanger						CVCL_1237	614.0	pleural_effusion	Metastasis	Lung Cancer	Non-Small Cell Lung Cancer (NSCLC), Squamous Cell Carcinoma		SIDM01231		lung	NSCLC	NSCLC_squamous
ACH-002123	H2369	H2369	H2369_PLEURA		1290808.0	Unknown	Sanger						CVCL_A532	165.0	lung		Lung Cancer	Mesothelioma		SIDM00104		lung	mesothelioma
ACH-002124	H2373	H2373	NCIH2373_PLEURA		1290809.0	Unknown	Sanger						CVCL_A533	1797.0	lung		Lung Cancer	Mesothelioma		SIDM00103		lung	mesothelioma
ACH-002125	H2461	H2461	NCIH2461_PLEURA		1290810.0	Unknown	Sanger						CVCL_A536	1508.0	lung		Lung Cancer	Mesothelioma		SIDM00102		lung	mesothelioma
ACH-002126	H2591	H2591	NCIH2591_PLEURA		1240131.0	Unknown	Sanger						CVCL_A543	1509.0	lung		Lung Cancer	Mesothelioma		SIDM00101		lung	mesothelioma
ACH-002127	H2595	H2595	NCIH2595_PLEURA		1240132.0	Unknown	Sanger						CVCL_A545	51.0	lung		Lung Cancer	Mesothelioma		SIDM00100		lung	mesothelioma
ACH-002128	H2722	H2722	NCIH2722_PLEURA		1290812.0	Unknown	Sanger						CVCL_U994	1798.0	lung		Lung Cancer	Mesothelioma		SIDM00099		lung	mesothelioma
ACH-002129	H2731	H2731	NCIH2731_PLEURA		1240134.0	Unknown	Sanger						CVCL_U995	1074.0	lung		Lung Cancer	Mesothelioma		SIDM00098		lung	mesothelioma
ACH-002130	H2795	H2795	NCIH2795_PLEURA		1290813.0	Unknown	Sanger						CVCL_U996	1971.0	lung		Lung Cancer	Mesothelioma		SIDM00154		lung	mesothelioma
ACH-002131	H2803	H2803	NCIH2803_PLEURA		1240135.0	Unknown	Sanger						CVCL_U997	52.0	lung		Lung Cancer	Mesothelioma		SIDM00309		lung	mesothelioma
ACH-002132	H2804	H2804	NCIH2804_PLEURA		1240136.0	Unknown	Sanger						CVCL_U998	882.0	lung		Lung Cancer	Mesothelioma		SIDM00310		lung	mesothelioma
ACH-002133	H2810	H2810	NCIH2810_PLEURA		1240137.0	Unknown	Sanger						CVCL_U999	591.0	lung		Lung Cancer	Mesothelioma		SIDM00311		lung	mesothelioma
ACH-002134	H2818	H2818	NCIH2818_PLEURA		1290814.0	Unknown	Sanger						CVCL_V000	2254.0	lung		Lung Cancer	Mesothelioma		SIDM00520		lung	mesothelioma
ACH-002135	H2869	H2869	NCIH2869_PLEURA		1240138.0	Unknown	Sanger						CVCL_V001	309.0	lung		Lung Cancer	Mesothelioma		SIDM00519		lung	mesothelioma
ACH-002136	H290	H290	H290_PLEURA		1240139.0	Unknown	Sanger						CVCL_A555	742.0	lung		Lung Cancer	Mesothelioma		SIDM00518		lung	mesothelioma
ACH-002138	H513	H513	H513_LUNG		1240141.0	Unknown	Sanger						CVCL_A570	2125.0	lung		Lung Cancer	Non-Small Cell Lung Cancer (NSCLC), Adenosquamous Carcinoma				lung	NSCLC	NSCLC_adenosquamous
ACH-002139	HA7-RCC	HA7RCC	HA7RCC_KIDNEY		753558.0	Unknown	Sanger						CVCL_1241	1790.0	kidney		Kidney Cancer	Renal Cell Carcinoma		SIDM00188		kidney	renal_cell_carcinoma
ACH-002140	Hey	HEY	HEY_OVARY		1479988.0	Unknown	Sanger						CVCL_0297	1096.0	ovary		Ovarian Cancer	Adenocarcinoma, high grade serous		SIDM00968		ovary	ovary_adenocarcinoma	high_grade_serous
ACH-002141	HSC-39	HSC39	HSC39_STOMACH		1322224.0	Unknown	Sanger						CVCL_A385	1991.0	ascites	Metastasis	Gastric Cancer	Adenocarcinoma, signet ring cell		SIDM00045		gastric	gastric_adenocarcinoma	signet_ring_cell
ACH-002142	HuO-3N1	HUO3N1	HUO3N1_BONE		909977.0	Unknown	Sanger						CVCL_1297	2101.0	bone		Bone Cancer	Osteosarcoma		SIDM00584		bone	osteosarcoma
ACH-002143	IST-MEL1	ISTMEL1	ISTMEL1_SKIN		907172.0	Unknown	Sanger						CVCL_1308	1501.0	skin		Skin Cancer	Melanoma		SIDM00225		skin	melanoma
ACH-002144	IST-SL1	ISTSL1	ISTSL1_LUNG		753564.0	Unknown	Sanger						CVCL_1313	1194.0	lymph_node	Metastasis	Lung Cancer	Small Cell Lung Cancer (SCLC)		SIDM00223		lung	SCLC
ACH-002145	IST-SL2	ISTSL2	ISTSL2_LUNG		753565.0	Unknown	Sanger						CVCL_1314	450.0	pleural_effusion	Metastasis	Lung Cancer	Small Cell Lung Cancer (SCLC)		SIDM00230		lung	SCLC
ACH-002146	JHOS-3	JHOS3	JHOS3_OVARY		1480358.0	Unknown	Sanger						CVCL_4648	1595.0	ovary		Ovarian Cancer	Adenocarcinoma, serous		SIDM00304		ovary	ovary_adenocarcinoma	serous
ACH-002147	K2	K2	K2_SKIN		1298160.0	Unknown	Sanger						CVCL_AT85	1980.0	skin		Skin Cancer	Melanoma		SIDM00126		skin	melanoma
ACH-002148	K5	K5	K5_THYROID		924238.0	Unknown	Sanger						CVCL_1322	365.0	thyroid		Thyroid Cancer	Carcinoma, follicular		SIDM00056		thyroid	thyroid_carcinoma
ACH-002149	KGN	KGN	KGN_OVARY		924186.0	Unknown	Sanger						CVCL_0375	11.0	abdomen		Ovarian Cancer	Granulosa Cell Tumor		SIDM00302		ovary	granulosa_cell_tumor
ACH-002150	LB1047-RCC	LB1047RCC	LB1047RCC_KIDNEY		753577.0	Unknown	Sanger						CVCL_1364	658.0	kidney		Kidney Cancer	Renal Cell Carcinoma		SIDM00187		kidney	renal_cell_carcinoma
ACH-002151	LB2241-RCC	LB2241RCC	LB2241RCC_KIDNEY		753578.0	Unknown	Sanger						CVCL_1365	552.0	kidney		Kidney Cancer	Renal Cell Carcinoma		SIDM00186		kidney	renal_cell_carcinoma
ACH-002152	LB2518-MEL	LB2518MEL	LB2518MEL_SKIN		753579.0	Unknown	Sanger						CVCL_1366	1464.0	skin		Skin Cancer	Melanoma		SIDM00185		skin	melanoma
ACH-002153	LB373-MEL-D	LB373MELD	LB373MELD_SKIN		753581.0	Unknown	Sanger						CVCL_1367	659.0	skin		Skin Cancer	Melanoma		SIDM00184		skin	melanoma
ACH-002154	LB647-SCLC	LB647SCLC	LB647SCLC_LUNG		753582.0	Unknown	Sanger						CVCL_1368	1365.0	lung		Lung Cancer	Small Cell Lung Cancer (SCLC)		SIDM00183		lung	SCLC
ACH-002155	LB996-RCC	LB996RCC	LB996RCC_KIDNEY		753585.0	Unknown	Sanger						CVCL_1371	1755.0	kidney		Kidney Cancer	Renal Cell Carcinoma		SIDM00180		kidney	renal_cell_carcinoma
ACH-002156	LC-1-sq	LC1SQ	LC1SQ_LUNG		1298223.0	Unknown	Sanger						CVCL_3008	600.0	lung		Lung Cancer	Non-Small Cell Lung Cancer (NSCLC), Squamous Cell Carcinoma		SIDM00300		lung	NSCLC	NSCLC_squamous
ACH-002157	LC-2-ad	LC2AD	LC2AD_LUNG		907786.0	Unknown	Sanger						CVCL_1373	367.0	pleural_effusion	Metastasis	Lung Cancer	Non-Small Cell Lung Cancer (NSCLC), Adenocarcinoma		SIDM00297		lung	NSCLC	NSCLC_adenocarcinoma
ACH-002158	LU-99A	LU99A	LU99A_LUNG		907796.0	Male	JCRB						CVCL_1393	1660.0	lung		Lung Cancer	Non-Small Cell Lung Cancer (NSCLC), Large Cell Carcinoma	63	SIDM01219		lung	NSCLC	NSCLC_large_cell
ACH-002159	M14	M14	M14_SKIN		905975.0	Unknown	Sanger						CVCL_1395	586.0	skin	Metastasis	Skin Cancer	Melanoma, amelanotic		SIDM00003		skin	melanoma	amelanotic
ACH-002160	MC-IXC	MCIXC	MCIXC_BONE		908118.0	Unknown	Sanger						CVCL_1398	170.0	bone	Metastasis	Bone Cancer	Ewings Sarcoma		SIDM01246		bone	Ewing_sarcoma
ACH-002161	MKN28	MKN28	MKN28_STOMACH		908139.0	Unknown	Sanger						CVCL_1416	2112.0	liver	Metastasis	Gastric Cancer	Adenocarcinoma, tubular		SIDM00260		gastric	gastric_adenocarcinoma	tubular
ACH-002162	MMAC-SF	MMACSF	MMACSF_SKIN		925339.0	Unknown	Sanger						CVCL_1420	30.0	ascites		Skin Cancer	Melanoma		SIDM01242		skin	melanoma
ACH-002163	MRK-nu-1	MRKNU1	MRKNU1_BREAST		908151.0	Unknown	Sanger						CVCL_1428	385.0	breast		Breast Cancer	Carcinoma		SIDM00562		breast	breast_carcinoma
ACH-002164	MZ1-PC	MZ1PC	MZ1PC_PANCREAS		753595.0	Unknown	Sanger						CVCL_1434	1486.0	pancreas	Metastasis	Pancreatic Cancer	Ductal Adenocarcinoma		SIDM00053		pancreas	exocrine	exocrine_adenocarcinoma
ACH-002165	MZ2-MEL	MZ2MEL	MZ2MEL_SKIN		971777.0	Unknown	Sanger						CVCL_1435	31.0	skin		Skin Cancer	Melanoma		SIDM00179		skin	melanoma
ACH-002166	MZ7-mel	MZ7MEL	MZ7MEL_SKIN		753596.0	Unknown	Sanger						CVCL_1436	296.0	skin	Metastasis	Skin Cancer	Melanoma		SIDM00516		skin	melanoma
ACH-002167	NCC010	NCC010	NCC010_KIDNEY		1509073.0	Unknown	Sanger						CVCL_X505	688.0	kidney		Kidney Cancer	Renal Cell Carcinoma		SIDM00231		kidney	renal_cell_carcinoma
ACH-002168	NCC021	NCC021	NCC021_KIDNEY		1509074.0	Unknown	Sanger						CVCL_X506	1020.0	kidney		Kidney Cancer	Renal Cell Carcinoma		SIDM00232		kidney	renal_cell_carcinoma
ACH-002169	NCI-H1304	NCIH1304	NCIH1304_LUNG		753599.0	Unknown	Sanger						CVCL_1462	775.0	lung		Lung Cancer	Small Cell Lung Cancer (SCLC)		SIDM00648		lung	SCLC
ACH-002170	NCI-H1688	NCIH1688	NCIH1688_LUNG		1298349.0	Male	ATCC						CVCL_1487	348.0	liver	Metastasis	Lung Cancer	Small Cell Lung Cancer (SCLC)	50	SIDM00792		lung	SCLC
ACH-002171	NCI-H250	NCIH250	NCIH250_LUNG		924241.0	Unknown	Sanger						CVCL_1554	208.0	central_nervous_system	Metastasis	Lung Cancer	Small Cell Lung Cancer (SCLC)		SIDM00721		lung	SCLC
ACH-002172	NCI-H322M	NCIH322M	NCIH322M_LUNG		905967.0	Unknown	Sanger						CVCL_1557	34.0	lung		Lung Cancer	Non-Small Cell Lung Cancer (NSCLC), Adenocarcinoma				lung	NSCLC	NSCLC_adenocarcinoma
ACH-002173	NCI-H378	NCIH378	NCIH378_LUNG		688022.0	Unknown	Sanger						CVCL_1560	625.0	pleural_effusion	Metastasis	Lung Cancer	Small Cell Lung Cancer (SCLC)		SIDM00915		lung	SCLC
ACH-002174	NCI-H720	NCIH720	NCIH720_LUNG		687600.0	Unknown	Sanger						CVCL_1583	172.0	lung		Lung Cancer	Carcinoid		SIDM01120		lung	lung_carcinoid
ACH-002175	NCI-H740	NCIH740	NCIH740_LUNG		1331055.0	Male	ATCC						CVCL_1586	925.0	lymph_node	Metastasis	Lung Cancer	Small Cell Lung Cancer (SCLC)	63	SIDM01118		lung	SCLC
ACH-002176	NCI-H748	NCIH748	NCIH748_LUNG		909194.0	Unknown	Sanger						CVCL_1588	1085.0	lymph_node	Metastasis	Lung Cancer	Small Cell Lung Cancer (SCLC)		SIDM01117		lung	SCLC
ACH-002177	NCI-H835	NCIH835	NCIH835_LUNG		753607.0	Unknown	Sanger						CVCL_1593	926.0	lung		Lung Cancer	Carcinoid		SIDM01133		lung	lung_carcinoid
ACH-002178	NY	NY	NY_BONE		910849.0	Unknown	Sanger						CVCL_1613	478.0	bone		Bone Cancer	Osteosarcoma		SIDM00569		bone	osteosarcoma
ACH-002179	OCUB-M	OCUBM	OCUBM_BREAST		909256.0	Unknown	Sanger						CVCL_1621	1002.0	pleural_effusion	Metastasis	Breast Cancer	Carcinoma		SIDM00241		breast	breast_carcinoma
ACH-002180	OMC-1	OMC1	OMC1_CERVIX		949154.0	Unknown	Sanger						CVCL_1623	605.0	lymph_node	Metastasis	Cervical Cancer	Squamous Cell Carcinoma		SIDM00240		cervix	cervical_squamous
ACH-002181	OVCA420	OVCA420	OVCA420_OVARY		1480364.0	Unknown	Sanger						CVCL_3935	1949.0	ovary		Ovarian Cancer	Adenocarcinoma, serous		SIDM00967		ovary	ovary_adenocarcinoma	serous
ACH-002182	OVCA433	OVCA433	OVCA433_OVARY		1480367.0	Unknown	Sanger						CVCL_0475	1332.0	ovary		Ovarian Cancer	Adenocarcinoma, serous		SIDM00966		ovary	ovary_adenocarcinoma	serous
ACH-002183	OVMIU	OVMIU	OVMIU_OVARY		1240200.0	Unknown	Sanger						CVCL_3112	373.0	ovary		Ovarian Cancer	Adenocarcinoma, high grade serous		SIDM00465		ovary	ovary_adenocarcinoma	high_grade_serous
ACH-002184	PC-3_[JPC-3]	PC3JPC3	PC3JPC3_LUNG		1240202.0	Unknown	Sanger						CVCL_S982	1809.0	lung		Lung Cancer	Non-Small Cell Lung Cancer (NSCLC), Adenocarcinoma		SIDM00361		lung	NSCLC	NSCLC_adenocarcinoma
ACH-002185	PL18	PL18	PL18_PANCREAS		1240208.0	Unknown	Sanger						CVCL_X507	1759.0	pancreas		Pancreatic Cancer	Ductal Adenocarcinoma		SIDM00054		pancreas	exocrine	exocrine_adenocarcinoma
ACH-002186	PL4	PL4	PL4_PANCREAS		1298533.0	Unknown	Sanger						CVCL_S976	470.0	pancreas		Pancreatic Cancer	Ductal Adenocarcinoma		SIDM00042		pancreas	exocrine	exocrine_adenocarcinoma
ACH-002187	RCC-AB	RCCAB	RCCAB_KIDNEY		1524418.0	Unknown	Sanger						CVCL_5868	695.0	kidney		Kidney Cancer	Renal Carcinoma, clear cell		SIDM00821		kidney	renal_cell_carcinoma	clear_cell
ACH-002188	RCC-ER	RCCER	RCCER_KIDNEY		1524417.0	Unknown	Sanger						CVCL_5870	694.0	kidney		Kidney Cancer	Renal Carcinoma, clear cell		SIDM00820		kidney	renal_cell_carcinoma	clear_cell
ACH-002189	RCC-FG2	RCCFG2	RCCFG2_KIDNEY		1524414.0	Unknown	Sanger						CVCL_5873	1904.0	kidney		Kidney Cancer	Renal Carcinoma, clear cell		SIDM00819		kidney	renal_cell_carcinoma	clear_cell
ACH-002190	RCC-JF	RCCJF	RCCJF_KIDNEY		1524415.0	Unknown	Sanger						CVCL_5879	147.0	kidney		Kidney Cancer	Renal Carcinoma, clear cell		SIDM00818		kidney	renal_cell_carcinoma	clear_cell
ACH-002191	RCC-JW	RCCJW	RCCJW_KIDNEY		1524416.0	Unknown	Sanger						CVCL_5880	1905.0	kidney		Kidney Cancer	Renal Carcinoma, clear cell		SIDM00817		kidney	renal_cell_carcinoma	clear_cell
ACH-002192	RCC-MF	RCCMF	RCCMF_KIDNEY		1524419.0	Unknown	Sanger						CVCL_5884	693.0	kidney		Kidney Cancer	Renal Carcinoma, clear cell		SIDM00816		kidney	renal_cell_carcinoma	clear_cell
ACH-002193	RERF-LC-FM	RERFLCFM	RERFLCFM_LUNG		930081.0	Unknown	Sanger						CVCL_1653	287.0	pleural_effusion	Metastasis	Lung Cancer	Small Cell Lung Cancer (SCLC)		SIDM00357		lung	SCLC
ACH-002194	RH-1	RH1	RH1_BONE		971773.0	Unknown	Sanger						CVCL_1658	2193.0	bone_marrow	Metastasis	Bone Cancer	Ewings Sarcoma		SIDM00427		bone	Ewing_sarcoma
ACH-002195	RXF393	RXF393	RXF393_KIDNEY		905978.0	Unknown	Sanger						CVCL_1673	1526.0	kidney		Kidney Cancer	Renal Cell Carcinoma		SIDM00086		kidney	renal_cell_carcinoma
ACH-002196	SBC-1	SBC1	SBC1_LUNG		713885.0	Unknown	Sanger						CVCL_1676	27.0	lung		Lung Cancer	Small Cell Lung Cancer (SCLC)		SIDM00365		lung	SCLC
ACH-002197	SBC-3	SBC3	SBC3_LUNG		753610.0	Unknown	Sanger						CVCL_1678	1765.0	bone_marrow	Metastasis	Lung Cancer	Small Cell Lung Cancer (SCLC)		SIDM00367		lung	SCLC
ACH-002198	SCH	SCH	SCH_STOMACH		909711.0	Unknown	Sanger						CVCL_1687	1766.0	stomach	Metastasis	Gastric Cancer	Choriocarcinoma		SIDM00383		gastric	choriocarcinoma
ACH-002199	SN12C	SN12C	SN12C_KIDNEY		905979.0	Unknown	Sanger						CVCL_1705	156.0	kidney		Kidney Cancer	Renal Cell Carcinoma		SIDM00094		kidney	renal_cell_carcinoma
ACH-002200	SW962	SW962	SW962_VULVA		909758.0	Unknown	Sanger						CVCL_1733	1986.0	lymph_node	Metastasis	Skin Cancer	Carcinoma, vulvar		SIDM01178		skin
ACH-002201	TC-YIK	TCYIK	TCYIK_CERVIX		946357.0	Unknown	Sanger						CVCL_1737	579.0	cervix		Cervical Cancer	Small Cell Carcinoma		SIDM00234		cervix	cervical_small_cell
ACH-002202	TMK-1	TMK1	TMK1_STOMACH		1299069.0	Unknown	Sanger						CVCL_4384	547.0	lymph_node	Metastasis	Gastric Cancer	Adenocarcinoma		SIDM00040		gastric	gastric_adenocarcinoma
ACH-002204	U-CH2	UCH2	UCH2_BONE		1503373.0	Female	Sanger	3.0	-1.6619209876278132	not found	not found	46.0	CVCL_4989	2257.0	bone		Bone Cancer	Chordoma, sacral		SIDM01185		bone	chordoma	chordoma_sacral
ACH-002205	WM1552C	WM1552C	WM1552C_SKIN		1299078.0	Unknown	Sanger						CVCL_6472	1155.0	skin		Skin Cancer	Melanoma		SIDM00976		skin	melanoma
ACH-002206	WM278	WM278	WM278_SKIN		1240226.0	Unknown	Sanger						CVCL_6473	2155.0	skin		Skin Cancer	Melanoma		SIDM00975		skin	melanoma
ACH-002207	WM35	WM35	WM35_SKIN		1299080.0	Unknown	Sanger						CVCL_0580	1156.0	skin		Skin Cancer	Melanoma		SIDM00974		skin	melanoma
ACH-002208	YMB-1-E	YMB1E	YMB1E_BREAST		1303911.0	Unknown	Sanger						CVCL_2815	317.0	ascites	Metastasis	Breast Cancer	Breast Ductal Carcinoma		SIDM01261		breast	breast_ductal_carcinoma
ACH-002209	ALL-PO	ALLPO	ALLPO_HAEMATOPOIETIC_AND_LYMPHOID_TISSUE		910944.0	Unknown	Sanger						CVCL_1069	1637.0	bone_marrow		Leukemia	Acute Lymphoblastic Leukemia (ALL), B-cell		SIDM00211		blood	ALL	b_cell
ACH-002210	ARH-77	ARH77	ARH77_HAEMATOPOIETIC_AND_LYMPHOID_TISSUE		906765.0	Unknown	Sanger						CVCL_1072	2198.0	haematopoietic_and_lymphoid_tissue		Non-Cancerous			SIDM00900		engineered
ACH-002211	BALL-1	BALL1	BALL1_HAEMATOPOIETIC_AND_LYMPHOID_TISSUE		910705.0	Unknown	Sanger						CVCL_1075	48.0	haematopoietic_and_lymphoid_tissue		Leukemia	Acute Lymphoblastic Leukemia (ALL), B-cell		SIDM00287		blood	ALL	b_cell
ACH-002212	BB30-HNC	BB30HNC	BB30HNC_UPPER_AERODIGESTIVE_TRACT		753531.0	Unknown	Sanger						CVCL_1076	64.0	upper_aerodigestive_tract		Head and Neck Cancer	Squamous Cell Carcinoma		SIDM00172		upper_aerodigestive	upper_aerodigestive_squamous
ACH-002213	BB49-HNC	BB49HNC	BB49HNC_UPPER_AERODIGESTIVE_TRACT		753532.0	Unknown	Sanger						CVCL_1077	1522.0	upper_aerodigestive_tract		Head and Neck Cancer	Squamous Cell Carcinoma		SIDM00174		upper_aerodigestive	upper_aerodigestive_squamous
ACH-002214	BC-1	BC1	BC1_HAEMATOPOIETIC_AND_LYMPHOID_TISSUE		910919.0	Unknown	ATCC						CVCL_1079	585.0	abdomen		Lymphoma	B-cell, Non-Hodgkins, Primary Effusion		SIDM00896		lymphocyte	non_hodgkin_lymphoma	b_cell_primary_effusion
ACH-002215	BC-3	BC3	BC3_PLEURA		910918.0	Unknown	ATCC						CVCL_1080	590.0	pleural_effusion		Lymphoma	B-cell, Non-Hodgkins, Primary Effusion		SIDM00895		lymphocyte	non_hodgkin_lymphoma	b_cell_primary_effusion
ACH-002216	BE-13	BE13	BE13_HAEMATOPOIETIC_AND_LYMPHOID_TISSUE		906763.0	Unknown	Sanger						CVCL_1081	603.0	haematopoietic_and_lymphoid_tissue		Leukemia	Acute Lymphoblastic Leukemia (ALL), T-cell		SIDM01245		blood	ALL	t_cell
ACH-002217	BE2-M17	BE2M17	BE2M17_AUTONOMIC_GANGLIA		753616.0	Unknown	Sanger						CVCL_0167	1320.0	bone_marrow	Metastasis	Neuroblastoma			SIDM01229		peripheral_nervous_system	neuroblastoma
ACH-002218	CESS	CESS	CESS_HAEMATOPOIETIC_AND_LYMPHOID_TISSUE		910688.0	Unknown	Sanger						CVCL_0209	185.0	haematopoietic_and_lymphoid_tissue		Leukemia	Acute Myelogenous Leukemia (AML)		SIDM00917		blood	AML
ACH-002219	COLO-320-HSR	COLO320HSR	COLO320HSR_LARGE_INTESTINE		910569.0	Female	ATCC						CVCL_0220	2128.0	large_intestine		Colon/Colorectal Cancer	Colon Adenocarcinoma	55	SIDM00842		colorectal	colorectal_adenocarcinoma
ACH-002220	CRO-AP2	CROAP2	CROAP2_HAEMATOPOIETIC_AND_LYMPHOID_TISSUE		906807.0	Unknown	Sanger						CVCL_1147	566.0	pleural_effusion		Lymphoma	B-cell, Non-Hodgkins, Primary Effusion		SIDM00952		lymphocyte	non_hodgkin_lymphoma	b_cell_primary_effusion
ACH-002221	CTB-1	CTB1	CTB1_HAEMATOPOIETIC_AND_LYMPHOID_TISSUE		949088.0	Unknown	Sanger						CVCL_1149	2129.0	pericardial_effusion	Metastasis	Lymphoma	Diffuse Large B-cell Lymphoma (DLBCL)		SIDM00283		lymphocyte	non_hodgkin_lymphoma	DLBCL
ACH-002222	CTV-1	CTV1	CTV1_HAEMATOPOIETIC_AND_LYMPHOID_TISSUE		753548.0	Unknown	Sanger						CVCL_1150	1034.0	haematopoietic_and_lymphoid_tissue		Leukemia	Acute Lymphoblastic Leukemia (ALL), T-cell		SIDM00951		blood	ALL	t_cell
ACH-002223	D-245MG	D245MG	D245MG_CENTRAL_NERVOUS_SYSTEM		946366.0	Unknown	Sanger						CVCL_1152	1249.0	central_nervous_system		Brain Cancer	Glioblastoma		SIDM01021		central_nervous_system	glioma	glioblastoma
ACH-002224	D-247MG	D247MG	D247MG_CENTRAL_NERVOUS_SYSTEM		946367.0	Unknown	Sanger						CVCL_1153	1075.0	central_nervous_system		Brain Cancer	Glioblastoma		SIDM00622		central_nervous_system	glioma	glioblastoma
ACH-002225	D-263MG	D263MG	D263MG_CENTRAL_NERVOUS_SYSTEM		946368.0	Unknown	Sanger						CVCL_1154	453.0	central_nervous_system		Brain Cancer	Glioblastoma		SIDM00732		central_nervous_system	glioma	glioblastoma
ACH-002226	D-336MG	D336MG	D336MG_CENTRAL_NERVOUS_SYSTEM		946369.0	Unknown	Sanger						CVCL_1156	609.0	central_nervous_system		Brain Cancer	Glioblastoma		SIDM00620		central_nervous_system	glioma	glioblastoma
ACH-002227	D-392MG	D392MG	D392MG_CENTRAL_NERVOUS_SYSTEM		946370.0	Unknown	Sanger						CVCL_1158	1527.0	central_nervous_system		Brain Cancer	Glioblastoma		SIDM00542		central_nervous_system	glioma	glioblastoma
ACH-002228	D-423MG	D423MG	D423MG_CENTRAL_NERVOUS_SYSTEM		946372.0	Unknown	Sanger						CVCL_1160	2092.0	central_nervous_system		Brain Cancer	Glioblastoma		SIDM00209		central_nervous_system	glioma	glioblastoma
ACH-002229	D-502MG	D502MG	D502MG_CENTRAL_NERVOUS_SYSTEM		946373.0	Unknown	Sanger						CVCL_1162	768.0	central_nervous_system		Brain Cancer	Glioblastoma		SIDM00208		central_nervous_system	glioma	glioblastoma
ACH-002230	D-542MG	D542MG	D542MG_CENTRAL_NERVOUS_SYSTEM		753549.0	Unknown	Sanger						CVCL_1164	898.0	central_nervous_system		Brain Cancer	Glioblastoma		SIDM00207		central_nervous_system	glioma	glioblastoma
ACH-002231	D-566MG	D566MG	D566MG_CENTRAL_NERVOUS_SYSTEM		946377.0	Unknown	Sanger						CVCL_1166	2093.0	central_nervous_system		Brain Cancer	Glioblastoma		SIDM00206		central_nervous_system	glioma	glioblastoma
ACH-002232	DG-75	DG75	DG75_HAEMATOPOIETIC_AND_LYMPHOID_TISSUE		906838.0	Unknown	Sanger						CVCL_0244	188.0	pleural_effusion		Lymphoma	B-cell, Non-Hodgkins, Burkitts		SIDM00948		lymphocyte	non_hodgkin_lymphoma	b_cell_burkitt
ACH-002233	DIFI	DIFI	DIFI_LARGE_INTESTINE		1789883.0	Unknown	Sanger						CVCL_6895	1625.0	ascites	Metastasis	Colon/Colorectal Cancer	Colorectal Carcinoma		SIDM00049		colorectal	colorectal_adenocarcinoma
ACH-002234	DOK	DOK	DOK_UPPER_AERODIGESTIVE_TRACT		910936.0	Unknown	Sanger						CVCL_1180	162.0	upper_aerodigestive_tract		Head and Neck Cancer	Oral Dysplasia		SIDM00540		upper_aerodigestive
ACH-002235	DSH1	DSH1	DSH1_URINARY_TRACT		753552.0	Unknown	Sanger						CVCL_1182	900.0	urinary_tract		Bladder Cancer	Carcinoma		SIDM00970		urinary_tract	bladder_carcinoma
ACH-002236	EB-3	EB3	EB3_HAEMATOPOIETIC_AND_LYMPHOID_TISSUE		906847.0	Unknown	ATCC						CVCL_1185	581.0	haematopoietic_and_lymphoid_tissue		Lymphoma	B-cell, Non-Hodgkins, Burkitts		SIDM00793		lymphocyte	non_hodgkin_lymphoma	b_cell_burkitt
ACH-002237	ETK-1	ETK1	ETK1_BILIARY_TRACT		906861.0	Unknown	Sanger						CVCL_1206	323.0	biliary_tract		Bile Duct Cancer	Cholangiocarcinoma, intrahepatic		SIDM00276		bile_duct	cholangiocarcinoma	intrahepatic
ACH-002238	GR-ST	GRST	GRST_HAEMATOPOIETIC_AND_LYMPHOID_TISSUE		906877.0	Unknown	Sanger						CVCL_1236	1709.0	haematopoietic_and_lymphoid_tissue		Leukemia	Acute Lymphoblastic Leukemia (ALL), B-cell		SIDM01259		blood	ALL	b_cell
ACH-002239	H3118	H3118	H3118_UPPER_AERODIGESTIVE_TRACT		1240140.0	Unknown	NCI-Navy Medical Oncology Branch						CVCL_A464	93.0	upper_aerodigestive_tract		Head and Neck Cancer	Carcinoma, mucoepidermoid		SIDM00517		upper_aerodigestive
ACH-002240	H9	H9	H9_HAEMATOPOIETIC_AND_LYMPHOID_TISSUE		907043.0	Unknown	Sanger						CVCL_1240	903.0	haematopoietic_and_lymphoid_tissue		Lymphoma	T-cell, Non-Hodgkins, Cutaneous, Sezary Syndrome		SIDM01251		lymphocyte	non_hodgkin_lymphoma	t_cell_cutaneous
ACH-002241	HAL-01	HAL01	HAL01_HAEMATOPOIETIC_AND_LYMPHOID_TISSUE		949153.0	Unknown	Sanger						CVCL_1242	1192.0	haematopoietic_and_lymphoid_tissue		Leukemia	Acute Lymphoblastic Leukemia (ALL), B-cell		SIDM00289		blood	ALL	b_cell
ACH-002242	HC-1	HC1	HC1_HAEMATOPOIETIC_AND_LYMPHOID_TISSUE		907044.0	Unknown	Sanger						CVCL_1243	637.0	haematopoietic_and_lymphoid_tissue		Leukemia	Hairy Cell		SIDM01073		blood	hairy_cell_leukemia
ACH-002243	HCE-4	HCE4	HCE4_OESOPHAGUS		753559.0	Unknown	Sanger						CVCL_1271	2077.0	oesophagus		Esophageal Cancer	Squamous Cell Carcinoma		SIDM00052		esophagus	esophagus_squamous
ACH-002244	HO-1-N-1	HO1N1	HO1N1_UPPER_AERODIGESTIVE_TRACT		924111.0	Unknown	Sanger						CVCL_1284	706.0	upper_aerodigestive_tract		Head and Neck Cancer	Squamous Cell Carcinoma, oral		SIDM00592		upper_aerodigestive	upper_aerodigestive_squamous	oral
ACH-002245	Hs-445	HS445	HS445_HAEMATOPOIETIC_AND_LYMPHOID_TISSUE		1322218.0	Female	ATCC						CVCL_0761	1243.0	lymph_node	Primary	Lymphoma	Hodgkins	56	SIDM00668		lymphocyte	hodgkin_lymphoma
ACH-002246	Hs-633T	HS633T	HS633T_SOFT_TISSUE		1240149.0	Unknown	Sanger						CVCL_0832	1568.0	soft_tissue		Sarcoma	Fibrosarcoma		SIDM00667		soft_tissue	fibrosarcoma
ACH-002247	IM-9	IM9	IM9_HAEMATOPOIETIC_AND_LYMPHOID_TISSUE		753563.0	Unknown	Sanger						CVCL_1305	1574.0	haematopoietic_and_lymphoid_tissue		Non-Cancerous			SIDM00632		engineered
ACH-002248	IMR-5	IMR5	IMR5_AUTONOMIC_GANGLIA		907170.0	Unknown	Sanger						CVCL_1306	431.0	abdomen		Neuroblastoma			SIDM01206		peripheral_nervous_system	neuroblastoma
ACH-002249	JHU-011	JHU011	JHU011_UPPER_AERODIGESTIVE_TRACT		1240161.0	Unknown	Sanger						CVCL_5986	1233.0	upper_aerodigestive_tract		Head and Neck Cancer	Squamous Cell Carcinoma, laryngeal		SIDM00128		upper_aerodigestive	upper_aerodigestive_squamous	laryngeal
ACH-002250	JHU-022	JHU022	JHU022_UPPER_AERODIGESTIVE_TRACT		1240162.0	Unknown	Sanger						CVCL_5991	615.0	upper_aerodigestive_tract		Head and Neck Cancer	Squamous Cell Carcinoma, oral		SIDM00127		upper_aerodigestive	upper_aerodigestive_squamous	oral
ACH-002251	JHU-029	JHU029	JHU029_UPPER_AERODIGESTIVE_TRACT		1298156.0	Unknown	Sanger						CVCL_5993	74.0	upper_aerodigestive_tract		Head and Neck Cancer	Squamous Cell Carcinoma, laryngeal		SIDM00690		upper_aerodigestive	upper_aerodigestive_squamous	laryngeal
ACH-002252	JiyoyeP-2003	JIYOYEP2003	JIYOYEP2003_HAEMATOPOIETIC_AND_LYMPHOID_TISSUE		907268.0	Unknown	Sanger						CVCL_1317	1941.0	ascites		Lymphoma	B-cell, Non-Hodgkins, Burkitts		SIDM00808		lymphocyte	non_hodgkin_lymphoma	b_cell_burkitt
ACH-002253	JSC-1	JSC1	JSC1_HAEMATOPOIETIC_AND_LYMPHOID_TISSUE		1327769.0	Unknown	Sanger						CVCL_3728	1378.0	ascites		Lymphoma	B-cell, Non-Hodgkins, Primary Effusion		SIDM00688		lymphocyte	non_hodgkin_lymphoma	b_cell_primary_effusion
ACH-002254	KARPAS-1106P	KARPAS1106P	KARPAS1106P_HAEMATOPOIETIC_AND_LYMPHOID_TISSUE		1327773.0	Unknown	Sanger						CVCL_1821	1030.0	pleural_effusion		Lymphoma	B-cell, Non-Hodgkins, Mediastinal Large		SIDM01011		lymphocyte	non_hodgkin_lymphoma	b_cell_mediastinal_large
ACH-002255	KARPAS-231	KARPAS231	KARPAS231_HAEMATOPOIETIC_AND_LYMPHOID_TISSUE		1327774.0	Unknown	Sanger						CVCL_1822	2177.0	haematopoietic_and_lymphoid_tissue		Lymphoma	Diffuse Large B-cell Lymphoma (DLBCL)		SIDM01017		lymphocyte	non_hodgkin_lymphoma	DLBCL
ACH-002256	KARPAS-45	KARPAS45	KARPAS45_HAEMATOPOIETIC_AND_LYMPHOID_TISSUE		907272.0	Unknown	Sanger						CVCL_1326	617.0	bone_marrow		Leukemia	Acute Lymphoblastic Leukemia (ALL), T-cell		SIDM01007		blood	ALL	t_cell
ACH-002257	KINGS-1	KINGS1	KINGS1_CENTRAL_NERVOUS_SYSTEM		907279.0	Unknown	Sanger						CVCL_1328	217.0	central_nervous_system		Brain Cancer	Astrocytoma, anaplastic		SIDM00612		central_nervous_system	glioma	astrocytoma
ACH-002258	KMOE-2	KMOE2	KMOE2_HAEMATOPOIETIC_AND_LYMPHOID_TISSUE		907280.0	Unknown	Sanger						CVCL_1332	1803.0	haematopoietic_and_lymphoid_tissue		Leukemia	Acute Myelogenous Leukemia (AML), M6 (Erythroleukemia)		SIDM01019		blood	AML	M6
ACH-002259	KNS-81-FD	KNS81FD	KNS81FD_CENTRAL_NERVOUS_SYSTEM		924188.0	Unknown	Sanger						CVCL_1336	1150.0	central_nervous_system		Brain Cancer	Glioblastoma		SIDM01210		central_nervous_system	glioma	glioblastoma
ACH-002260	KOSC-2	KOSC2	KOSC2_UPPER_AERODIGESTIVE_TRACT		753570.0	Unknown	Sanger						CVCL_1337	315.0	upper_aerodigestive_tract		Head and Neck Cancer	Squamous Cell Carcinoma		SIDM00603		upper_aerodigestive	upper_aerodigestive_squamous
ACH-002261	KP-N-YS	KPNYS	KPNYS_AUTONOMIC_GANGLIA		946363.0	Unknown	Sanger						CVCL_1342	853.0	central_nervous_system		Neuroblastoma			SIDM00157		peripheral_nervous_system	neuroblastoma
ACH-002262	KY821	KY821	KY821_HAEMATOPOIETIC_AND_LYMPHOID_TISSUE		907300.0	Unknown	Sanger						CVCL_1346	1631.0	central_nervous_system		Leukemia	Acute Myelogenous Leukemia (AML), M4 (Myelomonocytic)		SIDM00553		blood	AML	M4
ACH-002263	KYSE-220	KYSE220	KYSE220_OESOPHAGUS		1240167.0	Unknown	Sanger						CVCL_1359	1614.0	oesophagus		Esophageal Cancer	Squamous Cell Carcinoma		SIDM00551		esophagus	esophagus_squamous
ACH-002264	KYSE-50	KYSE50	KYSE50_OESOPHAGUS		1298222.0	Unknown	Sanger						CVCL_1360	1939.0	oesophagus		Esophageal Cancer	Squamous Cell Carcinoma		SIDM00550		esophagus	esophagus_squamous
ACH-002265	LB771-HNC	LB771HNC	LB771HNC_UPPER_AERODIGESTIVE_TRACT		753583.0	Unknown	Sanger						CVCL_1369	12.0	upper_aerodigestive_tract		Head and Neck Cancer	Squamous Cell Carcinoma		SIDM00182		upper_aerodigestive	upper_aerodigestive_squamous
ACH-002266	LB831-BLC	LB831BLC	LB831BLC_URINARY_TRACT		753584.0	Unknown	Sanger						CVCL_1370	1267.0	urinary_tract		Bladder Cancer	Carcinoma		SIDM00181		urinary_tract	bladder_carcinoma
ACH-002267	LC4-1	LC41	LC41_HAEMATOPOIETIC_AND_LYMPHOID_TISSUE		907787.0	Unknown	Sanger						CVCL_1374	583.0	haematopoietic_and_lymphoid_tissue		Leukemia	Acute Lymphoblastic Leukemia (ALL), B-cell		SIDM00549		blood	ALL	b_cell
ACH-002268	LN-405	LN405	LN405_CENTRAL_NERVOUS_SYSTEM		910694.0	Unknown	Sanger						CVCL_1378	1505.0	central_nervous_system		Brain Cancer	Glioblastoma		SIDM00343		central_nervous_system	glioma	glioblastoma
ACH-002269	LNZTA3WT4	LNZTA3WT4	LNZTA3WT4_CENTRAL_NERVOUS_SYSTEM		1240170.0	Unknown	Sanger						CVCL_3540	1793.0	central_nervous_system		Brain Cancer	Astrocytoma		SIDM01220		central_nervous_system	glioma	astrocytoma
ACH-002270	MC-CAR	MCCAR	MCCAR_HAEMATOPOIETIC_AND_LYMPHOID_TISSUE		683665.0	Unknown	Sanger						CVCL_1397	49.0	haematopoietic_and_lymphoid_tissue		Non-Cancerous			SIDM00636		engineered
ACH-002271	MFH-ino	MFHINO	MFHINO_SOFT_TISSUE		925343.0	Unknown	Sanger						CVCL_1407	2069.0	soft_tissue		Sarcoma	Malignant Fibrous Histiocytoma		SIDM00299		soft_tissue	malignant_fibrous_histiocytoma
ACH-002272	MHH-PREB-1	MHHPREB1	MHHPREB1_HAEMATOPOIETIC_AND_LYMPHOID_TISSUE		908136.0	Unknown	Sanger						CVCL_1413	788.0	lymph_node		Lymphoma	B-cell, Non-Hodgkins		SIDM00388		lymphocyte	non_hodgkin_lymphoma	b_cell
ACH-002273	ML-2	ML2	ML2_HAEMATOPOIETIC_AND_LYMPHOID_TISSUE		908141.0	Unknown	Sanger						CVCL_1418	628.0	haematopoietic_and_lymphoid_tissue		Leukemia	Acute Myelogenous Leukemia (AML)		SIDM00441		blood	AML
ACH-002274	MLMA	MLMA	MLMA_HAEMATOPOIETIC_AND_LYMPHOID_TISSUE		908142.0	Unknown	Sanger						CVCL_1419	1228.0	ascites		Leukemia	Hairy Cell		SIDM00561		blood	hairy_cell_leukemia
ACH-002275	MN-60	MN60	MN60_HAEMATOPOIETIC_AND_LYMPHOID_TISSUE		908143.0	Unknown	Sanger						CVCL_1421	1177.0	haematopoietic_and_lymphoid_tissue		Leukemia	Acute Lymphoblastic Leukemia (ALL), B-cell		SIDM00438		blood	ALL	b_cell
ACH-002276	MY-M12	MYM12	MYM12_HAEMATOPOIETIC_AND_LYMPHOID_TISSUE		1330960.0	Unknown	Sanger						CVCL_3035	126.0	haematopoietic_and_lymphoid_tissue		Leukemia	Acute Biphenotypic Leukemia		SIDM01217		blood	acute_biphenotypic_leukemia
ACH-002277	NB(TU)1-10	NBTU110	NBTU110_AUTONOMIC_GANGLIA		1240181.0	Unknown	Sanger						CVCL_3041	730.0	abdomen		Neuroblastoma			SIDM00579		peripheral_nervous_system	neuroblastoma
ACH-002278	NB10	NB10	NB10_AUTONOMIC_GANGLIA		949171.0	Unknown	Sanger						CVCL_1441	1033.0	central_nervous_system		Neuroblastoma			SIDM00259		peripheral_nervous_system	neuroblastoma
ACH-002279	NB12	NB12	NB12_AUTONOMIC_GANGLIA		949172.0	Unknown	Sanger						CVCL_1442	1779.0	central_nervous_system	Metastasis	Neuroblastoma			SIDM00258		peripheral_nervous_system	neuroblastoma
ACH-002280	NB13	NB13	NB13_AUTONOMIC_GANGLIA		949177.0	Unknown	Sanger						CVCL_1443	215.0	central_nervous_system		Neuroblastoma			SIDM00257		peripheral_nervous_system	neuroblastoma
ACH-002281	NB14	NB14	NB14_AUTONOMIC_GANGLIA		949178.0	Unknown	Sanger						CVCL_1444	32.0	central_nervous_system		Neuroblastoma			SIDM00256		peripheral_nervous_system	neuroblastoma
ACH-002282	NB17	NB17	NB17_AUTONOMIC_GANGLIA		949175.0	Unknown	Sanger						CVCL_1445	159.0	central_nervous_system		Neuroblastoma			SIDM00255		peripheral_nervous_system	neuroblastoma
ACH-002283	NB5	NB5	NB5_AUTONOMIC_GANGLIA		949176.0	Unknown	Sanger						CVCL_8822	2071.0	central_nervous_system	Metastasis	Neuroblastoma			SIDM00254		peripheral_nervous_system	neuroblastoma
ACH-002284	NB6	NB6	NB6_AUTONOMIC_GANGLIA		949173.0	Unknown	Sanger						CVCL_8823	2258.0	central_nervous_system		Neuroblastoma			SIDM00253		peripheral_nervous_system	neuroblastoma
ACH-002285	NB7	NB7	NB7_AUTONOMIC_GANGLIA		949174.0	Unknown	Sanger						CVCL_8824	1861.0	central_nervous_system		Neuroblastoma			SIDM00156		peripheral_nervous_system	neuroblastoma
ACH-002286	NCI-H128	NCIH128	NCIH128_LUNG		753597.0	Unknown	Sanger						CVCL_1460	1234.0	pleural_effusion	Metastasis	Lung Cancer	Small Cell Lung Cancer (SCLC)		SIDM00650		lung	SCLC
ACH-002287	NCI-H630	NCIH630	NCIH630_LARGE_INTESTINE		908482.0	Unknown	Sanger						CVCL_1572	338.0	large_intestine		Colon/Colorectal Cancer	Colorectal Carcinoma				colorectal	colorectal_adenocarcinoma
ACH-002288	NEC8	NEC8	NEC8_TESTIS		910942.0	Unknown	Sanger						CVCL_1604	1394.0	Testes		Embryonal Cancer	Testicular Carcinoma		SIDM00243		embryo
ACH-002289	NK-92MI	NK92MI	NK92MI_HAEMATOPOIETIC_AND_LYMPHOID_TISSUE		1330981.0	Unknown	Sanger						CVCL_3755	424.0	haematopoietic_and_lymphoid_tissue		Leukemia	Natural Killer Cell Lymphoblastic Leukemia/Lymphoma		SIDM01201		blood	NKC
ACH-002290	NKM-1	NKM1	NKM1_HAEMATOPOIETIC_AND_LYMPHOID_TISSUE		908448.0	Male	Sanger/JCRB						CVCL_1607	1488.0	haematopoietic_and_lymphoid_tissue		Leukemia	Acute Myelogenous Leukemia (AML)	33	SIDM00576		blood	AML
ACH-002291	NTERA-2 cl.D1	NTERA2CLD1	NTERA2CLD1_TESTIS	NT2/D1	908454.0	Male	ATCC						CVCL_3407	229.0	lung	Metastasis	Embryonal Cancer	Carcinoma	22	SIDM01203		embryo	embryo_carcinoma
ACH-002292	OACp4C	OACP4C	OACP4C_OESOPHAGUS		1503362.0	Unknown	Sigma-Aldrich						CVCL_1843	966.0	oesophagus		Esophageal Cancer	Adenocarcinoma		SIDM00445		esophagus	esophagus_adenocarcinoma
ACH-002293	P32-ISH	P32ISH	P32ISH_HAEMATOPOIETIC_AND_LYMPHOID_TISSUE		1330987.0	Unknown	Sanger						CVCL_3119	1617.0	haematopoietic_and_lymphoid_tissue		Lymphoma	B-cell, Non-Hodgkins, Burkitts		SIDM00362		lymphocyte	non_hodgkin_lymphoma	b_cell_burkitt
ACH-002294	PCI-15A	PCI15A	PCI15A_UPPER_AERODIGESTIVE_TRACT		1240204.0	Unknown	Sanger						CVCL_C184	1217.0	upper_aerodigestive_tract		Head and Neck Cancer	Squamous Cell Carcinoma		SIDM00270		upper_aerodigestive	upper_aerodigestive_squamous
ACH-002295	PCI-30	PCI30	PCI30_UPPER_AERODIGESTIVE_TRACT		1298529.0	Unknown	Sanger						CVCL_C757	1042.0	upper_aerodigestive_tract		Head and Neck Cancer	Squamous Cell Carcinoma		SIDM00044		upper_aerodigestive	upper_aerodigestive_squamous
ACH-002296	PCI-38	PCI38	PCI38_UPPER_AERODIGESTIVE_TRACT		1240205.0	Unknown	Sanger						CVCL_M471	334.0	upper_aerodigestive_tract		Head and Neck Cancer	Squamous Cell Carcinoma		SIDM00155		upper_aerodigestive	upper_aerodigestive_squamous
ACH-002297	PCI-4B	PCI4B	PCI4B_UPPER_AERODIGESTIVE_TRACT		1298531.0	Unknown	Sanger						CVCL_C171	1068.0	upper_aerodigestive_tract	Metastasis	Head and Neck Cancer	Squamous Cell Carcinoma, laryngeal		SIDM00043		upper_aerodigestive	upper_aerodigestive_squamous	laryngeal
ACH-002298	PCI-6A	PCI6A	PCI6A_UPPER_AERODIGESTIVE_TRACT		1240206.0	Unknown	Sanger						CVCL_C173	1218.0	upper_aerodigestive_tract		Head and Neck Cancer	Squamous Cell Carcinoma		SIDM00115		upper_aerodigestive	upper_aerodigestive_squamous
ACH-002299	QIMR-WIL	QIMRWIL	QIMRWIL_HAEMATOPOIETIC_AND_LYMPHOID_TISSUE		910545.0	Unknown	Sanger						CVCL_1645	402.0	haematopoietic_and_lymphoid_tissue		Leukemia	Acute Myelogenous Leukemia (AML)		SIDM00467		blood	AML
ACH-002300	Ramos-2G6-4C10	RAMOS2G64C10	RAMOS2G64C10_HAEMATOPOIETIC_AND_LYMPHOID_TISSUE		910401.0	Unknown	Sanger						CVCL_1646	68.0	ascites		Lymphoma	B-cell, Non-Hodgkins, Burkitts		SIDM01247		lymphocyte	non_hodgkin_lymphoma	b_cell_burkitt
ACH-002301	RF-48	RF48	RF48_HAEMATOPOIETIC_AND_LYMPHOID_TISSUE		909697.0	Unknown	Sanger						CVCL_1657	69.0	haematopoietic_and_lymphoid_tissue		Lymphoma	B-cell, Non-Hodgkins		SIDM01092		lymphocyte	non_hodgkin_lymphoma	b_cell
ACH-002302	RPMI-8866	RPMI8866	RPMI8866_HAEMATOPOIETIC_AND_LYMPHOID_TISSUE		910544.0	Unknown	Sanger						CVCL_1668	1525.0	haematopoietic_and_lymphoid_tissue		Leukemia	Chronic Myelogenous Leukemia (CML)		SIDM00482		blood	CML
ACH-002304	SK-MG-1	SKMG1	SKMG1_CENTRAL_NERVOUS_SYSTEM		909729.0	Unknown	Sanger						CVCL_1698	578.0	central_nervous_system		Brain Cancer	Astrocytoma		SIDM00379		central_nervous_system	glioma	astrocytoma
ACH-002305	SKN-3	SKN3	SKN3_UPPER_AERODIGESTIVE_TRACT		1299059.0	Unknown	Sanger						CVCL_3168	1910.0	upper_aerodigestive_tract		Head and Neck Cancer	Squamous Cell Carcinoma		SIDM00375		upper_aerodigestive	upper_aerodigestive_squamous
ACH-002306	STS-0421	STS0421	STS0421_SOFT_TISSUE		1299061.0	Unknown	Sanger						CVCL_X508	1747.0	soft_tissue		Gastric Cancer	Adenocarcinoma		SIDM00041		gastric	gastric_adenocarcinoma
ACH-002307	SU-DHL-16	SUDHL16	SUDHL16_HAEMATOPOIETIC_AND_LYMPHOID_TISSUE		1331034.0	Unknown	Sanger						CVCL_1890	1449.0	pleural_effusion		Lymphoma	B-cell, Non-Hodgkins		SIDM00404		lymphocyte	non_hodgkin_lymphoma	b_cell
ACH-002308	SUP-B8	SUPB8	SUPB8_HAEMATOPOIETIC_AND_LYMPHOID_TISSUE		910209.0	Unknown	Sanger						CVCL_1713	2072.0	haematopoietic_and_lymphoid_tissue		Leukemia	Acute Lymphoblastic Leukemia (ALL), B-cell		SIDM01177		blood	ALL	b_cell
ACH-002309	SW684	SW684	SW684_SOFT_TISSUE		909754.0	Unknown	Sanger						CVCL_1726	1559.0	soft_tissue		Sarcoma	Fibrosarcoma		SIDM01175		soft_tissue	fibrosarcoma
ACH-002310	SW872	SW872	SW872_SOFT_TISSUE		909756.0	Unknown	Sanger						CVCL_1730	1916.0	soft_tissue		Liposarcoma			SIDM01159		soft_tissue	liposarcoma
ACH-002311	TE-12	TE12	TE12_OESOPHAGUS		946356.0	Unknown	Sanger						CVCL_1762	1611.0	oesophagus		Esophageal Cancer	Squamous Cell Carcinoma		SIDM00023		esophagus	esophagus_squamous
ACH-002312	TGBC24TKB	TGBC24TKB	TGBC24TKB_BILIARY_TRACT		910695.0	Unknown	Sanger						CVCL_1770	2046.0	ascites	Metastasis	Gallbladder Cancer	Adenocarcinoma		SIDM00267		bile_duct	gallbladder_adenocarcinoma
ACH-002313	TK	TK	TK_HAEMATOPOIETIC_AND_LYMPHOID_TISSUE		1331045.0	Unknown	Sanger						CVCL_3216	851.0	haematopoietic_and_lymphoid_tissue		Lymphoma	B-cell, Non-Hodgkins		SIDM00323		lymphocyte	non_hodgkin_lymphoma	b_cell
ACH-002314	TUR	TUR	TUR_HAEMATOPOIETIC_AND_LYMPHOID_TISSUE		909773.0	Unknown	Sanger						CVCL_1775	6.0	pleural_effusion		Leukemia	Acute Myelogenous Leukemia (AML), M5 (Monocytic)		SIDM01205		blood	AML	M5
ACH-002316	WIL2-NS	WIL2NS	WIL2NS_HAEMATOPOIETIC_AND_LYMPHOID_TISSUE		1331049.0	Unknown	Sanger						CVCL_2761	1470.0	spleen		Non-Cancerous	Hereditary Spherocytosis		SIDM01102		engineered
ACH-002317	YT	YT	YT_HAEMATOPOIETIC_AND_LYMPHOID_TISSUE		946358.0	Unknown	Sanger						CVCL_1797	1521.0	pericardial_effusion		Leukemia	Natural Killer Cell Lymphoblastic Leukemia/Lymphoma		SIDM00410		blood	NKC
ACH-002319	184A1	184A1	184A1_BREAST			Unknown							CVCL_3040		breast		Breast Cancer	Unknown				breast
ACH-002320	600MPE	600MPE	600MPE_BREAST			Unknown							CVCL_9875		pleural_effusion	Metastasis	Breast Cancer					breast
ACH-002321	HBL100	HBL100	HBL100_BREAST			Unknown							CVCL_4362		-1		Unknown					unknown
ACH-002322	HCC2185	HCC2185	HCC2185_BREAST			Unknown							CVCL_3375		pleural_effusion	Metastasis	Breast Cancer					breast
ACH-002323	HCC2688	HCC2688	HCC2688_BREAST			Unknown							CVCL_3376		breast		Breast Cancer					breast
ACH-002324	HCC3153	HCC3153	HCC3153_BREAST			Unknown							CVCL_3377		breast		Breast Cancer					breast
ACH-002325	LY2	LY2	LY2_BREAST			Unknown							CVCL_9579		breast	Metastasis	Breast Cancer					breast
ACH-002326	MACLS2	MACLS2	MACLS2_BREAST			Unknown							CVCL_4571		pleural_effusion	Metastasis	Breast Cancer					breast
ACH-002327	MCF12A	MCF12A	MCF12A_BREAST			Unknown							CVCL_3744		breast		Breast Cancer					breast
ACH-002328	MX1	MX1	MX1_BREAST			Unknown							CVCL_4774		breast		Breast Cancer					breast
ACH-002329	SKBR5	SKBR5	SKBR5_BREAST			Unknown							CVCL_5217		breast		Breast Cancer					breast
ACH-002330	SKBR7	SKBR7	SKBR7_BREAST			Unknown							CVCL_5218		breast		Breast Cancer					breast
ACH-002331	ZR75B	ZR75B	ZR75B_BREAST			Unknown							CVCL_5614		ascites	Metastasis	Breast Cancer					breast
ACH-002332	GISTT1	GISTT1	GISTT1_STOMACH			Unknown									pleural_effusion		Colon/Colorectal Cancer					colorectal
ACH-002333	HCC827GR	HCC827GR	HCC827GR_LUNG			Unknown									lung		Lung Cancer	Unknown				lung
ACH-002334	SS1A	SS1A	SS1A_SOFT_TISSUE			Unknown									soft_tissue		Sarcoma					soft_tissue
ACH-002335	UCH1	UCH1	UCH1_BONE			Male	Academic lab						CVCL_4988		bone		Bone Cancer	Chordoma				bone	chordoma
ACH-002336	HCET	HCET	HCET_UPPER_AERODIGESTIVE_TRACT			Unknown	Sanger						CVCL_1272		eye		Unknown			SIDM00075		unknown
ACH-002337	JHU028	JHU028	JHU028_LUNG			Unknown	Sanger						CVCL_5992		lung		Lung Cancer	Non-Small Cell Lung Cancer (NSCLC), Adenocarcinoma		SIDM00902		lung	NSCLC	NSCLC_adenocarcinoma
ACH-002338	M980513	M980513	M980513_SKIN			Unknown	Sanger						CVCL_S675		lymph_node	Metastasis	Skin Cancer	Melanoma		SIDM00177		skin	melanoma
ACH-002339	MOT	MOT	MOT_HAEMATOPOIETIC_AND_LYMPHOID_TISSUE			Unknown	Sanger						CVCL_1439		haematopoietic_and_lymphoid_tissue		Leukemia	Hairy Cell		SIDM00623		blood	hairy_cell_leukemia
ACH-002340	NBSUSSR	NBSUSSR	NBSUSSR_AUTONOMIC_GANGLIA			Unknown	Sanger						CVCL_1450		autonomic_ganglia		Neuroblastoma			SIDM00002		peripheral_nervous_system	neuroblastoma
ACH-002342	BB30PBL	BB30PBL	BB30PBL_MATCHED_NORMAL_TISSUE			Unknown	Sanger						CVCL_VU86		matched_normal_tissue		Unknown	Unknown				unknown
ACH-002343	BB49EBV	BB49EBV	BB49EBV_MATCHED_NORMAL_TISSUE			Unknown	Sanger						CVCL_VU51		matched_normal_tissue		Unknown	Unknown				unknown
ACH-002344	BB65EBV	BB65EBV	BB65EBV_MATCHED_NORMAL_TISSUE			Unknown	Sanger						CVCL_6F66		matched_normal_tissue		Unknown	Unknown				unknown
ACH-002345	CaR-1	CAR1	CAR1_LARGE_INTESTINE			Unknown	JCRB						CVCL_1116		large_intestine	Metastasis	Colon/Colorectal Cancer	Adenocarcinoma		SIDM00488		colorectal	colorectal_adenocarcinoma
ACH-002346	CP50EBV	CP50EBV	CP50EBV_MATCHED_NORMAL_TISSUE			Unknown	Sanger						CVCL_UY79		matched_normal_tissue		Unknown	Unknown				unknown
ACH-002347	CP66EBV	CP66EBV	CP66EBV_MATCHED_NORMAL_TISSUE			Unknown	Sanger						CVCL_VU67		matched_normal_tissue		Unknown	Unknown				unknown
ACH-002348	DIPG007	DIPG007	DIPG007_CENTRAL_NERVOUS_SYSTEM			Unknown	Sanger						CVCL_VU70		matched_normal_tissue		Unknown	Unknown				unknown
ACH-002349	GBM001	GBM001	GBM001_CENTRAL_NERVOUS_SYSTEM			Unknown	Sanger								matched_normal_tissue		Unknown	Unknown				unknown
ACH-002350	HA7EBV	HA7EBV	HA7EBV_MATCHED_NORMAL_TISSUE			Unknown	Sanger						CVCL_E909		matched_normal_tissue		Unknown	Unknown				unknown
ACH-002351	L542	L542	L542_MATCHED_NORMAL_TISSUE			Unknown	Sanger						CVCL_VU88		matched_normal_tissue		Unknown	Unknown				unknown
ACH-002352	LB1047EBV	LB1047EBV	LB1047EBV_MATCHED_NORMAL_TISSUE			Unknown	Sanger						CVCL_E908		matched_normal_tissue		Unknown	Unknown				unknown
ACH-002353	LB2241EBV	LB2241EBV	LB2241EBV_MATCHED_NORMAL_TISSUE			Unknown	Sanger						CVCL_VU68		matched_normal_tissue		Unknown	Unknown				unknown
ACH-002354	LB2518EBV	LB2518EBV	LB2518EBV_MATCHED_NORMAL_TISSUE			Unknown	Sanger						CVCL_E914		matched_normal_tissue		Unknown	Unknown				unknown
ACH-002355	LB373EBV	LB373EBV	LB373EBV_MATCHED_NORMAL_TISSUE			Unknown	Sanger						CVCL_E917		matched_normal_tissue		Unknown	Unknown				unknown
ACH-002356	LB647PBL	LB647PBL	LB647PBL_MATCHED_NORMAL_TISSUE			Unknown	Sanger						CVCL_VU82		matched_normal_tissue		Unknown	Unknown				unknown
ACH-002357	LB771PBL	LB771PBL	LB771PBL_MATCHED_NORMAL_TISSUE			Unknown	Sanger						CVCL_VU87		matched_normal_tissue		Unknown	Unknown				unknown
ACH-002358	LB831EBV	LB831EBV	LB831EBV_MATCHED_NORMAL_TISSUE			Unknown	Sanger						CVCL_E913		matched_normal_tissue		Unknown	Unknown				unknown
ACH-002360	MZ1B	MZ1B	MZ1B_MATCHED_NORMAL_TISSUE			Unknown	Sanger						CVCL_VU73		matched_normal_tissue		Unknown	Unknown				unknown
ACH-002361	MZ7B	MZ7B	MZ7B_MATCHED_NORMAL_TISSUE			Unknown	Sanger								matched_normal_tissue		Unknown	Unknown				unknown
ACH-002362	NCIBL128	NCIBL128	NCIBL128_MATCHED_NORMAL_TISSUE			Unknown	Sanger						CVCL_2636		matched_normal_tissue		Unknown	Unknown				unknown
ACH-002363	NCIBL1395	NCIBL1395	NCIBL1395_MATCHED_NORMAL_TISSUE			Unknown	Sanger						CVCL_2638		haematopoietic_and_lymphoid_tissue		Unknown	Unknown		SIDM00643		unknown
ACH-002364	NCIBL1437	NCIBL1437	NCIBL1437_MATCHED_NORMAL_TISSUE			Unknown	Sanger						CVCL_2639		matched_normal_tissue		Unknown	Unknown				unknown
ACH-002365	NCIBL1770	NCIBL1770	NCIBL1770_MATCHED_NORMAL_TISSUE			Unknown	Sanger						CVCL_2644		matched_normal_tissue		Unknown	Unknown		SIDM00752		unknown
ACH-002366	NCIBL2009	NCIBL2009	NCIBL2009_MATCHED_NORMAL_TISSUE			Unknown	Sanger						CVCL_2645		matched_normal_tissue		Unknown	Unknown		SIDM00736		unknown
ACH-002367	NCIBL2052	NCIBL2052	NCIBL2052_MATCHED_NORMAL_TISSUE			Unknown	Sanger						CVCL_VU72		matched_normal_tissue		Unknown	Unknown		SIDM00712		unknown
ACH-002368	NCIBL2087	NCIBL2087	NCIBL2087_MATCHED_NORMAL_TISSUE			Unknown	Sanger						CVCL_2648		matched_normal_tissue		Unknown	Unknown		SIDM00707		unknown
ACH-002369	NCIBL209	NCIBL209	NCIBL209_MATCHED_NORMAL_TISSUE			Unknown	Sanger						CVCL_2649		matched_normal_tissue		Unknown	Unknown		SIDM00705		unknown
ACH-002370	NCIBL2122	NCIBL2122	NCIBL2122_MATCHED_NORMAL_TISSUE			Unknown	Sanger						CVCL_2651		matched_normal_tissue		Unknown	Unknown		SIDM00701		unknown
ACH-002371	NCIBL2126	NCIBL2126	NCIBL2126_MATCHED_NORMAL_TISSUE			Unknown	Sanger						CVCL_2652		pleural_effusion		Unknown	Unknown		SIDM00790		unknown
ACH-002372	NCIBL2171	NCIBL2171	NCIBL2171_MATCHED_NORMAL_TISSUE			Unknown	Sanger						CVCL_2654		matched_normal_tissue		Unknown	Unknown		SIDM00717		unknown
ACH-002373	HCC1187BL	HCC1187BL	HCC1187_MATCHED_NORMAL_TISSUE			Unknown	Sanger						CVCL_1248		matched_normal_tissue		Unknown	Unknown		SIDM00869		unknown
ACH-002374	HCC1599BL	HCC1599BL	HCC1599_MATCHED_NORMAL_TISSUE			Unknown	Sanger						CVCL_1257		matched_normal_tissue		Unknown	Unknown		SIDM00876		unknown
ACH-002375	HCC1937BL	HCC1937BL	HCC1937_MATCHED_NORMAL_TISSUE			Unknown	Sanger						CVCL_3281		matched_normal_tissue		Unknown	Unknown		SIDM00873		unknown
ACH-002376	LS1034-PBL	LS1034PBL	LS1034_MATCHED_NORMAL_TISSUE			Unknown	Sanger						CVCL_VV29		matched_normal_tissue		Unknown	Unknown				unknown
ACH-002377	HCC38BL	HCC38BL	HCC38_MATCHED_NORMAL_TISSUE			Unknown	Sanger						CVCL_1268		matched_normal_tissue		Unknown	Unknown		SIDM00674		unknown
ACH-002378	HCC1143BL	HCC1143BL	HCC1143_MATCHED_NORMAL_TISSUE			Unknown	Sanger						CVCL_1246		matched_normal_tissue		Unknown	Unknown		SIDM00868		unknown
ACH-002379	J82EBV	J82EBV	J82_MATCHED_NORMAL_TISSUE			Unknown	Sanger						CVCL_5H97		matched_normal_tissue		Unknown	Unknown				unknown
ACH-002380	COLO829BL	COLO829BL	COLO829_MATCHED_NORMAL_TISSUE			Unknown	Sanger						CVCL_1999		matched_normal_tissue		Unknown	Unknown		SIDM00908		unknown
ACH-002381	HCC2157BL	HCC2157BL	HCC2157_MATCHED_NORMAL_TISSUE			Unknown	Sanger						CVCL_1262		matched_normal_tissue		Unknown	Unknown		SIDM00773		unknown
ACH-002382	HCC1395BL	HCC1395BL	HCC1395_MATCHED_NORMAL_TISSUE			Unknown	Sanger						CVCL_1250		matched_normal_tissue		Unknown	Unknown		SIDM00883		unknown
ACH-002383	HCC2218BL	HCC2218BL	HCC2218_MATCHED_NORMAL_TISSUE			Unknown	Sanger						CVCL_1264		matched_normal_tissue		Unknown	Unknown		SIDM00696		unknown
ACH-002384	HCC1954BL	HCC1954BL	HCC1954_MATCHED_NORMAL_TISSUE			Unknown	Sanger						CVCL_1260		matched_normal_tissue		Unknown	Unknown		SIDM00871		unknown
ACH-002386	M00921	M00921	M00921_SKIN			Unknown	Sanger						CVCL_S808		skin	Metastasis	Skin Cancer	Melanoma		SIDM00178		skin	melanoma
ACH-002387	M1203273	M1203273	M1203273_SKIN			Unknown	Sanger						CVCL_VS56		skin		Skin Cancer	Melanoma		SIDM00013		skin	melanoma
ACH-002388	MET2B	MET2B	MET2B_SKIN			Unknown	Sanger						CVCL_VS57		skin		Skin Cancer	Melanoma		SIDM00221		skin	melanoma
ACH-002389	ACN	ACN	ACN_AUTONOMIC_GANGLIA			Unknown	Sanger						CVCL_1068		bone_marrow	Metastasis	Neuroblastoma			SIDM00057		peripheral_nervous_system	neuroblastoma
ACH-002390	MC-1010	MC1010	MC1010_HAEMATOPOIETIC_AND_LYMPHOID_TISSUE			Unknown	Sanger						CVCL_1396		haematopoietic_and_lymphoid_tissue		Leukemia	Acute Myelogenous Leukemia (AML)		SIDM00009		blood	AML
ACH-002391	UD-SCC-2	UDSCC2	UDSCC2_UPPER_AERODIGESTIVE_TRACT			Male	Sanger						CVCL_E325		upper_aerodigestive_tract		Head and Neck Cancer	Squamous Cell Carcinoma, hypopharyngeal	58	SIDM00025		upper_aerodigestive	upper_aerodigestive_squamous	hypopharyngeal
ACH-002392	SC-1	SC1	SC1_HAEMATOPOIETIC_AND_LYMPHOID_TISSUE	Sci-1		Male	Sanger						CVCL_1888		ascites		Lymphoma	B-cell, Non-Hodgkins, Follicular	67	SIDM00030		lymphocyte	non_hodgkin_lymphoma	b_cell_follicular
ACH-002393	CRO-AP3	CROAP3	CROAP3_HAEMATOPOIETIC_AND_LYMPHOID_TISSUE			Male	Sanger						CVCL_1810		ascites	Metastasis	Lymphoma	B-cell, Non-Hodgkins, Primary Effusion	42	SIDM00070		lymphocyte	non_hodgkin_lymphoma	b_cell_primary_effusion
ACH-002394	GEO	GEO	GEO_LARGE_INTESTINE			Unknown	Sanger						CVCL_0271		large_intestine		Colon/Colorectal Cancer	Colon Carcinoma		SIDM00068		colorectal	colorectal_adenocarcinoma
ACH-002395	HuH-6 Clone 5	HUH6CLONE5	HUH6CLONE5_LIVER			Male	Sanger						CVCL_1296		liver		Liver Cancer	Hepatoblastoma	1	SIDM01257		liver	hepatoblastoma
ACH-002396	Sarc9371	SARC9371	SARC9371_BONE			Unknown	Sanger						CVCL_5G89		bone		Bone Cancer	Osteosarcoma		SIDM00033		bone	osteosarcoma
ACH-002397	KMH-2	KMHDASH2	KMH2_THYROID		2054094.0	Male							CVCL_S641		pleural_effusion		Thyroid Cancer	Carcinoma	71	SIDM00619		thyroid	thyroid_carcinoma
ACH-002399	21NT	21NT	21NT_BREAST			Female	Academic lab	1.0	-3.5686589159722284	Adherent	DMEM:F12 + 5% FBS	86.9			breast	Primary	Breast Cancer	Carcinoma	36			breast	breast_carcinoma
ACH-002446	CCLF_UPGI_0005_T	CCLFUPGI0005T	CCLFUPGI0005T_STOMACH			Unknown	Cancer Cell Line Factory	2.0	-5.096272388621196	Adherent	RPMI	51.0			pleura	Metastasis	Gastric Cancer	Adenocarcinoma				gastric	gastric_adenocarcinoma
ACH-002458	HT144 SKIN FV1	HT144SKINFV1	HT144_SKIN_FV1_RESISTANT	HT144_Dab		Male	Academic lab	2.0	-3.334642568938337	Adherent	RPMI 1640 + 10% FBS + PenStrepGlut	74.2			skin		Skin Cancer	Melanoma	29		Drug resistance: Dabrafenib	skin	melanoma
ACH-002459	HT144 SKIN FV3	HT144SKINFV3	HT144_SKIN_FV3_RESISTANT	HT144_Dab_Tram		Male	Academic lab	2.0	-3.1234922877890248	Adherent	RPMI 1640 + 10% FBS + PenStrepGlut	85.8			skin		Skin Cancer	Melanoma	29		Drug resistance: Dabrafenib and Trametinib	skin	melanoma
ACH-002460	HT144 SKIN FV2	HT144SKINFV2	HT144_SKIN_FV2_RESISTANT	HTT144_Dab_Rox		Male	Academic lab	1.0	-3.6783360293896186	Adherent	RPMI 1640 + 10% FBS + PenStrepGlut	86.4			skin		Skin Cancer	Melanoma	29		Drug resistance: Dabrafenib and Roxadustat	skin	melanoma
ACH-002461	RVH421 SKIN FV1	RVH421SKINFV1	RVH421_SKIN_FV1_RESISTANT	RVH421_Dab		Male	Academic lab	2.0	-5.201448289052805	Adherent	RPMI 1640 + 10% FBS + PenStrepGlut	75.0			central_nervous_system		Skin Cancer	Melanoma			Drug resistance: Dabrafenib	skin	melanoma
ACH-002462	RPE1-ss48	RPE1SS48	RPE1SS48_ENGINEERED			Female	ATCC	2.0	-3.8113022912856693	Adherent	DMEM + 10% FBS + P/S	79.8			eye		Engineered					engineered
ACH-002463	RPE1-ss77	RPE1SS77	RPE1SS77_ENGINEERED			Female	ATCC	2.0	-3.6084677373418086	Adherent	DMEM + 10% FBS + P/S	81.2			eye		Engineered					engineered
ACH-002464	RPE1-ss6	RPE1SS6	RPE1SS6_ENGINEERED			Female	ATCC	2.0	-4.0338420483617465	Adherent	DMEM + 10% FBS + P/S	74.1			eye		Engineered					engineered
ACH-002466	RPE1-ss111	RPE1SS111	RPE1SS111_ENGINEERED			Female	ATCC	0.0	-0.506767750151269	Adherent	DMEM + 10% FBS + P/S	64.8			eye		Engineered					engineered
ACH-002467	RPE1-ss51	RPE1SS51	RPE1SS51_ENGINEERED			Female	ATCC	1.0	-2.6304392836648987	Adherent	DMEM + 10% FBS + P/S	62.9			eye		Engineered					engineered
ACH-002475	HAP1	HAP1	HAP1_ENGINEERED			Male	Horizon Discovery	2.0	-3.1339451699023817	Adherent	IMDM + 10% FBS	72.0			bone_marrow		Engineered	Chronic Myelogenous Leukemia (CML)	40		Engineered haploid line	engineered_blood	CML
ACH-002508	WM3211	WM3211	WM3211_SKIN			Female	Academic lab	2.0	-4.30290493655447	Adherent	RPMI 1640 +10% FBS	43.0			lymph_node	Metastasis	Skin Cancer	Melanoma, acral	34			skin	melanoma	acral
ACH-002509	WM4235	WM4235	WM4235_SKIN			Unknown	Academic lab								skin	Metastasis	Skin Cancer	Melanoma, acral				skin	melanoma	acral
ACH-002510	M040416	M040416	M040416_SKIN			Male	Academic lab	2.0	-4.236882469204823	Adherent	RPMI 1640 +10% FBS	47.0			skin	Metastasis	Skin Cancer	Melanoma, acral	54			skin	melanoma	acral
ACH-002511	M140325	M140325	M140325_SKIN			Female	Academic lab	2.0	-3.623449242997431	Adherent	RPMI 1640 +10% FBS	55.0			skin	Primary	Skin Cancer	Melanoma, mucosal	64			skin	melanoma	mucosal
ACH-002512	MM1610113	MM1610113	MM1610113_SKIN	M1610113		Male	Academic lab	2.0	-1.6008647794549546	Adherent	RPMI 1640 +10% FBS	65.0			skin	Metastasis	Skin Cancer	Melanoma, acral	86			skin	melanoma	acral
