# Supplementary material for: A network-based approach to integrate nutrient microenvironment in the prediction of synthetic lethality in cancer metabolism
Source: PLoS Comput Biol. 2022 Mar 14;18(3):e1009395. doi: 10.1371/journal.pcbi.1009395 (PMC8947600; doi:10.1371/journal.pcbi.1009395)
Supplement: S1 Code — (ZIP) [file pcbi.1009395.s001.zip › SupplementaryCode/Code_for_Figures/main.R]

################################################################################
##########################       CREATE FIGURES       ##########################
################################################################################

######################       LOAD LIBRARIES AND DATA     #######################
rm(list = ls())
graphics.off()

library(data.table)
library(ggpubr)
library(stringr)


# Load Metadata
metadata <- as.data.frame(data.table::fread("data/sample_info.csv"))
rownames(metadata) <- metadata[, 1]
metadata <- metadata[c(4, 18, 24)]

# Load Gene Expression
exprs <- as.data.frame(data.table::fread(file = "data/CCLE_expression_study.csv"))
rownames(exprs) <- exprs[, 1]
exprs <- exprs[, -c(1)]
repeated <- intersect(rownames(metadata), rownames(exprs))
exprs <- exprs[repeated, ]
metadata <- metadata[repeated, , drop = F]
exprs <- merge(metadata, exprs, by = "row.names")
rownames(exprs) <- exprs[, 2]
exprs <- exprs[, -c(1, 2)]
n_cellLines <- dim(exprs)[1]

# Load CERES scores
ceres <- as.data.frame(data.table::fread("data/Achilles_gene_effect_LDLR_SLC5A3.csv"))
rownames(ceres) <- ceres[, 1]
ceres <- ceres[, -c(1)]
repeated <- intersect(rownames(metadata), rownames(ceres))
ceres <- ceres[repeated, ]
metadata_2 <- metadata[repeated, , drop = F]
ceres <- merge(metadata_2, ceres, by = "row.names")
rownames(ceres) <- ceres[, 2]
ceres <- ceres[, -c(1, 2)]

# Load Nutrient-Genetic Minimal Cut Sets
filename <- "gMCSs_50k_Recon3D_RPMI_FBS_corrected_SYMBOL_exchanges_20210611"
ngMCSs <- as.data.frame(data.table::fread(paste("data/", filename, ".txt", sep = "")))

rownames(metadata) <- metadata[, 1]
metadata <- metadata[, -c(1), drop = F]

# Delete those ngMCSs involving nutrients present in ngMCSs with more than one
# nutrient
toDelete <- ngMCSs[which(grepl("^gene_EX_", ngMCSs$V1) + 
                           grepl("^gene_EX_", ngMCSs$V2) + 
                           grepl("^gene_EX_", ngMCSs$V3) + 
                           grepl("^gene_EX_", ngMCSs$V4) + 
                           grepl("^gene_EX_", ngMCSs$V5) == 2), ]
toDelete <- unique(c(unique(toDelete$V1), unique(toDelete$V2), 
                     unique(toDelete$V3)))
toDelete <- toDelete[grepl("^gene_EX_", toDelete)]
ngMCSs <- ngMCSs[!apply(ngMCSs, 1, function(r) any(r %in% toDelete)),]

# Delete ngMCSs of order 1
ngMCSs_order1 <- ngMCSs[ngMCSs$V2 == "", ]
ngMCSs <- ngMCSs[ngMCSs$V2 != "", ]


#############################       FIGURE 4       #############################
# FIGURE 4B
ngMCSs_ch <- ngMCSs[ngMCSs[, 1] == "gene_EX_chsterol" | 
                      ngMCSs[, 2] == "gene_EX_chsterol" | 
                      ngMCSs[, 3] == "gene_EX_chsterol" | 
                      ngMCSs[, 4] == "gene_EX_chsterol" | 
                      ngMCSs[, 5] == "gene_EX_chsterol",]

n_ngMCSs <- dim(ngMCSs_ch)[1]
for(j in 1:n_ngMCSs){
  act_genes <- ngMCSs_ch[j, ngMCSs_ch[j, ] != "gene_EX_chsterol" & 
                           ngMCSs_ch[j, ] != ""]

  act_exprs <- exprs[, as.character(act_genes), drop = F]
  tmp_score <- data.frame(apply(act_exprs, 1, max))
  tmp_limiting <- colnames(act_exprs)[apply(act_exprs, 1, which.max)]
  if(j == 1){
    limexprs_ch <- tmp_score
    limgene_ch <- tmp_limiting
  } else{
    limexprs_ch <- pmin(limexprs_ch, tmp_score)
    limgene_ch[limexprs_ch == tmp_score] <- tmp_limiting[limexprs_ch == 
                                                          tmp_score]
  }
}

colnames(limexprs_ch) <- "Expression"
limexprs_ch$Gene <- limgene_ch

limexprs_ch_all <- limexprs_ch
limexprs_ch <- limexprs_ch[order(limexprs_ch$Expression), ]
n_below <- dim(limexprs_ch[limexprs_ch$Expression <= 1, ])[1]
selection_1 <- rownames(limexprs_ch)[limexprs_ch$Expression <= 1]
selection_2 <- rownames(limexprs_ch)[(dim(limexprs_ch)[1]-n_below+1):
                                        dim(limexprs_ch)[1]]
selection <- c(selection_1, selection_2)
limexprs_ch <- limexprs_ch[selection, ]

limexprs_ch$Label1 <- metadata[rownames(limexprs_ch), "primary_disease"]
limexprs_ch[limexprs_ch$Label1 != "Lymphoma" & 
               limexprs_ch$Label1 != "Endometrial/Uterine Cancer", "Label1"] <- 
  "Other"
limexprs_ch$Label1[limexprs_ch$Label1 == "Endometrial/Uterine Cancer"] <- 
  "Endometrial/Uterine"
limexprs_ch$Label1 <- paste("Aux.", limexprs_ch$Label1)
limexprs_ch[(length(selection_1)+1):dim(limexprs_ch)[1], "Label1"] <- 
  "Prototrophic"
tmp <- data.frame(1:dim(limexprs_ch)[1])
limexprs_ch$Index <- tmp$X1.dim.limexprs_ch..1.


f4b <- ggbarplot(limexprs_ch, x = "Index", y = "Expression", fill = "Label1", 
                xlab = "Cell Lines", ylab = "Expression\nlog_2(TPM+1)\n", 
                palette = c("#00AFBB", "#E7B800", "#00538b", "white"))
f4b + font("legend.title", size = 20) + font("legend.text", size = 18) + 
  guides(fill=guide_legend(nrow=2,byrow=TRUE)) + font("xy.text", size = 20) + 
  font("ylab", size = 18) + font("xlab", size = 18) + rremove("x.text") + 
  rremove("legend.title")

# FIGURE 4C
proxy_ch <- ceres[, "LDLR (3949)", drop = F]
proxy_ch_all <- proxy_ch
repeated <- intersect(rownames(proxy_ch), rownames(limexprs_ch))
proxy_ch <- proxy_ch[repeated, , drop = F]
proxy_ch[repeated, "Label2"] <- limexprs_ch[repeated, "Label1"]
tmp1 <- proxy_ch[proxy_ch$Label2 == "Aux. Endometrial/Uterine", ]
tmp2 <- proxy_ch[proxy_ch$Label2 == "Aux. Lymphoma", ]
tmp3 <- proxy_ch[proxy_ch$Label2 == "Aux. Other", ]
tmp <- rbind(tmp1, tmp2, tmp3)
tmp$Label2 <- "Auxotrophic"
proxy_ch <- rbind(proxy_ch, tmp)
proxy_ch <- proxy_ch[-which(proxy_ch$Label2 == "Aux. Other"),]

f4c <- ggboxplot(proxy_ch, x = "Label2", y = "LDLR (3949)", xlab = "", 
                 ylab = "CERES LDLR", fill = "Label2", 
                 order = c("Aux. Endometrial/Uterine", "Aux. Lymphoma", 
                           "Auxotrophic", "Prototrophic"), 
                 palette = c("#00AFBB", "#E7B800", "#A9A9A9", "white"), 
                 add = "dotplot")
f4c <- ggpar(f4c, ylim = c(-0.8, 0.1))
f4c + font("legend.title", size = 20) + font("legend.text", size = 18) + 
  guides(fill=guide_legend(nrow=2, byrow=TRUE)) + font("y.text", size = 20) + 
  font("x.text", size = 14) + font("ylab", size = 18) + rremove("legend.title")

wilcox.test(proxy_ch[proxy_ch$Label2 == "Aux. Endometrial/Uterine", 
                     "LDLR (3949)"], 
            proxy_ch[proxy_ch$Label2 == "Prototrophic", "LDLR (3949)"], 
            alternative = "less")
wilcox.test(proxy_ch[proxy_ch$Label2 == "Aux. Lymphoma", 
                     "LDLR (3949)"], 
            proxy_ch[proxy_ch$Label2 == "Prototrophic", "LDLR (3949)"], 
            alternative = "less")
wilcox.test(proxy_ch[proxy_ch$Label2 == "Auxotrophic", 
                     "LDLR (3949)"], 
            proxy_ch[proxy_ch$Label2 == "Prototrophic", "LDLR (3949)"], 
            alternative = "less")

# FIGURE 4D
ngMCSs_in <- ngMCSs[ngMCSs[, 1] == "gene_EX_inost" | 
                      ngMCSs[, 2] == "gene_EX_inost" | 
                      ngMCSs[, 3] == "gene_EX_inost" | 
                      ngMCSs[, 4] == "gene_EX_inost" | 
                      ngMCSs[, 5] == "gene_EX_inost",]

n_ngMCSs <- dim(ngMCSs_in)[1]
for(j in 1:n_ngMCSs){
  act_genes <- ngMCSs_in[j, ngMCSs_in[j, ] != "gene_EX_inost" & 
                           ngMCSs_in[j, ] != ""]

  act_exprs <- exprs[, as.character(act_genes), drop = F]
  tmp_score <- data.frame(apply(act_exprs, 1, max))
  tmp_limiting <- colnames(act_exprs)[apply(act_exprs, 1, which.max)]
  if(j == 1){
    limexprs_in <- tmp_score
    limgene_in <- tmp_limiting
  } else{
    limexprs_in <- pmin(limexprs_in, tmp_score)
    limgene_in[limexprs_in == tmp_score] <- tmp_limiting[limexprs_in == 
                                                           tmp_score]
  }
}

colnames(limexprs_in) <- "Expression"
limexprs_in$Gene <- limgene_in

limexprs_in_all <- limexprs_in
limexprs_in <- limexprs_in[order(limexprs_in$Expression), ]
n_below <- dim(limexprs_in[limexprs_in$Expression <= 1, ])[1]
selection_1 <- rownames(limexprs_in)[limexprs_in$Expression <= 1]
selection_2 <- rownames(limexprs_in)[(dim(limexprs_in)[1]-n_below+1):
                                       dim(limexprs_in)[1]]
selection <- c(selection_1, selection_2)
limexprs_in <- limexprs_in[selection, ]

limexprs_in$Label1 <- metadata[rownames(limexprs_in), "primary_disease"]
limexprs_in$Label2 <- metadata[rownames(limexprs_in), "lineage_subtype"]
limexprs_in$Label1[limexprs_in$Label1 == "Leukemia"] <- 
  limexprs_in$Label2[limexprs_in$Label1 == "Leukemia"]
limexprs_in$Label1[limexprs_in$Label1 == "Colon/Colorectal Cancer"] <- 
  "Colorectal"
limexprs_in <- limexprs_in[, -c(4)]
limexprs_in[limexprs_in$Label1 != "ALL" & limexprs_in$Label1 != "AML" & 
              limexprs_in$Label1 != "Colorectal", "Label1"] <- 
  "Other"
limexprs_in$Label1 <- paste("Aux.", limexprs_in$Label1)
limexprs_in[(length(selection_1)+1):dim(limexprs_in)[1], "Label1"] <- 
  "Prototrophic"
tmp <- data.frame(1:dim(limexprs_in)[1])
limexprs_in$Index <- tmp$X1.dim.limexprs_in..1.


f4d <- ggbarplot(limexprs_in, x = "Index", y = "Expression", fill = "Label1", 
                 xlab = "Cell Lines", ylab = "Expression\nlog_2(TPM+1)\n", 
                 palette = c("#00AFBB", "#E7B800", "#FC4E07", "#00538b", 
                             "white"))
f4d + font("legend.title", size = 20) + font("legend.text", size = 18) + 
  guides(fill=guide_legend(nrow=2,byrow=TRUE)) + font("xy.text", size = 20) + 
  font("ylab", size = 18) + font("xlab", size = 18) + rremove("x.text") + 
  rremove("legend.title")

# FIGURE 4E
proxy_in <- ceres[, "SLC5A3 (6526)", drop = F]
proxy_in_all <- proxy_in
repeated <- intersect(rownames(proxy_in), rownames(limexprs_in))
proxy_in <- proxy_in[repeated, , drop = F]
proxy_in[repeated, "Label2"] <- limexprs_in[repeated, "Label1"]
tmp1 <- proxy_in[proxy_in$Label2 == "Aux. ALL", ]
tmp2 <- proxy_in[proxy_in$Label2 == "Aux. AML", ]
tmp3 <- proxy_in[proxy_in$Label2 == "Aux. Colorectal", ]
tmp4 <- proxy_in[proxy_in$Label2 == "Aux. Other", ]
tmp <- rbind(tmp1, tmp2, tmp3, tmp4)
tmp$Label2 <- "Auxotrophic"
proxy_in <- rbind(proxy_in, tmp)
proxy_in <- proxy_in[-which(proxy_in$Label2 == "Aux. Other"),]

f4e <- ggboxplot(proxy_in, x = "Label2", y = "SLC5A3 (6526)", xlab = "", 
                 ylab = "CERES SLC5A3", fill = "Label2", 
                 order = c("Aux. ALL", "Aux. AML", "Aux. Colorectal", 
                           "Auxotrophic", "Prototrophic"), 
                 palette = c("#00AFBB", "#E7B800", "#FC4E07", "#A9A9A9", 
                             "white"), 
                 add = "dotplot")
f4e <- ggpar(f4e, ylim = c(-1.3, 0.7))
f4e + font("legend.title", size = 20) + font("legend.text", size = 18) + 
  guides(fill=guide_legend(nrow=2, byrow=TRUE)) + font("y.text", size = 20) + 
  font("x.text", size = 14) + font("ylab", size = 18) + rremove("legend.title")

wilcox.test(proxy_in[proxy_in$Label2 == "Aux. ALL", 
                     "SLC5A3 (6526)"], 
            proxy_in[proxy_in$Label2 == "Prototrophic", "SLC5A3 (6526)"], 
            alternative = "less")
wilcox.test(proxy_in[proxy_in$Label2 == "Aux. AML", 
                     "SLC5A3 (6526)"], 
            proxy_in[proxy_in$Label2 == "Prototrophic", "SLC5A3 (6526)"], 
            alternative = "less")
wilcox.test(proxy_in[proxy_in$Label2 == "Aux. Colorectal", 
                     "SLC5A3 (6526)"], 
            proxy_in[proxy_in$Label2 == "Prototrophic", "SLC5A3 (6526)"], 
            alternative = "less")
wilcox.test(proxy_in[proxy_in$Label2 == "Auxotrophic", 
                     "SLC5A3 (6526)"], 
            proxy_in[proxy_in$Label2 == "Prototrophic", "SLC5A3 (6526)"], 
            alternative = "less")


#######################      SUPPLEMENTARY FIGURE 2       ######################
# SUPPLEMENTARY FIGURE 2A
ngMCSs_ty <- ngMCSs[ngMCSs[, 1] == "gene_EX_tyr_L" | 
                      ngMCSs[, 2] == "gene_EX_tyr_L" | 
                      ngMCSs[, 3] == "gene_EX_tyr_L" | 
                      ngMCSs[, 4] == "gene_EX_tyr_L" | 
                      ngMCSs[, 5] == "gene_EX_tyr_L",]

n_ngMCSs <- dim(ngMCSs_ty)[1]
for(j in 1:n_ngMCSs){
  act_genes <- ngMCSs_ty[j, ngMCSs_ty[j, ] != "gene_EX_tyr_L" & 
                           ngMCSs_ty[j, ] != ""]

  act_exprs <- exprs[, as.character(act_genes), drop = F]
  tmp_score <- data.frame(apply(act_exprs, 1, max))
  tmp_limiting <- colnames(act_exprs)[apply(act_exprs, 1, which.max)]
  if(j == 1){
    limexprs_ty <- tmp_score
    limgene_ty <- tmp_limiting
  } else{
    limexprs_ty <- pmin(limexprs_ty, tmp_score)
    limgene_ty[limexprs_ty == tmp_score] <- tmp_limiting[limexprs_ty == 
                                                           tmp_score]
  }
}

colnames(limexprs_ty) <- "Expression of the limiting gene"
limexprs_ty$Gene <- limgene_ty

s2a <- ggdensity(limexprs_ty, "Expression of the limiting gene", fill = "grey")
s2a + font("y.text", size = 16) + font("x.text", size = 16) + 
  font("ylab", size = 18) + font("xlab", size = 18) +
  xlab("Expression of the limiting gene\nlog2(TPM+1)") + ylab("Density")

# SUPPLEMENTARY FIGURE 2B
ngMCSs_gl <- ngMCSs[ngMCSs[, 1] == "gene_EX_glc_D" | 
                      ngMCSs[, 2] == "gene_EX_glc_D" | 
                      ngMCSs[, 3] == "gene_EX_glc_D" | 
                      ngMCSs[, 4] == "gene_EX_glc_D" | 
                      ngMCSs[, 5] == "gene_EX_glc_D",]

n_ngMCSs <- dim(ngMCSs_gl)[1]
for(j in 1:n_ngMCSs){
  act_genes <- ngMCSs_gl[j, ngMCSs_gl[j, ] != "gene_EX_glc_D" & 
                           ngMCSs_gl[j, ] != ""]

  act_exprs <- exprs[, as.character(act_genes), drop = F]
  tmp_score <- data.frame(apply(act_exprs, 1, max))
  tmp_limiting <- colnames(act_exprs)[apply(act_exprs, 1, which.max)]
  if(j == 1){
    limexprs_gl <- tmp_score
    limgene_gl <- tmp_limiting
  } else{
    limexprs_gl <- pmin(limexprs_gl, tmp_score)
    limgene_gl[limexprs_gl == tmp_score] <- tmp_limiting[limexprs_gl == 
                                                           tmp_score]
  }
}

colnames(limexprs_gl) <- "Expression of the limiting gene"
limexprs_gl$Gene <- limgene_gl

s2b <- ggdensity(limexprs_gl, "Expression of the limiting gene", fill = "grey")
s2b + font("y.text", size = 16) + font("x.text", size = 16) + 
  font("ylab", size = 18) + font("xlab", size = 18) +
  xlab("Expression of the limiting gene\nlog2(TPM+1)") + ylab("Density")

# SUPPLEMENTARY FIGURE 2C
ngMCSs_choli <- ngMCSs[ngMCSs[, 1] == "gene_EX_chol" | 
                      ngMCSs[, 2] == "gene_EX_chol" | 
                      ngMCSs[, 3] == "gene_EX_chol" | 
                      ngMCSs[, 4] == "gene_EX_chol" | 
                      ngMCSs[, 5] == "gene_EX_chol",]

n_ngMCSs <- dim(ngMCSs_choli)[1]
for(j in 1:n_ngMCSs){
  act_genes <- ngMCSs_choli[j, ngMCSs_choli[j, ] != "gene_EX_chol" & 
                           ngMCSs_choli[j, ] != ""]

  act_exprs <- exprs[, as.character(act_genes), drop = F]
  tmp_score <- data.frame(apply(act_exprs, 1, max))
  tmp_limiting <- colnames(act_exprs)[apply(act_exprs, 1, which.max)]
  if(j == 1){
    limexprs_choli <- tmp_score
    limgene_choli <- tmp_limiting
  } else{
    limexprs_choli <- pmin(limexprs_choli, tmp_score)
    limgene_choli[limexprs_choli == tmp_score] <- tmp_limiting[limexprs_choli == 
                                                           tmp_score]
  }
}

colnames(limexprs_choli) <- "Expression of the limiting gene"
limexprs_ty$Gene <- limgene_choli

s2c <- ggdensity(limexprs_choli, "Expression of the limiting gene", 
                 fill = "grey")
s2c + font("y.text", size = 16) + font("x.text", size = 16) + 
  font("ylab", size = 18) + font("xlab", size = 18) +
  xlab("Expression of the limiting gene\nlog2(TPM+1)") + ylab("Density")

#######################      SUPPLEMENTARY FIGURE 3       ######################
# SUPPLEMENTARY FIGURE 3A
repeated <- intersect(rownames(limexprs_ch_all), rownames(proxy_ch_all))
limexprs_ch_all_rep <- limexprs_ch_all[repeated, ]
proxy_ch_all_rep <- proxy_ch_all[repeated, , drop = F]
df_ch <- cbind(limexprs_ch_all_rep, proxy_ch_all_rep)
colnames(df_ch) <- c("Expression of the limiting gene", "Limiting gene", 
                     "CERES LDLR")

s3a <- ggscatter(df_ch, "Expression of the limiting gene", "CERES LDLR", 
                 add = "reg.line", add.params = list(color = "red"), shape = 21)
s3a + xlab("Expression of the limiting gene\nlog2(TPM+1)")
summary(lm(`CERES LDLR` ~ `Expression of the limiting gene`, df_ch))

# SUPPLEMENTARY FIGURE 3B
repeated <- intersect(rownames(limexprs_in_all), rownames(proxy_in_all))
limexprs_in_all_rep <- limexprs_in_all[repeated, ]
proxy_in_all_rep <- proxy_in_all[repeated, , drop = F]
df_in <- cbind(limexprs_in_all_rep, proxy_in_all_rep)
colnames(df_in) <- c("Expression of the limiting gene", "Limiting gene", 
                     "CERES SLC5A3")

s3b <- ggscatter(df_in, "Expression of the limiting gene", "CERES SLC5A3", 
                 add = "reg.line", add.params = list(color = "red"), shape = 21)
s3b + xlab("Expression of the limiting gene\nlog2(TPM+1)")
summary(lm(`CERES SLC5A3` ~ `Expression of the limiting gene`, df_in))


#######################      SUPPLEMENTARY FIGURE 4       ######################
# SUPPLEMENTARY FIGURE 4A
s4a <- ggdensity(df_ch, "Expression of the limiting gene", fill = "grey")
s4a + font("y.text", size = 16) + font("x.text", size = 16) + 
  font("ylab", size = 18) + font("xlab", size = 18) + 
  xlab("Expression of the limiting gene\nlog2(TPM+1)") + ylab("Density")

# SUPPLEMENTARY FIGURE 4B
s4b <- ggdensity(df_in, "Expression of the limiting gene", fill = "grey")
s4b + font("y.text", size = 16) + font("x.text", size = 16) + 
  font("ylab", size = 18) + font("xlab", size = 18) +
  xlab("Expression of the limiting gene\nlog2(TPM+1)") + ylab("Density")


################################################################################
###################       TABLE OF ESSENTIAL NUTRIENTS       ###################
################################################################################
exprs_th <- 1
ngMCSs <- rbind(ngMCSs_order1, ngMCSs)

# Identify unique nutrients
nutrients1 <- ngMCSs[which(grepl("^gene_EX_", ngMCSs$V1)), 1]
nutrients2 <- ngMCSs[which(grepl("^gene_EX_", ngMCSs$V2)), 2]
nutrients3 <- ngMCSs[which(grepl("^gene_EX_", ngMCSs$V3)), 3]
nutrients4 <- ngMCSs[which(grepl("^gene_EX_", ngMCSs$V4)), 4]
nutrients5 <- ngMCSs[which(grepl("^gene_EX_", ngMCSs$V5)), 5]
nutrients <- c(nutrients1, nutrients2, nutrients3, nutrients4, nutrients5)
nutrients <- unique(nutrients)
n_nutrients <- length(nutrients)

#########################       BUILD THE TABLE       ##########################
essentialNutrients <- matrix(, nrow = n_cellLines, ncol = n_nutrients)

for (i in 1:n_nutrients){
  ngMCSs_i <- ngMCSs[ngMCSs[, 1] == nutrients[i] | 
                       ngMCSs[, 2] == nutrients[i] | 
                       ngMCSs[, 3] == nutrients[i] | 
                       ngMCSs[, 4] == nutrients[i] | 
                       ngMCSs[, 5] == nutrients[i],]
  
  n_ngMCSs_i <- dim(ngMCSs_i)[1]
  act_essential <- matrix(, nrow = n_cellLines, ncol = n_ngMCSs_i)
  for (j in 1:n_ngMCSs_i){
    act_genes <- ngMCSs_i[j, ngMCSs_i[j, ] != nutrients[i] & ngMCSs_i[j, ] != ""]
    if (length(act_genes) == 0){
      act_essential[, j] <- TRUE
    } else {
      act_exprs <- exprs[, as.character(act_genes), drop = F]
      if (dim(act_exprs)[2] == length(act_genes)){
        act_exprs <- act_exprs >= exprs_th
        act_exprs <- rowSums(act_exprs)
        act_essential[, j] = act_exprs == 0
      }
    }
  }
  essentialNutrients[rowSums(act_essential)>=1, i] <- 1
  essentialNutrients[rowSums(act_essential)==0, i] <- 0
}
rownames(essentialNutrients) <- rownames(exprs)
colnames(essentialNutrients) <- nutrients
essentialNutrients <- as.data.frame(essentialNutrients)

# gene_EX_cys_L & gene_EX_gthrd
act_genes <- c("CTH", "CBS")
act_exprs <- exprs[, act_genes, drop = F]
act_exprs <- apply(act_exprs, 1, min)
lastColumn <- matrix(, nrow = n_cellLines, ncol = 1)
lastColumn[act_exprs >= exprs_th] <- 0
lastColumn[act_exprs < exprs_th] <- 1
rownames(lastColumn) <- rownames(essentialNutrients)
colnames(lastColumn) <- "EX_cys_L & EX_gthrd"
essentialNutrients <- cbind(essentialNutrients, lastColumn)
