# Supplementary material for: A network-based approach to integrate nutrient microenvironment in the prediction of synthetic lethality in cancer metabolism
Source: PLoS Comput Biol. 2022 Mar 14;18(3):e1009395. doi: 10.1371/journal.pcbi.1009395 (PMC8947600; doi:10.1371/journal.pcbi.1009395)
Supplement: S1 Code — (ZIP) [file pcbi.1009395.s001.zip › SupplementaryCode/ngMCSs_calculation/main.m]

%% Calculation of ngMCS including DHFR
% Script for the calculation of the results presented in the supplementary
% data of the main paper
%
% .. Authors:
%       - Inigo Apaolaza, 19/09/2020, University of Navarra, TECNUN School of Engineering.
%       - Luis V. Valcarcel, 19/03/2021, University of Navarra, TECNUN School of Engineering.

clear
close all
clc

% init the cobra toolbox
initCobraToolbox(false)
changeCobraSolver('ibm_cplex', 'all')

% get Recon3D model
model = readCbModel(['Data' filesep 'Recon3D_301.mat']);


%% Correct rules

% Correct the GPR rules for RRM1
posRRM1 = find(ismember(model.genes, '6240.1'));
rxnsRRM1 = {'r0470', 'r0472', 'r0474', 'r0475', 'r1431', 'r1432', 'RNDR1', 'RNDR2', 'RNDR3', 'RNDR4'};
[~,posRRM1reac] = ismember(rxnsRRM1, model.rxns);
posRRM1reac_wrong = posRRM1reac(1:4);
posRRM1reac_wrong = posRRM1reac_wrong(posRRM1reac_wrong>0);
model.grRules(posRRM1reac_wrong) = {''};
model.rules(posRRM1reac_wrong) = {''};
model.rxnGeneMat(posRRM1reac_wrong, :) = 0;
posRRM1reac_int = posRRM1reac(5:6);
posRRM1reac_int = posRRM1reac_int(posRRM1reac_int>0);
model.lb(posRRM1reac_int) = -1000;
posRRM1reac_wrong = posRRM1reac(3:6);
posRRM1reac_wrong = posRRM1reac_wrong(posRRM1reac_wrong>0);
model.grRules(posRRM1reac_wrong) = {'(6240.1 and 6241.1) or (6240.1 and 50484.1)'};
model.rules(posRRM1reac_wrong) = {'(x(1680) & x(1681)) | (x(1680) & x(1679))'};

% Correct the GPR rules for PNP
posPNP = find(ismember(model.genes, '4860.1'));
rxnsPNP = {'NP1', 'DURIPP', 'PNP', 'PUNP1', 'PUNP2', 'PUNP3', 'PUNP4', 'PUNP5', 'PUNP6', 'PUNP7'};
[~,posPNPreac] = ismember(rxnsPNP, model.rxns);
posPNPreac_wrong = posPNPreac(4:5);
posPNPreac_wrong = posPNPreac_wrong(posPNPreac_wrong>0);
model.grRules(posPNPreac_wrong) = {''};
model.rules(posPNPreac_wrong) = {''};
model.rxnGeneMat(posPNPreac_wrong, :) = 0;

% Correct rules for MTHFD1L
posMTHFD1L = find(ismember(model.genes, '25902.1'));
rxnsMTHFD1L = {'FTHFLm', 'MTHFCm', 'MTHFDm'};
[~,posMTHFD1Lreac] = ismember(rxnsMTHFD1L, model.rxns);
posMTHFD1Lreac_wrong = posMTHFD1Lreac(1);
posMTHFD1Lreac_wrong = posMTHFD1Lreac_wrong(posMTHFD1Lreac_wrong>0);
model.grRules{posMTHFD1Lreac_wrong} = '25902.1';
posMTHFD1Lreac_wrong = posMTHFD1Lreac(2);
posMTHFD1Lreac_wrong = posMTHFD1Lreac_wrong(posMTHFD1Lreac_wrong>0);
model.grRules{posMTHFD1Lreac_wrong} = '(10797.1) or (441024.1)';
posMTHFD1Lreac_wrong = posMTHFD1Lreac(3);
posMTHFD1Lreac_wrong = posMTHFD1Lreac_wrong(posMTHFD1Lreac_wrong>0);
model.grRules{posMTHFD1Lreac_wrong} = '(10797.1) or (441024.1)';


% Correct rules for DHFR
rxns_100 = model.rxns(find(model.rxnGeneMat(:, ismember(model.genes, '100.1'))));
model = changeGeneAssociation(model, rxns_100{1}, '100.1 and 1719.1');
model = changeGeneAssociation(model, rxns_100{2}, '100.1 and 1719.1');
model = changeGeneAssociation(model, rxns_100{3}, '100.1 and 1719.1');
model = changeGeneAssociation(model, rxns_100{4}, '100.1 and 1719.1');

rxns_471 = model.rxns(find(model.rxnGeneMat(:, ismember(model.genes, '471.1'))));
model = changeGeneAssociation(model, rxns_471{1}, '471.1 and 1719.1');
model = changeGeneAssociation(model, rxns_471{2}, '471.1 and 1719.1');

model = changeGeneAssociation(model, 'AMPDA', '(271.2 or 270.1 or 271.1 or 272.1 or 271.3) and 1719.1');

model = generateRules(model);
model = buildRxnGeneMat(model);

% Block reaction HMR_9797
model = changeRxnBounds(model, {'HMR_9797'}, 0, 'b');


%%  Perform FVA: smaller model is faster to calculate
optPercentage = 0;
objective = 'max';
solver = 'cplex';
% [minFlux, maxFlux, optsol, ret] = fastFVA(model, optPercentage, objective, solver);
% save(['Data' filesel 'minmaxFlux_Recon3D_301.mat'],'minFlux', 'maxFlux')
load(['Data' filesep 'minmaxFlux_Recon3D_301.mat'],'minFlux', 'maxFlux')


minFlux(minFlux>-1e-8) = 0;
maxFlux(maxFlux<1e-8) = 0;
model.lb = minFlux;
model.ub = maxFlux;
model = removeRxns(model, model.rxns(model.ub == 0 & model.lb == 0));


%% Set parameters to calculate ngMCS (select only one set)

% % Set parameters for calculation of gMCS involving DHFR
% name = 'Recon3D_HMR_9797';
% n_gMCS = 50;
% forceLength = 1;
% max_len_gMCS = 50;
% timelimit = 60;
% numWorkers = 0;
% separate_transcript = '.';
% gene_KO = '1719';
% nutrientGMCS = false;
% onlyNutrients = false;
% FileName = ['Results' filesep 'Recon3D_target_DHFR_' num2str(n_gMCS) 'gMCSs_forceLength_',num2str(forceLength),'_',num2str(timelimit) 'seconds'];


% % Set parameters for calculation of ngMCS involving DHFR
% name = 'Recon3D_NUTRIENTS_HMR_9797';
% n_gMCS = 500;
% forceLength = 1;
% max_len_gMCS = 50;
% timelimit = 60;
% numWorkers = 0;
% separate_transcript = '.';
% gene_KO = '1719';
% nutrientGMCS = true;
% onlyNutrients = false;
% FileName = ['Results' filesep 'Recon3D_NUTRIENTS_target_DHFR_' num2str(n_gMCS) 'gMCSs_forceLength_',num2str(forceLength),'_',num2str(timelimit) 'seconds'];


% Set parameters for calculation of ngMCS involving only DHFR and nutrients
name = 'Recon3D_NUTRIENTS_HMR_9797';
n_gMCS = 10;
forceLength = 0;
max_len_gMCS = 50;
timelimit = 60;
numWorkers = 0;
separate_transcript = '.';
gene_KO = '1719';
nutrientGMCS = true;
onlyNutrients = true;
FileName = ['Results' filesep 'Recon3D_NUTRIENTS_target_DHFR_nutrients_' num2str(n_gMCS) 'gMCSs_forceLength_',num2str(forceLength),'_',num2str(timelimit) 'seconds'];


%% Generate ngMCSs involving DFHR

[gMCSs, gMCS_time] = calculateGeneMCS( name, model, n_gMCS, max_len_gMCS, ...
    'KO', gene_KO, ...
    'timelimit', timelimit, ...
    'forceLength', forceLength,  ...
    'separate_transcript', separate_transcript, ...
    'numWorkers', numWorkers, ...
    'nutrientGMCS', nutrientGMCS, ...
    'onlyNutrients', onlyNutrients);


%% Check the calculated ngMCSs
% Due to short time limit there could be false positive ngMCS

if nutrientGMCS
    % include nutrients in the model
    model2 = prepareModelNutrientGeneMCS(model);
    [BiomassCutSet, BiomassMinimal, geneNotMinimal] = checkGeneMinimalCutSets(model2, gMCSs, separate_transcript, numWorkers);
else
    [BiomassCutSet, BiomassMinimal, geneNotMinimal] = checkGeneMinimalCutSets(model, gMCSs, separate_transcript, numWorkers);
end

% set a threshold of activity for FP
th = 1e-3;
checkIsCutSet = BiomassCutSet < th;
checkIsMinimal = BiomassMinimal > th;
sum(checkIsCutSet)
sum(checkIsMinimal)
idx = checkIsCutSet & checkIsMinimal;
gMCSs = gMCSs(idx);


%% Save the results

% save in a 'mat' file
save(FileName);

% save in a 'txt' the results
gMCSs_entrez = gMCSs;

gMCSs2file = cell(length(gMCSs_entrez), max(cellfun(@length,gMCSs_entrez)));
gMCSs2file(:) = {''};

for i = 1:length(gMCSs_entrez)
    gmcs = gMCSs_entrez{i};
    for j = 1:length(gmcs)
        gMCSs2file(i,j) = gmcs(j);
    end
end

gMCSs2file;
writetable(cell2table(gMCSs2file), [FileName '.txt'],'FileType','text','WriteVariableNames',false, 'Delimiter',';');
