# Supplementary material for: A network-based approach to integrate nutrient microenvironment in the prediction of synthetic lethality in cancer metabolism
Source: PLoS Comput Biol. 2022 Mar 14;18(3):e1009395. doi: 10.1371/journal.pcbi.1009395 (PMC8947600; doi:10.1371/journal.pcbi.1009395)
Supplement: S1 Table — Gene Symbol and Entrez identifiers are provided for genes. (XLSX) [file pcbi.1009395.s002.xlsx]

## Sheet: Sheet1
gMCS 1	1719	7083	7084
	DHFR	TK1	TK2
gMCS 2	1719	1806	2030	3177	64078	9154
	DHFR	DPYD	SLC29A1	SLC29A2	SLC28A3	SLC28A1
gMCS 3	1719	1890	2030	3177	64078	9154
	DHFR	TYMP	SLC29A1	SLC29A2	SLC28A3	SLC28A1
gMCS 4	151531	1719	2030	3177	4860	50484	55276	6240	64078	9154
	UPP2	DHFR	SLC29A1	SLC29A2	PNP	RRM2B	PGM2	RRM1	SLC28A3	SLC28A1
gMCS 5	151531	1719	2030	3177	4860	50484	55276	6241	64078	9154
	UPP2	DHFR	SLC29A1	SLC29A2	PNP	RRM2B	PGM2	RRM2	SLC28A3	SLC28A1
gMCS 6	151531	1719	2030	3177	4860	50484	6240	64078	64080	9154
	UPP2	DHFR	SLC29A1	SLC29A2	PNP	RRM2B	RRM1	SLC28A3	RBKS	SLC28A1
gMCS 7	151531	1719	2030	3177	4860	50484	6241	64078	64080	9154
	UPP2	DHFR	SLC29A1	SLC29A2	PNP	RRM2B	RRM2	SLC28A3	RBKS	SLC28A1
gMCS 8	151531	1719	2030	3177	353	4860	5236	55276	64078	7378	9154
	UPP2	DHFR	SLC29A1	SLC29A2	APRT	PNP	PGM1	PGM2	SLC28A3	UPP1	SLC28A1
gMCS 9	10423	129607	1635	1719	1806	2030	26289	3177	4830	51727	6240	64078
	CDIPT	CMPK2	DCTD	DHFR	DPYD	SLC29A1	AK5	SLC29A2	NME1	CMPK1	RRM1	SLC28A3
gMCS 10	10423	129607	1635	1719	1806	2030	26289	3177	4831	51727	6240	64078
	CDIPT	CMPK2	DCTD	DHFR	DPYD	SLC29A1	AK5	SLC29A2	NME2	CMPK1	RRM1	SLC28A3
gMCS 11	10201	10423	1635	1719	1806	2030	26289	3177	4830	4833	51727	6240	64078
	NME6	CDIPT	DCTD	DHFR	DPYD	SLC29A1	AK5	SLC29A2	NME1	NME4	CMPK1	RRM1	SLC28A3
gMCS 12	10201	10423	1635	1719	1806	2030	26289	3177	4831	4833	51727	6240	64078
	NME6	CDIPT	DCTD	DHFR	DPYD	SLC29A1	AK5	SLC29A2	NME2	NME4	CMPK1	RRM1	SLC28A3
gMCS 13	151531	1719	2030	22978	30833	3177	4860	4907	51251	55276	64078	84618	9154	93034
	UPP2	DHFR	SLC29A1	NT5C2	NT5C	SLC29A2	PNP	NT5E	NT5C3A	PGM2	SLC28A3	NT5C1A	SLC28A1	NT5C1B
gMCS 14	151531	1719	2030	22978	30833	3177	4860	4907	51251	64078	64080	84618	9154	93034
	UPP2	DHFR	SLC29A1	NT5C2	NT5C	SLC29A2	PNP	NT5E	NT5C3A	SLC28A3	RBKS	NT5C1A	SLC28A1	NT5C1B
gMCS 15	11164	151531	1719	2030	23475	3177	4860	5226	6120	64078	64080	7372	7378	9154	93100
	NUDT5	UPP2	DHFR	SLC29A1	QPRT	SLC29A2	PNP	PGD	RPE	SLC28A3	RBKS	UMPS	UPP1	SLC28A1	NAPRT
gMCS 16	100507855	11219	11277	122481	151531	1719	203	2030	204	205	26289	3177	4860	55276	5810	5883	64078	9154
	100507855	TREX2	TREX1	AK7	UPP2	DHFR	AK1	SLC29A1	AK2	AK4	AK5	SLC29A2	PNP	PGM2	RAD1	RAD9A	SLC28A3	SLC28A1
gMCS 17	100507855	11219	11277	122481	151531	1719	203	2030	204	205	26289	3177	4860	5810	5883	64078	64080	9154
	100507855	TREX2	TREX1	AK7	UPP2	DHFR	AK1	SLC29A1	AK2	AK4	AK5	SLC29A2	PNP	RAD1	RAD9A	SLC28A3	RBKS	SLC28A1
