# Supplementary material for: A network-based approach to integrate nutrient microenvironment in the prediction of synthetic lethality in cancer metabolism
Source: PLoS Comput Biol. 2022 Mar 14;18(3):e1009395. doi: 10.1371/journal.pcbi.1009395 (PMC8947600; doi:10.1371/journal.pcbi.1009395)
Supplement: S2 Table — Gene Symbol and Entrez identifiers are provided for genes, while Recon3D identifiers for nutrients (metabolites). ngMCSs shaded in yellow are mentioned in the main text. (XLSX) [file pcbi.1009395.s003.xlsx]

## Sheet: Sheet1
ngMCSs 1	1719	1890	thymd
	DHFR	TYMP	Thymidine
ngMCSs 2	1719	1806	3177	thymd
	DHFR	DPYD	SLC29A2	Thymidine
ngMCSs 3	1719	1806	thym	thymd
	DHFR	DPYD	Thymine	Thymidine
ngMCSs 4	1719	3177	56dthm	thymd
	DHFR	SLC29A2	Dihydrothymine	Thymidine
ngMCSs 5	1719	56dthm	thym	thymd
	DHFR	Dihydrothymine	Thymine	Thymidine
ngMCSs 6	1719	2030	3177	64078	9154	56dthm
	DHFR	SLC29A1	SLC29A2	SLC28A3	SLC28A1	Dihydrothymine
ngMCSs 7	151531	1719	4860	50484	55276	6240	dad_2	thymd
	UPP2	DHFR	PNP	RRM2B	PGM2	RRM1	Deoxyadenosine	Thymidine
ngMCSs 8	151531	1719	4860	50484	55276	6241	dad_2	thymd
	UPP2	DHFR	PNP	RRM2B	PGM2	RRM2	Deoxyadenosine	Thymidine
ngMCSs 9	151531	1719	4860	50484	6240	64080	dad_2	thymd
	UPP2	DHFR	PNP	RRM2B	RRM1	RBKS	Deoxyadenosine	Thymidine
ngMCSs 10	151531	1719	4860	50484	6240	dad_2	drib	thymd
	UPP2	DHFR	PNP	RRM2B	RRM1	Deoxyadenosine	Deoxyribose	Thymidine
ngMCSs 11	151531	1719	4860	50484	6241	64080	dad_2	thymd
	UPP2	DHFR	PNP	RRM2B	RRM2	RBKS	Deoxyadenosine	Thymidine
ngMCSs 12	151531	1719	4860	50484	6241	dad_2	drib	thymd
	UPP2	DHFR	PNP	RRM2B	RRM2	Deoxyadenosine	Deoxyribose	Thymidine
ngMCSs 13	151531	1719	3177	353	4860	5236	55276	7378	thymd
	UPP2	DHFR	SLC29A2	APRT	PNP	PGM1	PGM2	UPP1	Thymidine
ngMCSs 14	151531	1719	2030	3177	4860	50484	6240	64078	9154	drib
	UPP2	DHFR	SLC29A1	SLC29A2	PNP	RRM2B	RRM1	SLC28A3	SLC28A1	Deoxyribose
ngMCSs 15	151531	1719	2030	3177	4860	50484	6241	64078	9154	drib
	UPP2	DHFR	SLC29A1	SLC29A2	PNP	RRM2B	RRM2	SLC28A3	SLC28A1	Deoxyribose
ngMCSs 16	151531	1719	3177	4860	50484	55276	6240	64078	9154	thymd
	UPP2	DHFR	SLC29A2	PNP	RRM2B	PGM2	RRM1	SLC28A3	SLC28A1	Thymidine
ngMCSs 17	151531	1719	3177	4860	50484	55276	6241	64078	9154	thymd
	UPP2	DHFR	SLC29A2	PNP	RRM2B	PGM2	RRM2	SLC28A3	SLC28A1	Thymidine
ngMCSs 18	151531	1719	3177	4860	50484	6240	64078	64080	9154	thymd
	UPP2	DHFR	SLC29A2	PNP	RRM2B	RRM1	SLC28A3	RBKS	SLC28A1	Thymidine
ngMCSs 19	151531	1719	3177	4860	50484	6240	64078	9154	drib	thymd
	UPP2	DHFR	SLC29A2	PNP	RRM2B	RRM1	SLC28A3	SLC28A1	Deoxyribose	Thymidine
ngMCSs 20	151531	1719	3177	4860	50484	6241	64078	64080	9154	thymd
	UPP2	DHFR	SLC29A2	PNP	RRM2B	RRM2	SLC28A3	RBKS	SLC28A1	Thymidine
ngMCSs 21	151531	1719	3177	4860	50484	6241	64078	9154	drib	thymd
	UPP2	DHFR	SLC29A2	PNP	RRM2B	RRM2	SLC28A3	SLC28A1	Deoxyribose	Thymidine
ngMCSs 22	1716	1719	2030	3251	4860	8833	idp	imp	ins	itp
	DGUOK	DHFR	SLC29A1	HPRT1	PNP	GMPS	IDP	Inosinic acid	Inosine	Inosine triphosphate
ngMCSs 23	1716	1719	3251	4860	6240	8833	idp	imp	ins	itp
	DGUOK	DHFR	HPRT1	PNP	RRM1	GMPS	IDP	Inosinic acid	Inosine	Inosine triphosphate
ngMCSs 24	1719	2030	3251	4860	8833	dgsn	idp	imp	ins	itp
	DHFR	SLC29A1	HPRT1	PNP	GMPS	Deoxyguanosine	IDP	Inosinic acid	Inosine	Inosine triphosphate
ngMCSs 25	1719	3251	4860	6240	8833	dgsn	idp	imp	ins	itp
	DHFR	HPRT1	PNP	RRM1	GMPS	Deoxyguanosine	IDP	Inosinic acid	Inosine	Inosine triphosphate
ngMCSs 26	1716	1719	2030	3177	4860	7498	8833	idp	imp	ins	itp
	DGUOK	DHFR	SLC29A1	SLC29A2	PNP	XDH	GMPS	IDP	Inosinic acid	Inosine	Inosine triphosphate
ngMCSs 27	1716	1719	2030	3177	4860	8833	idp	imp	ins	itp	xan
	DGUOK	DHFR	SLC29A1	SLC29A2	PNP	GMPS	IDP	Inosinic acid	Inosine	Inosine triphosphate	Xanthine
ngMCSs 28	1716	1719	2030	3177	4860	idp	imp	ins	itp	xan	xmp
	DGUOK	DHFR	SLC29A1	SLC29A2	PNP	IDP	Inosinic acid	Inosine	Inosine triphosphate	Xanthine	Xanthylic acid
ngMCSs 29	1716	1719	3177	4860	6240	7498	8833	idp	imp	ins	itp
	DGUOK	DHFR	SLC29A2	PNP	RRM1	XDH	GMPS	IDP	Inosinic acid	Inosine	Inosine triphosphate
ngMCSs 30	1716	1719	3177	4860	6240	8833	idp	imp	ins	itp	xan
	DGUOK	DHFR	SLC29A2	PNP	RRM1	GMPS	IDP	Inosinic acid	Inosine	Inosine triphosphate	Xanthine
ngMCSs 31	1716	1719	3177	4860	6240	idp	imp	ins	itp	xan	xmp
	DGUOK	DHFR	SLC29A2	PNP	RRM1	IDP	Inosinic acid	Inosine	Inosine triphosphate	Xanthine	Xanthylic acid
ngMCSs 32	1716	1719	3251	4860	50484	6241	8833	idp	imp	ins	itp
	DGUOK	DHFR	HPRT1	PNP	RRM2B	RRM2	GMPS	IDP	Inosinic acid	Inosine	Inosine triphosphate
ngMCSs 33	1719	2030	3177	4860	7498	8833	dgsn	idp	imp	ins	itp
	DHFR	SLC29A1	SLC29A2	PNP	XDH	GMPS	Deoxyguanosine	IDP	Inosinic acid	Inosine	Inosine triphosphate
ngMCSs 34	1719	2030	3177	4860	8833	dgsn	idp	imp	ins	itp	xan
	DHFR	SLC29A1	SLC29A2	PNP	GMPS	Deoxyguanosine	IDP	Inosinic acid	Inosine	Inosine triphosphate	Xanthine
ngMCSs 35	1719	2030	3177	4860	dgsn	idp	imp	ins	itp	xan	xmp
	DHFR	SLC29A1	SLC29A2	PNP	Deoxyguanosine	IDP	Inosinic acid	Inosine	Inosine triphosphate	Xanthine	Xanthylic acid
ngMCSs 36	1719	3177	4860	6240	7498	8833	dgsn	idp	imp	ins	itp
	DHFR	SLC29A2	PNP	RRM1	XDH	GMPS	Deoxyguanosine	IDP	Inosinic acid	Inosine	Inosine triphosphate
ngMCSs 37	1719	3177	4860	6240	8833	dgsn	idp	imp	ins	itp	xan
	DHFR	SLC29A2	PNP	RRM1	GMPS	Deoxyguanosine	IDP	Inosinic acid	Inosine	Inosine triphosphate	Xanthine
ngMCSs 38	1719	3177	4860	6240	dgsn	idp	imp	ins	itp	xan	xmp
	DHFR	SLC29A2	PNP	RRM1	Deoxyguanosine	IDP	Inosinic acid	Inosine	Inosine triphosphate	Xanthine	Xanthylic acid
ngMCSs 39	1719	3251	4860	50484	6241	8833	dgsn	idp	imp	ins	itp
	DHFR	HPRT1	PNP	RRM2B	RRM2	GMPS	Deoxyguanosine	IDP	Inosinic acid	Inosine	Inosine triphosphate
ngMCSs 40	11164	151531	1719	22934	23475	3177	4860	64080	7372	7378	93100	thymd
	NUDT5	UPP2	DHFR	RPIA	QPRT	SLC29A2	PNP	RBKS	UMPS	UPP1	NAPRT	Thymidine
ngMCSs 41	11164	151531	1719	22934	23475	3177	4860	64080	7378	93100	orot5p	thymd
	NUDT5	UPP2	DHFR	RPIA	QPRT	SLC29A2	PNP	RBKS	UPP1	NAPRT	Orotidylic acid	Thymidine
ngMCSs 42	151531	1719	22978	30833	4860	4907	51251	55276	84618	93034	dad_2	thymd
	UPP2	DHFR	NT5C2	NT5C	PNP	NT5E	NT5C3A	PGM2	NT5C1A	NT5C1B	Deoxyadenosine	Thymidine
ngMCSs 43	151531	1719	22978	30833	4860	4907	51251	64080	84618	93034	dad_2	thymd
	UPP2	DHFR	NT5C2	NT5C	PNP	NT5E	NT5C3A	RBKS	NT5C1A	NT5C1B	Deoxyadenosine	Thymidine
ngMCSs 44	151531	1719	22978	30833	4860	4907	51251	84618	93034	dad_2	drib	thymd
	UPP2	DHFR	NT5C2	NT5C	PNP	NT5E	NT5C3A	NT5C1A	NT5C1B	Deoxyadenosine	Deoxyribose	Thymidine
ngMCSs 45	1716	1719	2030	4860	7498	8833	gua	idp	imp	ins	itp	hxan
	DGUOK	DHFR	SLC29A1	PNP	XDH	GMPS	Guanine	IDP	Inosinic acid	Inosine	Inosine triphosphate	Hypoxanthine
ngMCSs 46	1716	1719	2030	4860	8833	gua	idp	imp	ins	itp	xan	hxan
	DGUOK	DHFR	SLC29A1	PNP	GMPS	Guanine	IDP	Inosinic acid	Inosine	Inosine triphosphate	Xanthine	Hypoxanthine
ngMCSs 47	1716	1719	2030	4860	gua	idp	imp	ins	itp	xan	xmp	hxan
	DGUOK	DHFR	SLC29A1	PNP	Guanine	IDP	Inosinic acid	Inosine	Inosine triphosphate	Xanthine	Xanthylic acid	Hypoxanthine
ngMCSs 48	1716	1719	3177	4860	50484	6241	7498	8833	idp	imp	ins	itp
	DGUOK	DHFR	SLC29A2	PNP	RRM2B	RRM2	XDH	GMPS	IDP	Inosinic acid	Inosine	Inosine triphosphate
ngMCSs 49	1716	1719	3177	4860	50484	6241	8833	idp	imp	ins	itp	xan
	DGUOK	DHFR	SLC29A2	PNP	RRM2B	RRM2	GMPS	IDP	Inosinic acid	Inosine	Inosine triphosphate	Xanthine
ngMCSs 50	1716	1719	3177	4860	50484	6241	idp	imp	ins	itp	xan	xmp
	DGUOK	DHFR	SLC29A2	PNP	RRM2B	RRM2	IDP	Inosinic acid	Inosine	Inosine triphosphate	Xanthine	Xanthylic acid
ngMCSs 51	1716	1719	4860	6240	7498	8833	gua	idp	imp	ins	itp	hxan
	DGUOK	DHFR	PNP	RRM1	XDH	GMPS	Guanine	IDP	Inosinic acid	Inosine	Inosine triphosphate	Hypoxanthine
ngMCSs 52	1716	1719	4860	6240	8833	gua	idp	imp	ins	itp	xan	hxan
	DGUOK	DHFR	PNP	RRM1	GMPS	Guanine	IDP	Inosinic acid	Inosine	Inosine triphosphate	Xanthine	Hypoxanthine
ngMCSs 53	1716	1719	4860	6240	gua	idp	imp	ins	itp	xan	xmp	hxan
	DGUOK	DHFR	PNP	RRM1	Guanine	IDP	Inosinic acid	Inosine	Inosine triphosphate	Xanthine	Xanthylic acid	Hypoxanthine
ngMCSs 54	1719	2030	3177	3251	4860	64078	8833	9153	idp	imp	ins	itp
	DHFR	SLC29A1	SLC29A2	HPRT1	PNP	SLC28A3	GMPS	SLC28A2	IDP	Inosinic acid	Inosine	Inosine triphosphate
ngMCSs 55	1719	2030	3177	4860	64078	7498	8833	9153	idp	imp	ins	itp
	DHFR	SLC29A1	SLC29A2	PNP	SLC28A3	XDH	GMPS	SLC28A2	IDP	Inosinic acid	Inosine	Inosine triphosphate
ngMCSs 56	1719	2030	3177	4860	64078	8833	9153	idp	imp	ins	itp	xan
	DHFR	SLC29A1	SLC29A2	PNP	SLC28A3	GMPS	SLC28A2	IDP	Inosinic acid	Inosine	Inosine triphosphate	Xanthine
ngMCSs 57	1719	2030	3177	4860	64078	9153	idp	imp	ins	itp	xan	xmp
	DHFR	SLC29A1	SLC29A2	PNP	SLC28A3	SLC28A2	IDP	Inosinic acid	Inosine	Inosine triphosphate	Xanthine	Xanthylic acid
ngMCSs 58	1719	2030	4860	7498	8833	dgsn	gua	idp	imp	ins	itp	hxan
	DHFR	SLC29A1	PNP	XDH	GMPS	Deoxyguanosine	Guanine	IDP	Inosinic acid	Inosine	Inosine triphosphate	Hypoxanthine
ngMCSs 59	1719	2030	4860	8833	dgsn	gua	idp	imp	ins	itp	xan	hxan
	DHFR	SLC29A1	PNP	GMPS	Deoxyguanosine	Guanine	IDP	Inosinic acid	Inosine	Inosine triphosphate	Xanthine	Hypoxanthine
ngMCSs 60	1719	2030	4860	dgsn	gua	idp	imp	ins	itp	xan	xmp	hxan
	DHFR	SLC29A1	PNP	Deoxyguanosine	Guanine	IDP	Inosinic acid	Inosine	Inosine triphosphate	Xanthine	Xanthylic acid	Hypoxanthine
ngMCSs 61	1719	3177	3251	4860	6240	64078	8833	9153	idp	imp	ins	itp
	DHFR	SLC29A2	HPRT1	PNP	RRM1	SLC28A3	GMPS	SLC28A2	IDP	Inosinic acid	Inosine	Inosine triphosphate
ngMCSs 62	1719	3177	4860	50484	6241	7498	8833	dgsn	idp	imp	ins	itp
	DHFR	SLC29A2	PNP	RRM2B	RRM2	XDH	GMPS	Deoxyguanosine	IDP	Inosinic acid	Inosine	Inosine triphosphate
ngMCSs 63	1719	3177	4860	50484	6241	8833	dgsn	idp	imp	ins	itp	xan
	DHFR	SLC29A2	PNP	RRM2B	RRM2	GMPS	Deoxyguanosine	IDP	Inosinic acid	Inosine	Inosine triphosphate	Xanthine
ngMCSs 64	1719	3177	4860	50484	6241	dgsn	idp	imp	ins	itp	xan	xmp
	DHFR	SLC29A2	PNP	RRM2B	RRM2	Deoxyguanosine	IDP	Inosinic acid	Inosine	Inosine triphosphate	Xanthine	Xanthylic acid
ngMCSs 65	1719	3177	4860	6240	64078	7498	8833	9153	idp	imp	ins	itp
	DHFR	SLC29A2	PNP	RRM1	SLC28A3	XDH	GMPS	SLC28A2	IDP	Inosinic acid	Inosine	Inosine triphosphate
ngMCSs 66	1719	3177	4860	6240	64078	8833	9153	idp	imp	ins	itp	xan
	DHFR	SLC29A2	PNP	RRM1	SLC28A3	GMPS	SLC28A2	IDP	Inosinic acid	Inosine	Inosine triphosphate	Xanthine
ngMCSs 67	1719	3177	4860	6240	64078	9153	idp	imp	ins	itp	xan	xmp
	DHFR	SLC29A2	PNP	RRM1	SLC28A3	SLC28A2	IDP	Inosinic acid	Inosine	Inosine triphosphate	Xanthine	Xanthylic acid
ngMCSs 68	1719	4860	6240	7498	8833	dgsn	gua	idp	imp	ins	itp	hxan
	DHFR	PNP	RRM1	XDH	GMPS	Deoxyguanosine	Guanine	IDP	Inosinic acid	Inosine	Inosine triphosphate	Hypoxanthine
ngMCSs 69	1719	4860	6240	8833	dgsn	gua	idp	imp	ins	itp	xan	hxan
	DHFR	PNP	RRM1	GMPS	Deoxyguanosine	Guanine	IDP	Inosinic acid	Inosine	Inosine triphosphate	Xanthine	Hypoxanthine
ngMCSs 70	1719	4860	6240	dgsn	gua	idp	imp	ins	itp	xan	xmp	hxan
	DHFR	PNP	RRM1	Deoxyguanosine	Guanine	IDP	Inosinic acid	Inosine	Inosine triphosphate	Xanthine	Xanthylic acid	Hypoxanthine
ngMCSs 71	10380	10587	1719	3251	4860	50484	6240	7296	8833	idp	imp	ins	itp
	BPNT1	TXNRD2	DHFR	HPRT1	PNP	RRM2B	RRM1	TXNRD1	GMPS	IDP	Inosinic acid	Inosine	Inosine triphosphate
ngMCSs 72	10380	10587	1719	3251	4860	50484	6241	7296	8833	idp	imp	ins	itp
	BPNT1	TXNRD2	DHFR	HPRT1	PNP	RRM2B	RRM2	TXNRD1	GMPS	IDP	Inosinic acid	Inosine	Inosine triphosphate
ngMCSs 73	10587	114112	151531	1716	1719	2030	4830	4860	55276	6240	7296	dad_2	thymd
	TXNRD2	TXNRD3	UPP2	DGUOK	DHFR	SLC29A1	NME1	PNP	PGM2	RRM1	TXNRD1	Deoxyadenosine	Thymidine
ngMCSs 74	10587	114112	151531	1716	1719	2030	4830	4860	6240	64080	7296	dad_2	thymd
	TXNRD2	TXNRD3	UPP2	DGUOK	DHFR	SLC29A1	NME1	PNP	RRM1	RBKS	TXNRD1	Deoxyadenosine	Thymidine
ngMCSs 75	10587	114112	151531	1716	1719	2030	4830	4860	6240	7296	dad_2	drib	thymd
	TXNRD2	TXNRD3	UPP2	DGUOK	DHFR	SLC29A1	NME1	PNP	RRM1	TXNRD1	Deoxyadenosine	Deoxyribose	Thymidine
ngMCSs 76	10587	114112	151531	1716	1719	2030	4831	4860	55276	6240	7296	dad_2	thymd
	TXNRD2	TXNRD3	UPP2	DGUOK	DHFR	SLC29A1	NME2	PNP	PGM2	RRM1	TXNRD1	Deoxyadenosine	Thymidine
ngMCSs 77	10587	114112	151531	1716	1719	2030	4831	4860	6240	64080	7296	dad_2	thymd
	TXNRD2	TXNRD3	UPP2	DGUOK	DHFR	SLC29A1	NME2	PNP	RRM1	RBKS	TXNRD1	Deoxyadenosine	Thymidine
ngMCSs 78	10587	114112	151531	1716	1719	2030	4831	4860	6240	7296	dad_2	drib	thymd
	TXNRD2	TXNRD3	UPP2	DGUOK	DHFR	SLC29A1	NME2	PNP	RRM1	TXNRD1	Deoxyadenosine	Deoxyribose	Thymidine
ngMCSs 79	10587	114112	151531	1716	1719	4830	4833	4860	55276	6240	7296	dad_2	thymd
	TXNRD2	TXNRD3	UPP2	DGUOK	DHFR	NME1	NME4	PNP	PGM2	RRM1	TXNRD1	Deoxyadenosine	Thymidine
ngMCSs 80	10587	114112	151531	1716	1719	4830	4833	4860	6240	64080	7296	dad_2	thymd
	TXNRD2	TXNRD3	UPP2	DGUOK	DHFR	NME1	NME4	PNP	RRM1	RBKS	TXNRD1	Deoxyadenosine	Thymidine
ngMCSs 81	10587	114112	151531	1716	1719	4830	4833	4860	6240	7296	dad_2	drib	thymd
	TXNRD2	TXNRD3	UPP2	DGUOK	DHFR	NME1	NME4	PNP	RRM1	TXNRD1	Deoxyadenosine	Deoxyribose	Thymidine
ngMCSs 82	10587	114112	151531	1716	1719	4830	4860	55276	56953	6240	7296	dad_2	thymd
	TXNRD2	TXNRD3	UPP2	DGUOK	DHFR	NME1	PNP	PGM2	NT5M	RRM1	TXNRD1	Deoxyadenosine	Thymidine
ngMCSs 83	10587	114112	151531	1716	1719	4830	4860	55276	60386	6240	7296	dad_2	thymd
	TXNRD2	TXNRD3	UPP2	DGUOK	DHFR	NME1	PNP	PGM2	SLC25A19	RRM1	TXNRD1	Deoxyadenosine	Thymidine
ngMCSs 84	10587	114112	151531	1716	1719	4830	4860	56953	6240	64080	7296	dad_2	thymd
	TXNRD2	TXNRD3	UPP2	DGUOK	DHFR	NME1	PNP	NT5M	RRM1	RBKS	TXNRD1	Deoxyadenosine	Thymidine
ngMCSs 85	10587	114112	151531	1716	1719	4830	4860	56953	6240	7296	dad_2	drib	thymd
	TXNRD2	TXNRD3	UPP2	DGUOK	DHFR	NME1	PNP	NT5M	RRM1	TXNRD1	Deoxyadenosine	Deoxyribose	Thymidine
ngMCSs 86	10587	114112	151531	1716	1719	4830	4860	60386	6240	64080	7296	dad_2	thymd
	TXNRD2	TXNRD3	UPP2	DGUOK	DHFR	NME1	PNP	SLC25A19	RRM1	RBKS	TXNRD1	Deoxyadenosine	Thymidine
ngMCSs 87	10587	114112	151531	1716	1719	4830	4860	60386	6240	7296	dad_2	drib	thymd
	TXNRD2	TXNRD3	UPP2	DGUOK	DHFR	NME1	PNP	SLC25A19	RRM1	TXNRD1	Deoxyadenosine	Deoxyribose	Thymidine
ngMCSs 88	10587	114112	151531	1716	1719	4831	4833	4860	55276	6240	7296	dad_2	thymd
	TXNRD2	TXNRD3	UPP2	DGUOK	DHFR	NME2	NME4	PNP	PGM2	RRM1	TXNRD1	Deoxyadenosine	Thymidine
ngMCSs 89	10587	114112	151531	1716	1719	4831	4833	4860	6240	64080	7296	dad_2	thymd
	TXNRD2	TXNRD3	UPP2	DGUOK	DHFR	NME2	NME4	PNP	RRM1	RBKS	TXNRD1	Deoxyadenosine	Thymidine
ngMCSs 90	10587	114112	151531	1716	1719	4831	4833	4860	6240	7296	dad_2	drib	thymd
	TXNRD2	TXNRD3	UPP2	DGUOK	DHFR	NME2	NME4	PNP	RRM1	TXNRD1	Deoxyadenosine	Deoxyribose	Thymidine
ngMCSs 91	10587	114112	151531	1716	1719	4831	4860	55276	56953	6240	7296	dad_2	thymd
	TXNRD2	TXNRD3	UPP2	DGUOK	DHFR	NME2	PNP	PGM2	NT5M	RRM1	TXNRD1	Deoxyadenosine	Thymidine
ngMCSs 92	10587	114112	151531	1716	1719	4831	4860	55276	60386	6240	7296	dad_2	thymd
	TXNRD2	TXNRD3	UPP2	DGUOK	DHFR	NME2	PNP	PGM2	SLC25A19	RRM1	TXNRD1	Deoxyadenosine	Thymidine
ngMCSs 93	10587	114112	151531	1716	1719	4831	4860	56953	6240	64080	7296	dad_2	thymd
	TXNRD2	TXNRD3	UPP2	DGUOK	DHFR	NME2	PNP	NT5M	RRM1	RBKS	TXNRD1	Deoxyadenosine	Thymidine
ngMCSs 94	10587	114112	151531	1716	1719	4831	4860	56953	6240	7296	dad_2	drib	thymd
	TXNRD2	TXNRD3	UPP2	DGUOK	DHFR	NME2	PNP	NT5M	RRM1	TXNRD1	Deoxyadenosine	Deoxyribose	Thymidine
ngMCSs 95	10587	114112	151531	1716	1719	4831	4860	60386	6240	64080	7296	dad_2	thymd
	TXNRD2	TXNRD3	UPP2	DGUOK	DHFR	NME2	PNP	SLC25A19	RRM1	RBKS	TXNRD1	Deoxyadenosine	Thymidine
ngMCSs 96	10587	114112	151531	1716	1719	4831	4860	60386	6240	7296	dad_2	drib	thymd
	TXNRD2	TXNRD3	UPP2	DGUOK	DHFR	NME2	PNP	SLC25A19	RRM1	TXNRD1	Deoxyadenosine	Deoxyribose	Thymidine
ngMCSs 97	10587	114112	151531	1719	2030	4830	4860	55276	6240	7296	dad_2	dgsn	thymd
	TXNRD2	TXNRD3	UPP2	DHFR	SLC29A1	NME1	PNP	PGM2	RRM1	TXNRD1	Deoxyadenosine	Deoxyguanosine	Thymidine
ngMCSs 98	10587	114112	151531	1719	2030	4830	4860	6240	64080	7296	dad_2	dgsn	thymd
	TXNRD2	TXNRD3	UPP2	DHFR	SLC29A1	NME1	PNP	RRM1	RBKS	TXNRD1	Deoxyadenosine	Deoxyguanosine	Thymidine
ngMCSs 99	10587	114112	151531	1719	2030	4830	4860	6240	7296	dad_2	dgsn	drib	thymd
	TXNRD2	TXNRD3	UPP2	DHFR	SLC29A1	NME1	PNP	RRM1	TXNRD1	Deoxyadenosine	Deoxyguanosine	Deoxyribose	Thymidine
ngMCSs 100	10587	114112	151531	1719	2030	4831	4860	55276	6240	7296	dad_2	dgsn	thymd
	TXNRD2	TXNRD3	UPP2	DHFR	SLC29A1	NME2	PNP	PGM2	RRM1	TXNRD1	Deoxyadenosine	Deoxyguanosine	Thymidine
ngMCSs 101	10587	114112	151531	1719	2030	4831	4860	6240	64080	7296	dad_2	dgsn	thymd
	TXNRD2	TXNRD3	UPP2	DHFR	SLC29A1	NME2	PNP	RRM1	RBKS	TXNRD1	Deoxyadenosine	Deoxyguanosine	Thymidine
ngMCSs 102	10587	114112	151531	1719	2030	4831	4860	6240	7296	dad_2	dgsn	drib	thymd
	TXNRD2	TXNRD3	UPP2	DHFR	SLC29A1	NME2	PNP	RRM1	TXNRD1	Deoxyadenosine	Deoxyguanosine	Deoxyribose	Thymidine
ngMCSs 103	10587	114112	151531	1719	4830	4833	4860	55276	6240	7296	dad_2	dgsn	thymd
	TXNRD2	TXNRD3	UPP2	DHFR	NME1	NME4	PNP	PGM2	RRM1	TXNRD1	Deoxyadenosine	Deoxyguanosine	Thymidine
ngMCSs 104	10587	114112	151531	1719	4830	4833	4860	6240	64080	7296	dad_2	dgsn	thymd
	TXNRD2	TXNRD3	UPP2	DHFR	NME1	NME4	PNP	RRM1	RBKS	TXNRD1	Deoxyadenosine	Deoxyguanosine	Thymidine
ngMCSs 105	10587	114112	151531	1719	4830	4833	4860	6240	7296	dad_2	dgsn	drib	thymd
	TXNRD2	TXNRD3	UPP2	DHFR	NME1	NME4	PNP	RRM1	TXNRD1	Deoxyadenosine	Deoxyguanosine	Deoxyribose	Thymidine
ngMCSs 106	10587	114112	151531	1719	4830	4860	55276	56953	6240	7296	dad_2	dgsn	thymd
	TXNRD2	TXNRD3	UPP2	DHFR	NME1	PNP	PGM2	NT5M	RRM1	TXNRD1	Deoxyadenosine	Deoxyguanosine	Thymidine
ngMCSs 107	10587	114112	151531	1719	4830	4860	55276	60386	6240	7296	dad_2	dgsn	thymd
	TXNRD2	TXNRD3	UPP2	DHFR	NME1	PNP	PGM2	SLC25A19	RRM1	TXNRD1	Deoxyadenosine	Deoxyguanosine	Thymidine
ngMCSs 108	10587	114112	151531	1719	4830	4860	56953	6240	64080	7296	dad_2	dgsn	thymd
	TXNRD2	TXNRD3	UPP2	DHFR	NME1	PNP	NT5M	RRM1	RBKS	TXNRD1	Deoxyadenosine	Deoxyguanosine	Thymidine
ngMCSs 109	10587	114112	151531	1719	4830	4860	56953	6240	7296	dad_2	dgsn	drib	thymd
	TXNRD2	TXNRD3	UPP2	DHFR	NME1	PNP	NT5M	RRM1	TXNRD1	Deoxyadenosine	Deoxyguanosine	Deoxyribose	Thymidine
ngMCSs 110	10587	114112	151531	1719	4830	4860	60386	6240	64080	7296	dad_2	dgsn	thymd
	TXNRD2	TXNRD3	UPP2	DHFR	NME1	PNP	SLC25A19	RRM1	RBKS	TXNRD1	Deoxyadenosine	Deoxyguanosine	Thymidine
ngMCSs 111	10587	114112	151531	1719	4830	4860	60386	6240	7296	dad_2	dgsn	drib	thymd
	TXNRD2	TXNRD3	UPP2	DHFR	NME1	PNP	SLC25A19	RRM1	TXNRD1	Deoxyadenosine	Deoxyguanosine	Deoxyribose	Thymidine
ngMCSs 112	10587	114112	151531	1719	4831	4833	4860	55276	6240	7296	dad_2	dgsn	thymd
	TXNRD2	TXNRD3	UPP2	DHFR	NME2	NME4	PNP	PGM2	RRM1	TXNRD1	Deoxyadenosine	Deoxyguanosine	Thymidine
ngMCSs 113	10587	114112	151531	1719	4831	4833	4860	6240	64080	7296	dad_2	dgsn	thymd
	TXNRD2	TXNRD3	UPP2	DHFR	NME2	NME4	PNP	RRM1	RBKS	TXNRD1	Deoxyadenosine	Deoxyguanosine	Thymidine
ngMCSs 114	10587	114112	151531	1719	4831	4833	4860	6240	7296	dad_2	dgsn	drib	thymd
	TXNRD2	TXNRD3	UPP2	DHFR	NME2	NME4	PNP	RRM1	TXNRD1	Deoxyadenosine	Deoxyguanosine	Deoxyribose	Thymidine
ngMCSs 115	10587	114112	151531	1719	4831	4860	55276	56953	6240	7296	dad_2	dgsn	thymd
	TXNRD2	TXNRD3	UPP2	DHFR	NME2	PNP	PGM2	NT5M	RRM1	TXNRD1	Deoxyadenosine	Deoxyguanosine	Thymidine
ngMCSs 116	10587	114112	151531	1719	4831	4860	55276	60386	6240	7296	dad_2	dgsn	thymd
	TXNRD2	TXNRD3	UPP2	DHFR	NME2	PNP	PGM2	SLC25A19	RRM1	TXNRD1	Deoxyadenosine	Deoxyguanosine	Thymidine
ngMCSs 117	10587	114112	151531	1719	4831	4860	56953	6240	64080	7296	dad_2	dgsn	thymd
	TXNRD2	TXNRD3	UPP2	DHFR	NME2	PNP	NT5M	RRM1	RBKS	TXNRD1	Deoxyadenosine	Deoxyguanosine	Thymidine
ngMCSs 118	10587	114112	151531	1719	4831	4860	56953	6240	7296	dad_2	dgsn	drib	thymd
	TXNRD2	TXNRD3	UPP2	DHFR	NME2	PNP	NT5M	RRM1	TXNRD1	Deoxyadenosine	Deoxyguanosine	Deoxyribose	Thymidine
ngMCSs 119	10587	114112	151531	1719	4831	4860	60386	6240	64080	7296	dad_2	dgsn	thymd
	TXNRD2	TXNRD3	UPP2	DHFR	NME2	PNP	SLC25A19	RRM1	RBKS	TXNRD1	Deoxyadenosine	Deoxyguanosine	Thymidine
ngMCSs 120	10587	114112	151531	1719	4831	4860	60386	6240	7296	dad_2	dgsn	drib	thymd
	TXNRD2	TXNRD3	UPP2	DHFR	NME2	PNP	SLC25A19	RRM1	TXNRD1	Deoxyadenosine	Deoxyguanosine	Deoxyribose	Thymidine
ngMCSs 121	10587	114112	1719	1890	3177	3704	55276	64078	7296	9154	dcmp	dgsn	din
	TXNRD2	TXNRD3	DHFR	TYMP	SLC29A2	ITPA	PGM2	SLC28A3	TXNRD1	SLC28A1	dCMP	Deoxyguanosine	Deoxyinosine
ngMCSs 122	10587	114112	1719	1890	3177	3704	64078	64080	7296	9154	dcmp	dgsn	din
	TXNRD2	TXNRD3	DHFR	TYMP	SLC29A2	ITPA	SLC28A3	RBKS	TXNRD1	SLC28A1	dCMP	Deoxyguanosine	Deoxyinosine
ngMCSs 123	10587	114112	1719	1890	3177	3704	64078	7296	9154	dcmp	dgsn	din	drib
	TXNRD2	TXNRD3	DHFR	TYMP	SLC29A2	ITPA	SLC28A3	TXNRD1	SLC28A1	dCMP	Deoxyguanosine	Deoxyinosine	Deoxyribose
ngMCSs 124	10587	114112	1719	1890	3177	55276	64078	7296	9154	dcmp	dgsn	din	ditp
	TXNRD2	TXNRD3	DHFR	TYMP	SLC29A2	PGM2	SLC28A3	TXNRD1	SLC28A1	dCMP	Deoxyguanosine	Deoxyinosine	2'-Deoxyinosine triphosphate
ngMCSs 125	10587	114112	1719	1890	3177	64078	64080	7296	9154	dcmp	dgsn	din	ditp
	TXNRD2	TXNRD3	DHFR	TYMP	SLC29A2	SLC28A3	RBKS	TXNRD1	SLC28A1	dCMP	Deoxyguanosine	Deoxyinosine	2'-Deoxyinosine triphosphate
ngMCSs 126	10587	114112	1719	1890	3177	64078	7296	9154	dcmp	dgsn	din	ditp	drib
	TXNRD2	TXNRD3	DHFR	TYMP	SLC29A2	SLC28A3	TXNRD1	SLC28A1	dCMP	Deoxyguanosine	Deoxyinosine	2'-Deoxyinosine triphosphate	Deoxyribose
ngMCSs 127	10587	114112	1719	2030	3177	3704	55276	64078	7296	9154	dcmp	dgsn	din
	TXNRD2	TXNRD3	DHFR	SLC29A1	SLC29A2	ITPA	PGM2	SLC28A3	TXNRD1	SLC28A1	dCMP	Deoxyguanosine	Deoxyinosine
ngMCSs 128	10587	114112	1719	2030	3177	3704	64078	64080	7296	9154	dcmp	dgsn	din
	TXNRD2	TXNRD3	DHFR	SLC29A1	SLC29A2	ITPA	SLC28A3	RBKS	TXNRD1	SLC28A1	dCMP	Deoxyguanosine	Deoxyinosine
ngMCSs 129	10587	114112	1719	2030	3177	3704	64078	7296	9154	dcmp	dgsn	din	drib
	TXNRD2	TXNRD3	DHFR	SLC29A1	SLC29A2	ITPA	SLC28A3	TXNRD1	SLC28A1	dCMP	Deoxyguanosine	Deoxyinosine	Deoxyribose
ngMCSs 130	10587	114112	1719	2030	3177	55276	64078	7296	9154	dcmp	dgsn	din	ditp
	TXNRD2	TXNRD3	DHFR	SLC29A1	SLC29A2	PGM2	SLC28A3	TXNRD1	SLC28A1	dCMP	Deoxyguanosine	Deoxyinosine	2'-Deoxyinosine triphosphate
ngMCSs 131	10587	114112	1719	2030	3177	64078	64080	7296	9154	dcmp	dgsn	din	ditp
	TXNRD2	TXNRD3	DHFR	SLC29A1	SLC29A2	SLC28A3	RBKS	TXNRD1	SLC28A1	dCMP	Deoxyguanosine	Deoxyinosine	2'-Deoxyinosine triphosphate
ngMCSs 132	10587	114112	1719	2030	3177	64078	7296	9154	dcmp	dgsn	din	ditp	drib
	TXNRD2	TXNRD3	DHFR	SLC29A1	SLC29A2	SLC28A3	TXNRD1	SLC28A1	dCMP	Deoxyguanosine	Deoxyinosine	2'-Deoxyinosine triphosphate	Deoxyribose
ngMCSs 133	10587	114112	1719	3177	3704	55276	64078	7296	9154	dcmp	dgsn	din	thymd
	TXNRD2	TXNRD3	DHFR	SLC29A2	ITPA	PGM2	SLC28A3	TXNRD1	SLC28A1	dCMP	Deoxyguanosine	Deoxyinosine	Thymidine
ngMCSs 134	10587	114112	1719	3177	3704	64078	64080	7296	9154	dcmp	dgsn	din	thymd
	TXNRD2	TXNRD3	DHFR	SLC29A2	ITPA	SLC28A3	RBKS	TXNRD1	SLC28A1	dCMP	Deoxyguanosine	Deoxyinosine	Thymidine
ngMCSs 135	10587	114112	1719	3177	3704	64078	7296	9154	dcmp	dgsn	din	drib	thymd
	TXNRD2	TXNRD3	DHFR	SLC29A2	ITPA	SLC28A3	TXNRD1	SLC28A1	dCMP	Deoxyguanosine	Deoxyinosine	Deoxyribose	Thymidine
ngMCSs 136	10587	114112	1719	3177	55276	64078	7296	9154	dcmp	dgsn	din	ditp	thymd
	TXNRD2	TXNRD3	DHFR	SLC29A2	PGM2	SLC28A3	TXNRD1	SLC28A1	dCMP	Deoxyguanosine	Deoxyinosine	2'-Deoxyinosine triphosphate	Thymidine
ngMCSs 137	10587	114112	1719	3177	64078	64080	7296	9154	dcmp	dgsn	din	ditp	thymd
	TXNRD2	TXNRD3	DHFR	SLC29A2	SLC28A3	RBKS	TXNRD1	SLC28A1	dCMP	Deoxyguanosine	Deoxyinosine	2'-Deoxyinosine triphosphate	Thymidine
ngMCSs 138	10587	114112	1719	3177	64078	7296	9154	dcmp	dgsn	din	ditp	drib	thymd
	TXNRD2	TXNRD3	DHFR	SLC29A2	SLC28A3	TXNRD1	SLC28A1	dCMP	Deoxyguanosine	Deoxyinosine	2'-Deoxyinosine triphosphate	Deoxyribose	Thymidine
ngMCSs 139	10587	1719	3251	4860	50484	6241	6818	7296	8833	idp	imp	ins	itp
	TXNRD2	DHFR	HPRT1	PNP	RRM2B	RRM2	SULT1A3	TXNRD1	GMPS	IDP	Inosinic acid	Inosine	Inosine triphosphate
ngMCSs 140	11164	151531	1719	221823	22934	3177	353	4860	5631	5634	64080	7378	thymd
	NUDT5	UPP2	DHFR	PRPS1L1	RPIA	SLC29A2	APRT	PNP	PRPS1	PRPS2	RBKS	UPP1	Thymidine
ngMCSs 141	11164	151531	1719	22934	23475	3177	4860	55276	7372	7378	93100	rib_D	thymd
	NUDT5	UPP2	DHFR	RPIA	QPRT	SLC29A2	PNP	PGM2	UMPS	UPP1	NAPRT	D-Ribose	Thymidine
ngMCSs 142	11164	151531	1719	22934	23475	3177	4860	55276	7378	93100	orot5p	rib_D	thymd
	NUDT5	UPP2	DHFR	RPIA	QPRT	SLC29A2	PNP	PGM2	UPP1	NAPRT	Orotidylic acid	D-Ribose	Thymidine
ngMCSs 143	11164	151531	1719	22934	23475	3177	4860	7372	7378	93100	drib	rib_D	thymd
	NUDT5	UPP2	DHFR	RPIA	QPRT	SLC29A2	PNP	UMPS	UPP1	NAPRT	Deoxyribose	D-Ribose	Thymidine
ngMCSs 144	11164	151531	1719	22934	23475	3177	4860	7378	93100	drib	orot5p	rib_D	thymd
	NUDT5	UPP2	DHFR	RPIA	QPRT	SLC29A2	PNP	UPP1	NAPRT	Deoxyribose	Orotidylic acid	D-Ribose	Thymidine
ngMCSs 145	11164	151531	1719	23475	3177	4860	5226	6120	64080	7372	7378	93100	thymd
	NUDT5	UPP2	DHFR	QPRT	SLC29A2	PNP	PGD	RPE	RBKS	UMPS	UPP1	NAPRT	Thymidine
ngMCSs 146	124583	1716	1719	2030	3251	3704	377841	4860	8833	953	956	imp	ins
	CANT1	DGUOK	DHFR	SLC29A1	HPRT1	ITPA	ENTPD8	PNP	GMPS	ENTPD1	ENTPD3	Inosinic acid	Inosine
ngMCSs 147	124583	1716	1719	2030	3251	377841	4860	8833	953	956	imp	ins	itp
	CANT1	DGUOK	DHFR	SLC29A1	HPRT1	ENTPD8	PNP	GMPS	ENTPD1	ENTPD3	Inosinic acid	Inosine	Inosine triphosphate
ngMCSs 148	124583	1716	1719	3251	3704	377841	4860	6240	8833	953	956	imp	ins
	CANT1	DGUOK	DHFR	HPRT1	ITPA	ENTPD8	PNP	RRM1	GMPS	ENTPD1	ENTPD3	Inosinic acid	Inosine
ngMCSs 149	124583	1716	1719	3251	377841	4860	6240	8833	953	956	imp	ins	itp
	CANT1	DGUOK	DHFR	HPRT1	ENTPD8	PNP	RRM1	GMPS	ENTPD1	ENTPD3	Inosinic acid	Inosine	Inosine triphosphate
ngMCSs 150	124583	1719	2030	3251	3704	377841	4860	8833	953	956	dgsn	imp	ins
	CANT1	DHFR	SLC29A1	HPRT1	ITPA	ENTPD8	PNP	GMPS	ENTPD1	ENTPD3	Deoxyguanosine	Inosinic acid	Inosine
ngMCSs 151	124583	1719	2030	3251	377841	4860	8833	953	956	dgsn	imp	ins	itp
	CANT1	DHFR	SLC29A1	HPRT1	ENTPD8	PNP	GMPS	ENTPD1	ENTPD3	Deoxyguanosine	Inosinic acid	Inosine	Inosine triphosphate
ngMCSs 152	124583	1719	3251	3704	377841	4860	6240	8833	953	956	dgsn	imp	ins
	CANT1	DHFR	HPRT1	ITPA	ENTPD8	PNP	RRM1	GMPS	ENTPD1	ENTPD3	Deoxyguanosine	Inosinic acid	Inosine
ngMCSs 153	124583	1719	3251	377841	4860	6240	8833	953	956	dgsn	imp	ins	itp
	CANT1	DHFR	HPRT1	ENTPD8	PNP	RRM1	GMPS	ENTPD1	ENTPD3	Deoxyguanosine	Inosinic acid	Inosine	Inosine triphosphate
ngMCSs 154	1716	1719	2030	3177	3251	3704	7498	8833	din	idp	imp	ins	itp
	DGUOK	DHFR	SLC29A1	SLC29A2	HPRT1	ITPA	XDH	GMPS	Deoxyinosine	IDP	Inosinic acid	Inosine	Inosine triphosphate
ngMCSs 155	1716	1719	2030	3177	3251	7498	8833	din	ditp	idp	imp	ins	itp
	DGUOK	DHFR	SLC29A1	SLC29A2	HPRT1	XDH	GMPS	Deoxyinosine	2'-Deoxyinosine triphosphate	IDP	Inosinic acid	Inosine	Inosine triphosphate
ngMCSs 156	1716	1719	2030	3251	3704	377841	4860	8833	953	956	idp	imp	ins
	DGUOK	DHFR	SLC29A1	HPRT1	ITPA	ENTPD8	PNP	GMPS	ENTPD1	ENTPD3	IDP	Inosinic acid	Inosine
ngMCSs 157	1716	1719	2030	3251	3704	7498	8833	din	idp	imp	ins	itp	hxan
	DGUOK	DHFR	SLC29A1	HPRT1	ITPA	XDH	GMPS	Deoxyinosine	IDP	Inosinic acid	Inosine	Inosine triphosphate	Hypoxanthine
ngMCSs 158	1716	1719	2030	3251	4860	7498	9615	idp	imp	ins	itp	xan	xmp
	DGUOK	DHFR	SLC29A1	HPRT1	PNP	XDH	GDA	IDP	Inosinic acid	Inosine	Inosine triphosphate	Xanthine	Xanthylic acid
ngMCSs 159	1716	1719	2030	3251	4860	7498	gua	idp	imp	ins	itp	xan	xmp
	DGUOK	DHFR	SLC29A1	HPRT1	PNP	XDH	Guanine	IDP	Inosinic acid	Inosine	Inosine triphosphate	Xanthine	Xanthylic acid
ngMCSs 160	1716	1719	2030	3251	4860	9615	idp	imp	ins	itp	xan	xmp	hxan
	DGUOK	DHFR	SLC29A1	HPRT1	PNP	GDA	IDP	Inosinic acid	Inosine	Inosine triphosphate	Xanthine	Xanthylic acid	Hypoxanthine
ngMCSs 161	1716	1719	2030	3251	7498	8833	din	ditp	idp	imp	ins	itp	hxan
	DGUOK	DHFR	SLC29A1	HPRT1	XDH	GMPS	Deoxyinosine	2'-Deoxyinosine triphosphate	IDP	Inosinic acid	Inosine	Inosine triphosphate	Hypoxanthine
ngMCSs 162	1716	1719	3177	3251	3704	6240	7498	8833	din	idp	imp	ins	itp
	DGUOK	DHFR	SLC29A2	HPRT1	ITPA	RRM1	XDH	GMPS	Deoxyinosine	IDP	Inosinic acid	Inosine	Inosine triphosphate
ngMCSs 163	1716	1719	3177	3251	6240	7498	8833	din	ditp	idp	imp	ins	itp
	DGUOK	DHFR	SLC29A2	HPRT1	RRM1	XDH	GMPS	Deoxyinosine	2'-Deoxyinosine triphosphate	IDP	Inosinic acid	Inosine	Inosine triphosphate
ngMCSs 164	1716	1719	3251	3704	377841	4860	6240	8833	953	956	idp	imp	ins
	DGUOK	DHFR	HPRT1	ITPA	ENTPD8	PNP	RRM1	GMPS	ENTPD1	ENTPD3	IDP	Inosinic acid	Inosine
ngMCSs 165	1716	1719	3251	3704	6240	7498	8833	din	idp	imp	ins	itp	hxan
	DGUOK	DHFR	HPRT1	ITPA	RRM1	XDH	GMPS	Deoxyinosine	IDP	Inosinic acid	Inosine	Inosine triphosphate	Hypoxanthine
ngMCSs 166	1716	1719	3251	4860	6240	7498	9615	idp	imp	ins	itp	xan	xmp
	DGUOK	DHFR	HPRT1	PNP	RRM1	XDH	GDA	IDP	Inosinic acid	Inosine	Inosine triphosphate	Xanthine	Xanthylic acid
ngMCSs 167	1716	1719	3251	4860	6240	7498	gua	idp	imp	ins	itp	xan	xmp
	DGUOK	DHFR	HPRT1	PNP	RRM1	XDH	Guanine	IDP	Inosinic acid	Inosine	Inosine triphosphate	Xanthine	Xanthylic acid
ngMCSs 168	1716	1719	3251	4860	6240	9615	idp	imp	ins	itp	xan	xmp	hxan
	DGUOK	DHFR	HPRT1	PNP	RRM1	GDA	IDP	Inosinic acid	Inosine	Inosine triphosphate	Xanthine	Xanthylic acid	Hypoxanthine
ngMCSs 169	1716	1719	3251	6240	7498	8833	din	ditp	idp	imp	ins	itp	hxan
	DGUOK	DHFR	HPRT1	RRM1	XDH	GMPS	Deoxyinosine	2'-Deoxyinosine triphosphate	IDP	Inosinic acid	Inosine	Inosine triphosphate	Hypoxanthine
ngMCSs 170	1716	1719	4860	50484	6241	7498	8833	gua	idp	imp	ins	itp	hxan
	DGUOK	DHFR	PNP	RRM2B	RRM2	XDH	GMPS	Guanine	IDP	Inosinic acid	Inosine	Inosine triphosphate	Hypoxanthine
ngMCSs 171	1716	1719	4860	50484	6241	8833	gua	idp	imp	ins	itp	xan	hxan
	DGUOK	DHFR	PNP	RRM2B	RRM2	GMPS	Guanine	IDP	Inosinic acid	Inosine	Inosine triphosphate	Xanthine	Hypoxanthine
ngMCSs 172	1716	1719	4860	50484	6241	gua	idp	imp	ins	itp	xan	xmp	hxan
	DGUOK	DHFR	PNP	RRM2B	RRM2	Guanine	IDP	Inosinic acid	Inosine	Inosine triphosphate	Xanthine	Xanthylic acid	Hypoxanthine
ngMCSs 173	1719	1890	2987	3177	3704	50484	55276	6240	64078	9154	dcmp	dgsn	din
	DHFR	TYMP	GUK1	SLC29A2	ITPA	RRM2B	PGM2	RRM1	SLC28A3	SLC28A1	dCMP	Deoxyguanosine	Deoxyinosine
ngMCSs 174	1719	1890	2987	3177	3704	50484	55276	6241	64078	9154	dcmp	dgsn	din
	DHFR	TYMP	GUK1	SLC29A2	ITPA	RRM2B	PGM2	RRM2	SLC28A3	SLC28A1	dCMP	Deoxyguanosine	Deoxyinosine
ngMCSs 175	1719	1890	2987	3177	3704	50484	6240	64078	64080	9154	dcmp	dgsn	din
	DHFR	TYMP	GUK1	SLC29A2	ITPA	RRM2B	RRM1	SLC28A3	RBKS	SLC28A1	dCMP	Deoxyguanosine	Deoxyinosine
ngMCSs 176	1719	1890	2987	3177	3704	50484	6240	64078	9154	dcmp	dgsn	din	drib
	DHFR	TYMP	GUK1	SLC29A2	ITPA	RRM2B	RRM1	SLC28A3	SLC28A1	dCMP	Deoxyguanosine	Deoxyinosine	Deoxyribose
ngMCSs 177	1719	1890	2987	3177	3704	50484	6241	64078	64080	9154	dcmp	dgsn	din
	DHFR	TYMP	GUK1	SLC29A2	ITPA	RRM2B	RRM2	SLC28A3	RBKS	SLC28A1	dCMP	Deoxyguanosine	Deoxyinosine
ngMCSs 178	1719	1890	2987	3177	3704	50484	6241	64078	9154	dcmp	dgsn	din	drib
	DHFR	TYMP	GUK1	SLC29A2	ITPA	RRM2B	RRM2	SLC28A3	SLC28A1	dCMP	Deoxyguanosine	Deoxyinosine	Deoxyribose
ngMCSs 179	1719	1890	2987	3177	50484	55276	6240	64078	9154	dcmp	dgsn	din	ditp
	DHFR	TYMP	GUK1	SLC29A2	RRM2B	PGM2	RRM1	SLC28A3	SLC28A1	dCMP	Deoxyguanosine	Deoxyinosine	2'-Deoxyinosine triphosphate
ngMCSs 180	1719	1890	2987	3177	50484	55276	6241	64078	9154	dcmp	dgsn	din	ditp
	DHFR	TYMP	GUK1	SLC29A2	RRM2B	PGM2	RRM2	SLC28A3	SLC28A1	dCMP	Deoxyguanosine	Deoxyinosine	2'-Deoxyinosine triphosphate
ngMCSs 181	1719	1890	2987	3177	50484	6240	64078	64080	9154	dcmp	dgsn	din	ditp
	DHFR	TYMP	GUK1	SLC29A2	RRM2B	RRM1	SLC28A3	RBKS	SLC28A1	dCMP	Deoxyguanosine	Deoxyinosine	2'-Deoxyinosine triphosphate
ngMCSs 182	1719	1890	2987	3177	50484	6240	64078	9154	dcmp	dgsn	din	ditp	drib
	DHFR	TYMP	GUK1	SLC29A2	RRM2B	RRM1	SLC28A3	SLC28A1	dCMP	Deoxyguanosine	Deoxyinosine	2'-Deoxyinosine triphosphate	Deoxyribose
ngMCSs 183	1719	1890	2987	3177	50484	6241	64078	64080	9154	dcmp	dgsn	din	ditp
	DHFR	TYMP	GUK1	SLC29A2	RRM2B	RRM2	SLC28A3	RBKS	SLC28A1	dCMP	Deoxyguanosine	Deoxyinosine	2'-Deoxyinosine triphosphate
ngMCSs 184	1719	1890	2987	3177	50484	6241	64078	9154	dcmp	dgsn	din	ditp	drib
	DHFR	TYMP	GUK1	SLC29A2	RRM2B	RRM2	SLC28A3	SLC28A1	dCMP	Deoxyguanosine	Deoxyinosine	2'-Deoxyinosine triphosphate	Deoxyribose
ngMCSs 185	1719	2030	2987	3177	3704	50484	55276	6240	64078	9154	dcmp	dgsn	din
	DHFR	SLC29A1	GUK1	SLC29A2	ITPA	RRM2B	PGM2	RRM1	SLC28A3	SLC28A1	dCMP	Deoxyguanosine	Deoxyinosine
ngMCSs 186	1719	2030	2987	3177	3704	50484	55276	6241	64078	9154	dcmp	dgsn	din
	DHFR	SLC29A1	GUK1	SLC29A2	ITPA	RRM2B	PGM2	RRM2	SLC28A3	SLC28A1	dCMP	Deoxyguanosine	Deoxyinosine
ngMCSs 187	1719	2030	2987	3177	3704	50484	6240	64078	64080	9154	dcmp	dgsn	din
	DHFR	SLC29A1	GUK1	SLC29A2	ITPA	RRM2B	RRM1	SLC28A3	RBKS	SLC28A1	dCMP	Deoxyguanosine	Deoxyinosine
ngMCSs 188	1719	2030	2987	3177	3704	50484	6240	64078	9154	dcmp	dgsn	din	drib
	DHFR	SLC29A1	GUK1	SLC29A2	ITPA	RRM2B	RRM1	SLC28A3	SLC28A1	dCMP	Deoxyguanosine	Deoxyinosine	Deoxyribose
ngMCSs 189	1719	2030	2987	3177	3704	50484	6241	64078	64080	9154	dcmp	dgsn	din
	DHFR	SLC29A1	GUK1	SLC29A2	ITPA	RRM2B	RRM2	SLC28A3	RBKS	SLC28A1	dCMP	Deoxyguanosine	Deoxyinosine
ngMCSs 190	1719	2030	2987	3177	3704	50484	6241	64078	9154	dcmp	dgsn	din	drib
	DHFR	SLC29A1	GUK1	SLC29A2	ITPA	RRM2B	RRM2	SLC28A3	SLC28A1	dCMP	Deoxyguanosine	Deoxyinosine	Deoxyribose
ngMCSs 191	1719	2030	2987	3177	50484	55276	6240	64078	9154	dcmp	dgsn	din	ditp
	DHFR	SLC29A1	GUK1	SLC29A2	RRM2B	PGM2	RRM1	SLC28A3	SLC28A1	dCMP	Deoxyguanosine	Deoxyinosine	2'-Deoxyinosine triphosphate
ngMCSs 192	1719	2030	2987	3177	50484	55276	6241	64078	9154	dcmp	dgsn	din	ditp
	DHFR	SLC29A1	GUK1	SLC29A2	RRM2B	PGM2	RRM2	SLC28A3	SLC28A1	dCMP	Deoxyguanosine	Deoxyinosine	2'-Deoxyinosine triphosphate
ngMCSs 193	1719	2030	2987	3177	50484	6240	64078	64080	9154	dcmp	dgsn	din	ditp
	DHFR	SLC29A1	GUK1	SLC29A2	RRM2B	RRM1	SLC28A3	RBKS	SLC28A1	dCMP	Deoxyguanosine	Deoxyinosine	2'-Deoxyinosine triphosphate
ngMCSs 194	1719	2030	2987	3177	50484	6240	64078	9154	dcmp	dgsn	din	ditp	drib
	DHFR	SLC29A1	GUK1	SLC29A2	RRM2B	RRM1	SLC28A3	SLC28A1	dCMP	Deoxyguanosine	Deoxyinosine	2'-Deoxyinosine triphosphate	Deoxyribose
ngMCSs 195	1719	2030	2987	3177	50484	6241	64078	64080	9154	dcmp	dgsn	din	ditp
	DHFR	SLC29A1	GUK1	SLC29A2	RRM2B	RRM2	SLC28A3	RBKS	SLC28A1	dCMP	Deoxyguanosine	Deoxyinosine	2'-Deoxyinosine triphosphate
ngMCSs 196	1719	2030	2987	3177	50484	6241	64078	9154	dcmp	dgsn	din	ditp	drib
	DHFR	SLC29A1	GUK1	SLC29A2	RRM2B	RRM2	SLC28A3	SLC28A1	dCMP	Deoxyguanosine	Deoxyinosine	2'-Deoxyinosine triphosphate	Deoxyribose
ngMCSs 197	1719	2030	3177	3704	64078	9153	idp	imp	ins	itp	xan	xmp	xtsn
	DHFR	SLC29A1	SLC29A2	ITPA	SLC28A3	SLC28A2	IDP	Inosinic acid	Inosine	Inosine triphosphate	Xanthine	Xanthylic acid	Xanthosine
ngMCSs 198	1719	2030	3177	64078	9153	ditp	idp	imp	ins	itp	xan	xmp	xtsn
	DHFR	SLC29A1	SLC29A2	SLC28A3	SLC28A2	2'-Deoxyinosine triphosphate	IDP	Inosinic acid	Inosine	Inosine triphosphate	Xanthine	Xanthylic acid	Xanthosine
ngMCSs 199	1719	2030	3251	3704	377841	4860	8833	953	956	dgsn	idp	imp	ins
	DHFR	SLC29A1	HPRT1	ITPA	ENTPD8	PNP	GMPS	ENTPD1	ENTPD3	Deoxyguanosine	IDP	Inosinic acid	Inosine
ngMCSs 200	1719	2030	3251	4860	7498	9615	dgsn	idp	imp	ins	itp	xan	xmp
	DHFR	SLC29A1	HPRT1	PNP	XDH	GDA	Deoxyguanosine	IDP	Inosinic acid	Inosine	Inosine triphosphate	Xanthine	Xanthylic acid
ngMCSs 201	1719	2030	3251	4860	7498	dgsn	gua	idp	imp	ins	itp	xan	xmp
	DHFR	SLC29A1	HPRT1	PNP	XDH	Deoxyguanosine	Guanine	IDP	Inosinic acid	Inosine	Inosine triphosphate	Xanthine	Xanthylic acid
ngMCSs 202	1719	2030	3251	4860	9615	dgsn	idp	imp	ins	itp	xan	xmp	hxan
	DHFR	SLC29A1	HPRT1	PNP	GDA	Deoxyguanosine	IDP	Inosinic acid	Inosine	Inosine triphosphate	Xanthine	Xanthylic acid	Hypoxanthine
ngMCSs 203	1719	2987	3177	3704	50484	55276	6240	64078	9154	dcmp	dgsn	din	thymd
	DHFR	GUK1	SLC29A2	ITPA	RRM2B	PGM2	RRM1	SLC28A3	SLC28A1	dCMP	Deoxyguanosine	Deoxyinosine	Thymidine
ngMCSs 204	1719	2987	3177	3704	50484	55276	6241	64078	9154	dcmp	dgsn	din	thymd
	DHFR	GUK1	SLC29A2	ITPA	RRM2B	PGM2	RRM2	SLC28A3	SLC28A1	dCMP	Deoxyguanosine	Deoxyinosine	Thymidine
ngMCSs 205	1719	2987	3177	3704	50484	6240	64078	64080	9154	dcmp	dgsn	din	thymd
	DHFR	GUK1	SLC29A2	ITPA	RRM2B	RRM1	SLC28A3	RBKS	SLC28A1	dCMP	Deoxyguanosine	Deoxyinosine	Thymidine
ngMCSs 206	1719	2987	3177	3704	50484	6240	64078	9154	dcmp	dgsn	din	drib	thymd
	DHFR	GUK1	SLC29A2	ITPA	RRM2B	RRM1	SLC28A3	SLC28A1	dCMP	Deoxyguanosine	Deoxyinosine	Deoxyribose	Thymidine
ngMCSs 207	1719	2987	3177	3704	50484	6241	64078	64080	9154	dcmp	dgsn	din	thymd
	DHFR	GUK1	SLC29A2	ITPA	RRM2B	RRM2	SLC28A3	RBKS	SLC28A1	dCMP	Deoxyguanosine	Deoxyinosine	Thymidine
ngMCSs 208	1719	2987	3177	3704	50484	6241	64078	9154	dcmp	dgsn	din	drib	thymd
	DHFR	GUK1	SLC29A2	ITPA	RRM2B	RRM2	SLC28A3	SLC28A1	dCMP	Deoxyguanosine	Deoxyinosine	Deoxyribose	Thymidine
ngMCSs 209	1719	2987	3177	50484	55276	6240	64078	9154	dcmp	dgsn	din	ditp	thymd
	DHFR	GUK1	SLC29A2	RRM2B	PGM2	RRM1	SLC28A3	SLC28A1	dCMP	Deoxyguanosine	Deoxyinosine	2'-Deoxyinosine triphosphate	Thymidine
ngMCSs 210	1719	2987	3177	50484	55276	6241	64078	9154	dcmp	dgsn	din	ditp	thymd
	DHFR	GUK1	SLC29A2	RRM2B	PGM2	RRM2	SLC28A3	SLC28A1	dCMP	Deoxyguanosine	Deoxyinosine	2'-Deoxyinosine triphosphate	Thymidine
ngMCSs 211	1719	2987	3177	50484	6240	64078	64080	9154	dcmp	dgsn	din	ditp	thymd
	DHFR	GUK1	SLC29A2	RRM2B	RRM1	SLC28A3	RBKS	SLC28A1	dCMP	Deoxyguanosine	Deoxyinosine	2'-Deoxyinosine triphosphate	Thymidine
ngMCSs 212	1719	2987	3177	50484	6240	64078	9154	dcmp	dgsn	din	ditp	drib	thymd
	DHFR	GUK1	SLC29A2	RRM2B	RRM1	SLC28A3	SLC28A1	dCMP	Deoxyguanosine	Deoxyinosine	2'-Deoxyinosine triphosphate	Deoxyribose	Thymidine
ngMCSs 213	1719	2987	3177	50484	6241	64078	64080	9154	dcmp	dgsn	din	ditp	thymd
	DHFR	GUK1	SLC29A2	RRM2B	RRM2	SLC28A3	RBKS	SLC28A1	dCMP	Deoxyguanosine	Deoxyinosine	2'-Deoxyinosine triphosphate	Thymidine
ngMCSs 214	1719	2987	3177	50484	6241	64078	9154	dcmp	dgsn	din	ditp	drib	thymd
	DHFR	GUK1	SLC29A2	RRM2B	RRM2	SLC28A3	SLC28A1	dCMP	Deoxyguanosine	Deoxyinosine	2'-Deoxyinosine triphosphate	Deoxyribose	Thymidine
ngMCSs 215	1719	3177	3251	4860	50484	6241	64078	8833	9153	idp	imp	ins	itp
	DHFR	SLC29A2	HPRT1	PNP	RRM2B	RRM2	SLC28A3	GMPS	SLC28A2	IDP	Inosinic acid	Inosine	Inosine triphosphate
ngMCSs 216	1719	3177	4860	50484	6241	64078	7498	8833	9153	idp	imp	ins	itp
	DHFR	SLC29A2	PNP	RRM2B	RRM2	SLC28A3	XDH	GMPS	SLC28A2	IDP	Inosinic acid	Inosine	Inosine triphosphate
ngMCSs 217	1719	3177	4860	50484	6241	64078	8833	9153	idp	imp	ins	itp	xan
	DHFR	SLC29A2	PNP	RRM2B	RRM2	SLC28A3	GMPS	SLC28A2	IDP	Inosinic acid	Inosine	Inosine triphosphate	Xanthine
ngMCSs 218	1719	3251	3704	377841	4860	6240	8833	953	956	dgsn	idp	imp	ins
	DHFR	HPRT1	ITPA	ENTPD8	PNP	RRM1	GMPS	ENTPD1	ENTPD3	Deoxyguanosine	IDP	Inosinic acid	Inosine
ngMCSs 219	1719	3251	4860	6240	7498	9615	dgsn	idp	imp	ins	itp	xan	xmp
	DHFR	HPRT1	PNP	RRM1	XDH	GDA	Deoxyguanosine	IDP	Inosinic acid	Inosine	Inosine triphosphate	Xanthine	Xanthylic acid
ngMCSs 220	1719	3251	4860	6240	7498	dgsn	gua	idp	imp	ins	itp	xan	xmp
	DHFR	HPRT1	PNP	RRM1	XDH	Deoxyguanosine	Guanine	IDP	Inosinic acid	Inosine	Inosine triphosphate	Xanthine	Xanthylic acid
ngMCSs 221	1719	3251	4860	6240	9615	dgsn	idp	imp	ins	itp	xan	xmp	hxan
	DHFR	HPRT1	PNP	RRM1	GDA	Deoxyguanosine	IDP	Inosinic acid	Inosine	Inosine triphosphate	Xanthine	Xanthylic acid	Hypoxanthine
ngMCSs 222	1719	4860	50484	6241	7498	8833	dgsn	gua	idp	imp	ins	itp	hxan
	DHFR	PNP	RRM2B	RRM2	XDH	GMPS	Deoxyguanosine	Guanine	IDP	Inosinic acid	Inosine	Inosine triphosphate	Hypoxanthine
ngMCSs 223	1719	4860	50484	6241	8833	dgsn	gua	idp	imp	ins	itp	xan	hxan
	DHFR	PNP	RRM2B	RRM2	GMPS	Deoxyguanosine	Guanine	IDP	Inosinic acid	Inosine	Inosine triphosphate	Xanthine	Hypoxanthine
ngMCSs 224	1719	4860	50484	6241	dgsn	gua	idp	imp	ins	itp	xan	xmp	hxan
	DHFR	PNP	RRM2B	RRM2	Deoxyguanosine	Guanine	IDP	Inosinic acid	Inosine	Inosine triphosphate	Xanthine	Xanthylic acid	Hypoxanthine
ngMCSs 225	10380	10587	1719	3177	4860	50484	6241	7296	7498	8833	idp	imp	ins	itp
	BPNT1	TXNRD2	DHFR	SLC29A2	PNP	RRM2B	RRM2	TXNRD1	XDH	GMPS	IDP	Inosinic acid	Inosine	Inosine triphosphate
ngMCSs 226	10587	114112	151531	1719	2030	3177	4831	4860	6240	64078	7296	9154	dgsn	drib
	TXNRD2	TXNRD3	UPP2	DHFR	SLC29A1	SLC29A2	NME2	PNP	RRM1	SLC28A3	TXNRD1	SLC28A1	Deoxyguanosine	Deoxyribose
ngMCSs 227	10587	114112	1719	1890	30833	3177	5251	64078	7296	9154	dcmp	dgsn	din	drib
	TXNRD2	TXNRD3	DHFR	TYMP	NT5C	SLC29A2	PHEX	SLC28A3	TXNRD1	SLC28A1	dCMP	Deoxyguanosine	Deoxyinosine	Deoxyribose
ngMCSs 228	10587	114112	1719	30833	3177	5251	55276	64078	7296	9154	dcmp	dgsn	din	thymd
	TXNRD2	TXNRD3	DHFR	NT5C	SLC29A2	PHEX	PGM2	SLC28A3	TXNRD1	SLC28A1	dCMP	Deoxyguanosine	Deoxyinosine	Thymidine
ngMCSs 229	10587	114112	1719	30833	3177	5251	64078	64080	7296	9154	dcmp	dgsn	din	thymd
	TXNRD2	TXNRD3	DHFR	NT5C	SLC29A2	PHEX	SLC28A3	RBKS	TXNRD1	SLC28A1	dCMP	Deoxyguanosine	Deoxyinosine	Thymidine
ngMCSs 230	10587	114112	1719	30833	3177	5251	64078	7296	9154	dcmp	dgsn	din	drib	thymd
	TXNRD2	TXNRD3	DHFR	NT5C	SLC29A2	PHEX	SLC28A3	TXNRD1	SLC28A1	dCMP	Deoxyguanosine	Deoxyinosine	Deoxyribose	Thymidine
ngMCSs 231	10587	1719	3251	4860	50484	6241	7296	8833	9060	9061	idp	imp	ins	itp
	TXNRD2	DHFR	HPRT1	PNP	RRM2B	RRM2	TXNRD1	GMPS	PAPSS2	PAPSS1	IDP	Inosinic acid	Inosine	Inosine triphosphate
ngMCSs 232	124583	1716	1719	2030	3177	3704	377841	4860	8833	953	956	imp	ins	xan
	CANT1	DGUOK	DHFR	SLC29A1	SLC29A2	ITPA	ENTPD8	PNP	GMPS	ENTPD1	ENTPD3	Inosinic acid	Inosine	Xanthine
ngMCSs 233	124583	1716	1719	2030	3177	3704	377841	4860	953	956	imp	ins	xan	xmp
	CANT1	DGUOK	DHFR	SLC29A1	SLC29A2	ITPA	ENTPD8	PNP	ENTPD1	ENTPD3	Inosinic acid	Inosine	Xanthine	Xanthylic acid
ngMCSs 234	124583	1716	1719	2030	3177	377841	4860	8833	953	956	imp	ins	itp	xan
	CANT1	DGUOK	DHFR	SLC29A1	SLC29A2	ENTPD8	PNP	GMPS	ENTPD1	ENTPD3	Inosinic acid	Inosine	Inosine triphosphate	Xanthine
ngMCSs 235	124583	1716	1719	3177	3704	377841	4860	6240	7498	8833	953	956	imp	ins
	CANT1	DGUOK	DHFR	SLC29A2	ITPA	ENTPD8	PNP	RRM1	XDH	GMPS	ENTPD1	ENTPD3	Inosinic acid	Inosine
ngMCSs 236	124583	1716	1719	3177	3704	377841	4860	6240	953	956	imp	ins	xan	xmp
	CANT1	DGUOK	DHFR	SLC29A2	ITPA	ENTPD8	PNP	RRM1	ENTPD1	ENTPD3	Inosinic acid	Inosine	Xanthine	Xanthylic acid
ngMCSs 237	124583	1716	1719	3177	377841	4860	6240	7498	8833	953	956	imp	ins	itp
	CANT1	DGUOK	DHFR	SLC29A2	ENTPD8	PNP	RRM1	XDH	GMPS	ENTPD1	ENTPD3	Inosinic acid	Inosine	Inosine triphosphate
ngMCSs 238	124583	1716	1719	3251	3704	377841	4860	50484	6241	8833	953	956	imp	ins
	CANT1	DGUOK	DHFR	HPRT1	ITPA	ENTPD8	PNP	RRM2B	RRM2	GMPS	ENTPD1	ENTPD3	Inosinic acid	Inosine
ngMCSs 239	124583	1716	1719	3251	377841	4860	50484	6241	8833	953	956	imp	ins	itp
	CANT1	DGUOK	DHFR	HPRT1	ENTPD8	PNP	RRM2B	RRM2	GMPS	ENTPD1	ENTPD3	Inosinic acid	Inosine	Inosine triphosphate
ngMCSs 240	124583	1719	2030	3177	377841	4860	7498	8833	953	956	dgsn	imp	ins	itp
	CANT1	DHFR	SLC29A1	SLC29A2	ENTPD8	PNP	XDH	GMPS	ENTPD1	ENTPD3	Deoxyguanosine	Inosinic acid	Inosine	Inosine triphosphate
ngMCSs 241	124583	1719	2030	3177	377841	4860	953	956	dgsn	imp	ins	itp	xan	xmp
	CANT1	DHFR	SLC29A1	SLC29A2	ENTPD8	PNP	ENTPD1	ENTPD3	Deoxyguanosine	Inosinic acid	Inosine	Inosine triphosphate	Xanthine	Xanthylic acid
ngMCSs 242	124583	1719	3177	3704	377841	4860	6240	8833	953	956	dgsn	imp	ins	xan
	CANT1	DHFR	SLC29A2	ITPA	ENTPD8	PNP	RRM1	GMPS	ENTPD1	ENTPD3	Deoxyguanosine	Inosinic acid	Inosine	Xanthine
ngMCSs 243	124583	1719	3177	377841	4860	6240	7498	8833	953	956	dgsn	imp	ins	itp
	CANT1	DHFR	SLC29A2	ENTPD8	PNP	RRM1	XDH	GMPS	ENTPD1	ENTPD3	Deoxyguanosine	Inosinic acid	Inosine	Inosine triphosphate
ngMCSs 244	124583	1719	3251	3704	377841	4860	50484	6241	8833	953	956	dgsn	imp	ins
	CANT1	DHFR	HPRT1	ITPA	ENTPD8	PNP	RRM2B	RRM2	GMPS	ENTPD1	ENTPD3	Deoxyguanosine	Inosinic acid	Inosine
ngMCSs 245	124583	1719	3251	377841	4860	50484	6241	8833	953	956	dgsn	imp	ins	itp
	CANT1	DHFR	HPRT1	ENTPD8	PNP	RRM2B	RRM2	GMPS	ENTPD1	ENTPD3	Deoxyguanosine	Inosinic acid	Inosine	Inosine triphosphate
ngMCSs 246	151531	1719	22978	30833	3177	4860	4907	51251	55276	64078	84618	9154	93034	thymd
	UPP2	DHFR	NT5C2	NT5C	SLC29A2	PNP	NT5E	NT5C3A	PGM2	SLC28A3	NT5C1A	SLC28A1	NT5C1B	Thymidine
ngMCSs 247	151531	1719	22978	30833	3177	4860	4907	51251	64078	64080	84618	9154	93034	thymd
	UPP2	DHFR	NT5C2	NT5C	SLC29A2	PNP	NT5E	NT5C3A	SLC28A3	RBKS	NT5C1A	SLC28A1	NT5C1B	Thymidine
ngMCSs 248	151531	1719	22978	30833	3177	4860	4907	51251	64078	84618	9154	93034	drib	thymd
	UPP2	DHFR	NT5C2	NT5C	SLC29A2	PNP	NT5E	NT5C3A	SLC28A3	NT5C1A	SLC28A1	NT5C1B	Deoxyribose	Thymidine
ngMCSs 249	1716	1719	2030	30833	3177	3251	5251	7498	8833	din	idp	imp	ins	itp
	DGUOK	DHFR	SLC29A1	NT5C	SLC29A2	HPRT1	PHEX	XDH	GMPS	Deoxyinosine	IDP	Inosinic acid	Inosine	Inosine triphosphate
ngMCSs 250	1716	1719	2030	30833	3251	5251	7498	8833	din	idp	imp	ins	itp	hxan
	DGUOK	DHFR	SLC29A1	NT5C	HPRT1	PHEX	XDH	GMPS	Deoxyinosine	IDP	Inosinic acid	Inosine	Inosine triphosphate	Hypoxanthine
ngMCSs 251	1716	1719	2030	3177	3704	377841	4860	953	956	idp	imp	ins	xan	xmp
	DGUOK	DHFR	SLC29A1	SLC29A2	ITPA	ENTPD8	PNP	ENTPD1	ENTPD3	IDP	Inosinic acid	Inosine	Xanthine	Xanthylic acid
ngMCSs 252	1716	1719	30833	3177	3251	5251	6240	7498	8833	din	idp	imp	ins	itp
	DGUOK	DHFR	NT5C	SLC29A2	HPRT1	PHEX	RRM1	XDH	GMPS	Deoxyinosine	IDP	Inosinic acid	Inosine	Inosine triphosphate
ngMCSs 253	1716	1719	30833	3251	5251	6240	7498	8833	din	idp	imp	ins	itp	hxan
	DGUOK	DHFR	NT5C	HPRT1	PHEX	RRM1	XDH	GMPS	Deoxyinosine	IDP	Inosinic acid	Inosine	Inosine triphosphate	Hypoxanthine
ngMCSs 254	1716	1719	3177	3251	3704	50484	6241	7498	8833	din	idp	imp	ins	itp
	DGUOK	DHFR	SLC29A2	HPRT1	ITPA	RRM2B	RRM2	XDH	GMPS	Deoxyinosine	IDP	Inosinic acid	Inosine	Inosine triphosphate
ngMCSs 255	1716	1719	3177	3251	50484	6241	7498	8833	din	ditp	idp	imp	ins	itp
	DGUOK	DHFR	SLC29A2	HPRT1	RRM2B	RRM2	XDH	GMPS	Deoxyinosine	2'-Deoxyinosine triphosphate	IDP	Inosinic acid	Inosine	Inosine triphosphate
ngMCSs 256	1716	1719	3177	3704	377841	4860	6240	953	956	idp	imp	ins	xan	xmp
	DGUOK	DHFR	SLC29A2	ITPA	ENTPD8	PNP	RRM1	ENTPD1	ENTPD3	IDP	Inosinic acid	Inosine	Xanthine	Xanthylic acid
ngMCSs 257	1716	1719	3251	3704	377841	4860	50484	6241	8833	953	956	idp	imp	ins
	DGUOK	DHFR	HPRT1	ITPA	ENTPD8	PNP	RRM2B	RRM2	GMPS	ENTPD1	ENTPD3	IDP	Inosinic acid	Inosine
ngMCSs 258	1716	1719	3251	4860	50484	6241	9615	idp	imp	ins	itp	xan	xmp	hxan
	DGUOK	DHFR	HPRT1	PNP	RRM2B	RRM2	GDA	IDP	Inosinic acid	Inosine	Inosine triphosphate	Xanthine	Xanthylic acid	Hypoxanthine
ngMCSs 259	1719	1890	2987	30833	3177	50484	5251	55276	6241	64078	9154	dcmp	dgsn	din
	DHFR	TYMP	GUK1	NT5C	SLC29A2	RRM2B	PHEX	PGM2	RRM2	SLC28A3	SLC28A1	dCMP	Deoxyguanosine	Deoxyinosine
ngMCSs 260	1719	1890	2987	30833	3177	50484	5251	6240	64078	64080	9154	dcmp	dgsn	din
	DHFR	TYMP	GUK1	NT5C	SLC29A2	RRM2B	PHEX	RRM1	SLC28A3	RBKS	SLC28A1	dCMP	Deoxyguanosine	Deoxyinosine
ngMCSs 261	1719	1890	2987	30833	3177	50484	5251	6240	64078	9154	dcmp	dgsn	din	drib
	DHFR	TYMP	GUK1	NT5C	SLC29A2	RRM2B	PHEX	RRM1	SLC28A3	SLC28A1	dCMP	Deoxyguanosine	Deoxyinosine	Deoxyribose
ngMCSs 262	1719	1890	2987	30833	3177	50484	5251	6241	64078	64080	9154	dcmp	dgsn	din
	DHFR	TYMP	GUK1	NT5C	SLC29A2	RRM2B	PHEX	RRM2	SLC28A3	RBKS	SLC28A1	dCMP	Deoxyguanosine	Deoxyinosine
ngMCSs 263	1719	2030	2987	30833	3177	50484	5251	55276	6240	64078	9154	dcmp	dgsn	din
	DHFR	SLC29A1	GUK1	NT5C	SLC29A2	RRM2B	PHEX	PGM2	RRM1	SLC28A3	SLC28A1	dCMP	Deoxyguanosine	Deoxyinosine
ngMCSs 264	1719	2030	2987	30833	3177	50484	5251	55276	6241	64078	9154	dcmp	dgsn	din
	DHFR	SLC29A1	GUK1	NT5C	SLC29A2	RRM2B	PHEX	PGM2	RRM2	SLC28A3	SLC28A1	dCMP	Deoxyguanosine	Deoxyinosine
ngMCSs 265	1719	2030	2987	30833	3177	50484	5251	6240	64078	64080	9154	dcmp	dgsn	din
	DHFR	SLC29A1	GUK1	NT5C	SLC29A2	RRM2B	PHEX	RRM1	SLC28A3	RBKS	SLC28A1	dCMP	Deoxyguanosine	Deoxyinosine
ngMCSs 266	1719	2030	2987	30833	3177	50484	5251	6240	64078	9154	dcmp	dgsn	din	drib
	DHFR	SLC29A1	GUK1	NT5C	SLC29A2	RRM2B	PHEX	RRM1	SLC28A3	SLC28A1	dCMP	Deoxyguanosine	Deoxyinosine	Deoxyribose
ngMCSs 267	1719	2030	2987	30833	3177	50484	5251	6241	64078	64080	9154	dcmp	dgsn	din
	DHFR	SLC29A1	GUK1	NT5C	SLC29A2	RRM2B	PHEX	RRM2	SLC28A3	RBKS	SLC28A1	dCMP	Deoxyguanosine	Deoxyinosine
ngMCSs 268	1719	2030	2987	30833	3177	50484	5251	6241	64078	9154	dcmp	dgsn	din	drib
	DHFR	SLC29A1	GUK1	NT5C	SLC29A2	RRM2B	PHEX	RRM2	SLC28A3	SLC28A1	dCMP	Deoxyguanosine	Deoxyinosine	Deoxyribose
ngMCSs 269	1719	2030	30833	3177	5251	64078	9153	idp	imp	ins	itp	xan	xmp	xtsn
	DHFR	SLC29A1	NT5C	SLC29A2	PHEX	SLC28A3	SLC28A2	IDP	Inosinic acid	Inosine	Inosine triphosphate	Xanthine	Xanthylic acid	Xanthosine
ngMCSs 270	1719	2030	3177	3704	377841	4860	8833	953	956	dgsn	idp	imp	ins	xan
	DHFR	SLC29A1	SLC29A2	ITPA	ENTPD8	PNP	GMPS	ENTPD1	ENTPD3	Deoxyguanosine	IDP	Inosinic acid	Inosine	Xanthine
ngMCSs 271	1719	2987	30833	3177	50484	5251	55276	6240	64078	9154	dcmp	dgsn	din	thymd
	DHFR	GUK1	NT5C	SLC29A2	RRM2B	PHEX	PGM2	RRM1	SLC28A3	SLC28A1	dCMP	Deoxyguanosine	Deoxyinosine	Thymidine
ngMCSs 272	1719	2987	30833	3177	50484	5251	6240	64078	64080	9154	dcmp	dgsn	din	thymd
	DHFR	GUK1	NT5C	SLC29A2	RRM2B	PHEX	RRM1	SLC28A3	RBKS	SLC28A1	dCMP	Deoxyguanosine	Deoxyinosine	Thymidine
ngMCSs 273	1719	2987	30833	3177	50484	5251	6240	64078	9154	dcmp	dgsn	din	drib	thymd
	DHFR	GUK1	NT5C	SLC29A2	RRM2B	PHEX	RRM1	SLC28A3	SLC28A1	dCMP	Deoxyguanosine	Deoxyinosine	Deoxyribose	Thymidine
ngMCSs 274	1719	2987	30833	3177	50484	5251	6241	64078	64080	9154	dcmp	dgsn	din	thymd
	DHFR	GUK1	NT5C	SLC29A2	RRM2B	PHEX	RRM2	SLC28A3	RBKS	SLC28A1	dCMP	Deoxyguanosine	Deoxyinosine	Thymidine
ngMCSs 275	1719	2987	30833	3177	50484	5251	6241	64078	9154	dcmp	dgsn	din	drib	thymd
	DHFR	GUK1	NT5C	SLC29A2	RRM2B	PHEX	RRM2	SLC28A3	SLC28A1	dCMP	Deoxyguanosine	Deoxyinosine	Deoxyribose	Thymidine
ngMCSs 276	1719	3177	3704	377841	4860	6240	7498	8833	953	956	dgsn	idp	imp	ins
	DHFR	SLC29A2	ITPA	ENTPD8	PNP	RRM1	XDH	GMPS	ENTPD1	ENTPD3	Deoxyguanosine	IDP	Inosinic acid	Inosine
ngMCSs 277	1719	3251	4860	50484	6241	9615	dgsn	idp	imp	ins	itp	xan	xmp	hxan
	DHFR	HPRT1	PNP	RRM2B	RRM2	GDA	Deoxyguanosine	IDP	Inosinic acid	Inosine	Inosine triphosphate	Xanthine	Xanthylic acid	Hypoxanthine
ngMCSs 278	10380	10587	1719	4860	50484	6241	7296	8833	gua	idp	imp	ins	itp	xan	hxan
	BPNT1	TXNRD2	DHFR	PNP	RRM2B	RRM2	TXNRD1	GMPS	Guanine	IDP	Inosinic acid	Inosine	Inosine triphosphate	Xanthine	Hypoxanthine
ngMCSs 279	10423	1635	166929	1719	1806	2030	206358	259230	26289	3177	4830	51727	6240	64078	sphmyln_hs
	CDIPT	DCTD	SGMS2	DHFR	DPYD	SLC29A1	SLC36A1	SGMS1	AK5	SLC29A2	NME1	CMPK1	RRM1	SLC28A3	Sphingomyelin
ngMCSs 280	10423	1635	166929	1719	1806	2030	206358	259230	26289	3177	4831	51727	6240	64078	sphmyln_hs
	CDIPT	DCTD	SGMS2	DHFR	DPYD	SLC29A1	SLC36A1	SGMS1	AK5	SLC29A2	NME2	CMPK1	RRM1	SLC28A3	Sphingomyelin
ngMCSs 281	10423	1635	166929	1719	1806	2030	259230	26289	3177	4830	51727	55089	6240	64078	sphmyln_hs
	CDIPT	DCTD	SGMS2	DHFR	DPYD	SLC29A1	SGMS1	AK5	SLC29A2	NME1	CMPK1	SLC38A4	RRM1	SLC28A3	Sphingomyelin
ngMCSs 282	10423	1635	166929	1719	1806	2030	259230	26289	3177	4831	51727	55089	6240	64078	sphmyln_hs
	CDIPT	DCTD	SGMS2	DHFR	DPYD	SLC29A1	SGMS1	AK5	SLC29A2	NME2	CMPK1	SLC38A4	RRM1	SLC28A3	Sphingomyelin
ngMCSs 283	100507855	11219	11277	122481	151531	1719	203	204	205	26289	4860	55276	5810	5883	dad_2	thymd
	100507855	TREX2	TREX1	AK7	UPP2	DHFR	AK1	AK2	AK4	AK5	PNP	PGM2	RAD1	RAD9A	Deoxyadenosine	Thymidine
ngMCSs 284	100507855	11219	11277	122481	151531	1719	203	204	205	26289	4860	5810	5883	64080	dad_2	thymd
	100507855	TREX2	TREX1	AK7	UPP2	DHFR	AK1	AK2	AK4	AK5	PNP	RAD1	RAD9A	RBKS	Deoxyadenosine	Thymidine
ngMCSs 285	100507855	11219	11277	122481	151531	1719	203	204	205	26289	4860	5810	5883	dad_2	drib	thymd
	100507855	TREX2	TREX1	AK7	UPP2	DHFR	AK1	AK2	AK4	AK5	PNP	RAD1	RAD9A	Deoxyadenosine	Deoxyribose	Thymidine
ngMCSs 286	1040	1635	166929	1719	1806	2030	206358	259230	26289	3177	4830	51727	6240	64078	8760	sphmyln_hs
	CDS1	DCTD	SGMS2	DHFR	DPYD	SLC29A1	SLC36A1	SGMS1	AK5	SLC29A2	NME1	CMPK1	RRM1	SLC28A3	CDS2	Sphingomyelin
ngMCSs 287	1040	1635	166929	1719	1806	2030	259230	26289	3177	4830	51727	55089	6240	64078	8760	sphmyln_hs
	CDS1	DCTD	SGMS2	DHFR	DPYD	SLC29A1	SGMS1	AK5	SLC29A2	NME1	CMPK1	SLC38A4	RRM1	SLC28A3	CDS2	Sphingomyelin
ngMCSs 288	1040	1635	166929	1719	1806	2030	259230	26289	3177	4831	51727	55089	6240	64078	8760	sphmyln_hs
	CDS1	DCTD	SGMS2	DHFR	DPYD	SLC29A1	SGMS1	AK5	SLC29A2	NME2	CMPK1	SLC38A4	RRM1	SLC28A3	CDS2	Sphingomyelin
ngMCSs 289	1719	dgsn	din	ditp	gdp	gmp	gsn	gtp	gua	idp	imp	ins	itp	xan	xmp	xtsn	hxan
	DHFR	Deoxyguanosine	Deoxyinosine	2'-Deoxyinosine triphosphate	Guanosine diphosphate	Guanosine monophosphate	Guanosine	Guanosine triphosphate	Guanine	IDP	Inosinic acid	Inosine	Inosine triphosphate	Xanthine	Xanthylic acid	Xanthosine	Hypoxanthine
ngMCSs 290	100507855	10514	10714	10721	11044	11201	11232	122481	151531	1719	203	204	205	23649	26289	27343	27434	353497	4860	51426	54107	5422	5423	5424	5425	5426	5427	5428	5429	56655	57804	5980	5985	dad_2	drib	thymd
	100507855	MYBBP1A	POLD3	POLQ	TENT4A	POLI	POLG2	AK7	UPP2	DHFR	AK1	AK2	AK4	POLA2	AK5	POLL	POLM	POLN	PNP	POLK	POLE3	POLA1	POLB	POLD1	POLD2	POLE	POLE2	POLG	POLH	POLE4	POLD4	REV3L	RFC5	Deoxyadenosine	Deoxyribose	Thymidine
ngMCSs 291	10554	10555	10599	114134	1152	115584	1158	122481	129642	130589	139596	154141	1635	1719	1806	203	2030	204	22934	253558	25796	2597	26289	26330	28234	291	292	293	3177	377841	387775	50484	51099	5313	5315	53354	5337	5338	55229	55326	55586	56894	56895	57678	6240	64078	6526	6888	79646
	AGPAT1	AGPAT2	SLCO1B1	SLC2A13	CKB	SLC5A11	CKM	AK7	MBOAT2	GALM	UPRT	MBOAT1	DCTD	DHFR	DPYD	AK1	SLC29A1	AK2	RPIA	LCLAT1	PGLS	GAPDH	AK5	GAPDHS	SLCO1B3	SLC25A4	SLC25A5	SLC25A6	SLC29A2	ENTPD8	SLC22A10	RRM2B	ABHD5	PKLR	PKM	PANK1	PLD1	PLD2	PANK4	AGPAT5	MIOX	AGPAT3	AGPAT4	GPAM	RRM1	SLC28A3	SLC5A3	TALDO1	PANK3
[truncated: 6 more columns]
