# Supplementary material for: A network-based approach to integrate nutrient microenvironment in the prediction of synthetic lethality in cancer metabolism
Source: PLoS Comput Biol. 2022 Mar 14;18(3):e1009395. doi: 10.1371/journal.pcbi.1009395 (PMC8947600; doi:10.1371/journal.pcbi.1009395)
Supplement: S3 Table — Input flux is limited to millimolar concentration of the metabolite available in the culture media. (XLSX) [file pcbi.1009395.s004.xlsx]

## Sheet: Sheet1
Description	Recon3D_ID	Concentration (mM)
L-Glutamine	gln_L	2.053
Sodium Bicarbonate	na1	23.807
	hco3	23.807
Ca(NO3)2.4H2O	ca2	0.423
	no3	0.423
Choline Chloride	chol	2.149E-02
	cl	2.149E-02
D-Biotin (Vitamin H) (00129)	btn	8.187E-04
D-Calcium Pantothenate (Vitamin B5)	pnto_R	5.246E-04
D-Glucose anhydrous	glc_D	11.101
Folic Acid	fol	2.266E-03
Glutathione Reduced	gthrd	3.254E-03
Glycine	gly	0.133
Potassium Chloride	k	5.366
	cl	5.366
L-Arginine Hydrochloride (00095)	arg_L	1.148
	cl	1.148
L-Asparagine Monohydrate	asn_L	0.378
L-Aspartic Acid	asp_L	0.15
L-Cystine Dihydrochlorid	cys_L	0.208
L-Glutamic Acid	glu_L	0.136
L-Histidine Monohydrochloride Monohydrate	his_L	9.671E-02
L-Hydroxyproline	4hpro_LT	0.153
L-Isoleucine	ile_L	0.381
L-Leucine	leu_L	0.381
L-Lysine Monohydrochloride	lys_L	0.219
L-Methionine	met_L	0.101
L-Phenylalanine	phe_L	9.080E-02
L-Proline	pro_L	0.174
L-Serine	ser_L	0.285
L-Threonine	thr_L	0.168
L-Tryptophane	trp_L	2.448E-02
L-Tyrosine Disodium Salt, Dihydrate	tyr_L	0.11
L-Valine	val_L	0.171
Magnesium Sulfate Anhydrous	mg2	0.406
	so4	0.406
Myo-Inositol	inost	0.194
Sodium Phosphate Dibasic, Anhydrous	na1	5.639
	pi	5.639
Sodium Chloride	na1	102.669
	cl	102.669
Niacinamide (Nicotinamide)	ncam	8.189E-03
P-Aminobenzoic Acid	4abz	0.007292
Phenol Red Sodium Salt		1.355E-02
Pyridoxine Monohydrochloride	pydxn	4.864E-03
Pyridoxine Monohydrochloride	cl	4.864E-03
Riboflavin (Vitamin B2)	ribflv	5.314E-04
Thiamine Monohydrochloride (Vitamin B1)	thm	2.965E-03
Cyanocobalamin (Vitamin B12)	aqcobal	3.689E-06
