# Supplementary material for: A network-based approach to integrate nutrient microenvironment in the prediction of synthetic lethality in cancer metabolism
Source: PLoS Comput Biol. 2022 Mar 14;18(3):e1009395. doi: 10.1371/journal.pcbi.1009395 (PMC8947600; doi:10.1371/journal.pcbi.1009395)
Supplement: S4 Table — Input flux is limited to millimolar concentration of the metabolite available in the culture media. (XLSX) [file pcbi.1009395.s005.xlsx]

## Sheet: Sheet1
Component	Recon3D_ID	Concentration (mM)
Endotxins (ng/ml)
Glucose (mg/ml)	glc_D	0.00694444
Protein (mg/ml)
Albumin (mg/ml)	HC00001	0.000345865
Hemoglobine (µg/ml)	M02050	1.75308e-06
Bilirubin, total (µg/ml)	bilirub	6.84158e-06
Bilirubin, direct (µg/ml)	bilirub	3.42079e-06
Urea (µg/ml)	urea	0.00266667
Urate (µg/ml)	urate	0.000172619
Creatinin (µg/ml)	crtn	0.000274045
Insulin (µU/ml)
Cortisol (ng/ml)	crtsl	1.37946e-09
Growth hormone (ng/ml)
Parathormone, PTH (ng/ml)
Triiodothyronine, T3 (ng/ml)	triodthy	1.84332e-09
Thyroxine, T4 (ng/ml)	thyox_L	1.54466e-10
Thyroid-stimulating hormone, TSH (ng/ml)
Follicle-stimulating hormone, FSH (pg/ml)
Testosterone (pg/ml)	tststerone	1.38685e-09
Progesterone, P4 (pg/ml)	prgstrn	2.54403e-10
Prolactin = Luteotropic hormone, LTH (pg/ml)
Luteinizing hormone, LH ?? (pg/ml)
Prostaglandin E (ng/ml)	prostge1	1.66441e-08
Prostaglandin E (ng/ml)	prostge2	1.67392e-08
Prostaglandin F (ng/ml)	prostgf2	3.46986e-08
Vitamine A (ng/ml)	retinol	3.1418e-07
Vitamine E (ng/ml)
Cholesterol (µg/ml)	chsterol	0.000840897
Lactate-dehydrogenase, LDH (mU/ml)
Alkaline Phosphatase (mU/ml)
Aspartate-Aminotransferase, ASAT (mU/ml)
Sodium, Na+ (µeq/ml)	na1	0.00595911
Potassium, K+ (µeq/ml)	k	0.00287179
Calcium, Ca2+ (µeq/ml)	ca2	0.00016875
Chloride, Cl- (µeq/ml)	cl	0.0029055
Phosphate, Pi (µg/ml)	pi	0.00103158
Selen (µg/ml)	sel	1.81869e-07
