# Supplementary material for: A network-based approach to integrate nutrient microenvironment in the prediction of synthetic lethality in cancer metabolism
Source: PLoS Comput Biol. 2022 Mar 14;18(3):e1009395. doi: 10.1371/journal.pcbi.1009395 (PMC8947600; doi:10.1371/journal.pcbi.1009395)
Supplement: S5 Table — Input flux is limited to millimolar concentration of the metabolite available in the culture media. (XLSX) [file pcbi.1009395.s006.xlsx]

## Sheet: Sheet1
Components	Recon3D_ID	Concentration (mM)
Glycine	gly	0.1
L-Alanine	ala_L	0.150562
L-Alanyl-L-Glutamine	alagln	1.5023
L-Arginine hydrochloride	arg_L	0.199526
	cl	0.199432
L-Asparagine	asn_L	0.340909
L-Aspartic acid	asp_L	0.15015
L-Cysteine	cys_L	0.260331
L-Glutamic Acid	glu_L	0.15034
L-Histidine hydrochloride-H2O	his_L	0.0998095
L-Hydroxyproline	4hpro_LT	0.150382
L-Isoleucine	ile_L	0.300458
L-Leucine	leu_L	0.300458
L-Lysine hydrochloride	lys_L	0.199454
L-Methionine	met_L	0.1
L-Phenylalanine	phe_L	0.1
L-Proline	pro_L	0.150435
L-Serine	ser_L	0.250476
L-Threonine	the_L	0.15042
L-Tryptophan	trp_L	0.0151961
L-Tyrosine	tyr_L	0.1
L-Valine	val_L	0.150427
Vitamins
Ascorbic Acid	ascb_L	0.00284091
Biotin	btn	0.000819672
Choline chloride	chol	0.0357143
	cl	0.0357143
D-Calcium pantothenate	pnto_R	0.000419287
Folic Acid	fol	0.0226757
Niacinamide	ncam	0.00409836
Nicotinic acid (Niacin)	nac	0.00406504
Para-Aminobenzoic Acid	4abz	0.00729927
Pyridoxal hydrochloride	pydx	0.00245098
	cl	0.00245098
Pyridoxine hydrochloride	pydxn	0.00242718
	cl	0.00242718
Riboflavin	ribflv	0.000531915
Thiamine hydrochloride	thm	0.000593472
	cl	0.000593472
Vitamin B12	aqcobal	0.00147601
i-Inositol	inost	0.2
Inorganic Salts
Calcium Chloride (CaCl2-2H2O)	ca2	0.897959
	cl	0.897959
Magnesium Sulfate (MgSO4-7H2O)	mg2	0.813008
	so4	0.813008
Potassium Chloride (KCl)	k	5.33333
	cl	5.33333
Sodium Bicarbonate (NaHCO3)	hco3	26.1905
	na1	26.1905
Sodium Chloride (NaCl)	na1	111.379
	cl	111.379
Sodium Phosphate monobasic (NaH2PO4-2H2O)	na1	4.16026
	po4	4.16026
Other Components
Bacto-Peptone
D-Glucose (Dextrose)	glc_D	16.6667
Glutathione (reduced)	gthrd	0.00162866
Phenol Red		0.0265675
