# Supplementary material for: A network-based approach to integrate nutrient microenvironment in the prediction of synthetic lethality in cancer metabolism
Source: PLoS Comput Biol. 2022 Mar 14;18(3):e1009395. doi: 10.1371/journal.pcbi.1009395 (PMC8947600; doi:10.1371/journal.pcbi.1009395)
Supplement: S6 Table — They were derived from Cancer Cell Line Encyclopedia. (XLSX) [file pcbi.1009395.s007.xlsx]

## Sheet: Sheet1
	JVM-2	PF-382	HT-29
DHFR	20.0	231.0	130.0
TK1	54.0	37.0	337.0
TK2	7.0	16.0	5.0
SLC29A2	14.0	19.0	88.0
HPRT1	98.0	173.0	111.0
PNP	84.0	77.0	69.0
GMPS	47.0	60.0	49.0
XDH	0	0	1.0
