# Supplementary material for: A network-based approach to integrate nutrient microenvironment in the prediction of synthetic lethality in cancer metabolism
Source: PLoS Comput Biol. 2022 Mar 14;18(3):e1009395. doi: 10.1371/journal.pcbi.1009395 (PMC8947600; doi:10.1371/journal.pcbi.1009395)
Supplement: S7 Table — Gene Symbol and Entrez identifiers are provided for genes, while Recon3D identifiers for nutrients (metabolites). ngMCSs shaded in yellow are mentioned in the main text. (XLSX) [file pcbi.1009395.s008.xlsx]

## Sheet: Sheet1
ngMCSs 1	L-Histidine
	L-Histidine
ngMCSs 2	L-Isoleucine
	L-Isoleucine
ngMCSs 3	L-Leucine
	L-Leucine
ngMCSs 4	L-Lysine
	L-Lysine
ngMCSs 5	L-Methionine
	L-Methionine
ngMCSs 6	L-Phenylalanine
	L-Phenylalanine
ngMCSs 7	L-Threonine
	L-Threonine
ngMCSs 8	L-Tryptophan
	L-Tryptophan
ngMCSs 9	L-Valine
	L-Valine
ngMCSs 10	1373	L-Arginine
	CPS1	L-Arginine
ngMCSs 11	435	L-Arginine
	ASL	L-Arginine
ngMCSs 12	440	L-Asparagine
	ASNS	L-Asparagine
ngMCSs 13	445	L-Arginine
	ASS1	L-Arginine
ngMCSs 14	4942	L-Arginine
	OAT	L-Arginine
ngMCSs 15	5009	L-Arginine
	OTC	L-Arginine
ngMCSs 16	5053	L-Tyrosine
	PAH	L-Tyrosine
ngMCSs 17	51477	Myo-Inositol
	ISYNA1	Myo-Inositol
ngMCSs 18	2752	L-Glutamine
	GLUL	L-Glutamine
ngMCSs 19	10654	206358	Cholesterol
	PMVK	SLC36A1	Cholesterol
ngMCSs 20	10654	4023	Cholesterol
	PMVK	LPL	Cholesterol
ngMCSs 21	10654	55089	Cholesterol
	PMVK	SLC38A4	Cholesterol
ngMCSs 22	10682	206358	Cholesterol
	EBP	SLC36A1	Cholesterol
ngMCSs 23	10682	4023	Cholesterol
	EBP	LPL	Cholesterol
ngMCSs 24	10682	55089	Cholesterol
	EBP	SLC38A4	Cholesterol
ngMCSs 25	178	2821	D-Glucose
	AGL	GPI	D-Glucose
ngMCSs 26	206358	3156	Cholesterol
	SLC36A1	HMGCR	Cholesterol
ngMCSs 27	206358	4597	Cholesterol
	SLC36A1	MVD	Cholesterol
ngMCSs 28	206358	50814	Cholesterol
	SLC36A1	NSDHL	Cholesterol
ngMCSs 29	206358	6713	Cholesterol
	SLC36A1	SQLE	Cholesterol
ngMCSs 30	2222	4023	Cholesterol
	FDFT1	LPL	Cholesterol
ngMCSs 31	2222	55089	Cholesterol
	FDFT1	SLC38A4	Cholesterol
ngMCSs 32	2632	2821	D-Glucose
	GBE1	GPI	D-Glucose
ngMCSs 33	27430	4143	Choline
	MAT2B	MAT1A	Choline
ngMCSs 34	3156	4023	Cholesterol
	HMGCR	LPL	Cholesterol
ngMCSs 35	3156	55089	Cholesterol
	HMGCR	SLC38A4	Cholesterol
ngMCSs 36	4023	4047	Cholesterol
	LPL	LSS	Cholesterol
ngMCSs 37	4023	4597	Cholesterol
	LPL	MVD	Cholesterol
ngMCSs 38	4023	4598	Cholesterol
	LPL	MVK	Cholesterol
ngMCSs 39	4023	50814	Cholesterol
	LPL	NSDHL	Cholesterol
ngMCSs 40	4023	6713	Cholesterol
	LPL	SQLE	Cholesterol
ngMCSs 41	4143	4144	Choline
	MAT1A	MAT2A	Choline
ngMCSs 42	4597	55089	Cholesterol
	MVD	SLC38A4	Cholesterol
ngMCSs 43	4598	55089	Cholesterol
	MVK	SLC38A4	Cholesterol
ngMCSs 44	50814	55089	Cholesterol
	NSDHL	SLC38A4	Cholesterol
ngMCSs 45	875	Gluthatione	L-cysteine
	CBS	Gluthatione	L-cysteine
ngMCSs 46	1491	Gluthatione	L-cysteine
	CTH	Gluthatione	L-cysteine
ngMCSs 47	55089	6713	Cholesterol
	SLC38A4	SQLE	Cholesterol
ngMCSs 48	1581	206358	6309	Cholesterol
	CYP7A1	SLC36A1	SC5D	Cholesterol
ngMCSs 49	1581	55089	6309	Cholesterol
	CYP7A1	SLC38A4	SC5D	Cholesterol
ngMCSs 50	10826	1717	55089	6307	Cholesterol
	FAXDC2	DHCR7	SLC38A4	MSMO1	Cholesterol
ngMCSs 51	2821	5834	5836	5837	D-Glucose
	GPI	PYGB	PYGL	PYGM	D-Glucose
ngMCSs 52	3612	3613	8776	8898	Myo-Inositol
	IMPA1	IMPA2	MTMR1	MTMR2	Myo-Inositol
