# Supplementary material for: A network-based approach to integrate nutrient microenvironment in the prediction of synthetic lethality in cancer metabolism
Source: PLoS Comput Biol. 2022 Mar 14;18(3):e1009395. doi: 10.1371/journal.pcbi.1009395 (PMC8947600; doi:10.1371/journal.pcbi.1009395)
Supplement: S8 Table — (XLSX) [file pcbi.1009395.s009.xlsx]

## Sheet: Sheet1
	EX_his_L	EX_ile_L	EX_leu_L	EX_lys_L	EX_met_L	EX_phe_L	EX_thr_L	EX_trp_L	EX_val_L	EX_arg_L	EX_asn_L	EX_tyr_L	EX_inost	EX_chsterol	EX_glc_D	EX_chol	EX_gln_L	EX_cys_L & EX_gthrd
ACH-001113	1	1	1	1	1	1	1	1	1	1	0	1	0	0	0	0	0	0
ACH-001289	1	1	1	1	1	1	1	1	1	1	0	0	0	0	0	0	0	0
ACH-001339	1	1	1	1	1	1	1	1	1	1	0	1	0	0	0	0	0	0
ACH-001538	1	1	1	1	1	1	1	1	1	1	0	1	0	0	0	0	0	0
ACH-000242	1	1	1	1	1	1	1	1	1	1	0	1	0	0	0	0	0	1
ACH-000708	1	1	1	1	1	1	1	1	1	0	0	1	0	0	0	0	0	0
ACH-000327	1	1	1	1	1	1	1	1	1	1	0	0	0	0	0	0	0	0
ACH-000233	1	1	1	1	1	1	1	1	1	1	0	1	0	1	0	0	0	1
ACH-000461	1	1	1	1	1	1	1	1	1	1	0	1	0	0	0	0	0	1
ACH-000705	1	1	1	1	1	1	1	1	1	1	0	1	0	0	0	0	0	0
ACH-001794	1	1	1	1	1	1	1	1	1	1	0	1	1	0	0	0	0	1
ACH-002023	1	1	1	1	1	1	1	1	1	1	0	1	0	0	0	0	0	1
ACH-000528	1	1	1	1	1	1	1	1	1	1	0	1	0	0	0	0	0	0
ACH-001655	1	1	1	1	1	1	1	1	1	1	0	1	0	0	0	0	0	0
ACH-000167	1	1	1	1	1	1	1	1	1	1	0	1	0	0	0	0	0	1
ACH-000792	1	1	1	1	1	1	1	1	1	1	0	1	0	0	0	0	0	0
ACH-001098	1	1	1	1	1	1	1	1	1	1	0	1	0	0	0	0	0	1
ACH-000570	1	1	1	1	1	1	1	1	1	1	0	1	0	0	0	0	0	0
ACH-000351	1	1	1	1	1	1	1	1	1	1	0	1	0	0	0	0	0	0
ACH-000769	1	1	1	1	1	1	1	1	1	1	0	1	0	0	0	0	0	0
ACH-000154	1	1	1	1	1	1	1	1	1	1	0	1	0	0	0	0	0	0
ACH-000828	1	1	1	1	1	1	1	1	1	1	0	1	1	0	0	0	0	0
ACH-000421	1	1	1	1	1	1	1	1	1	1	0	1	0	0	0	0	0	0
ACH-000765	1	1	1	1	1	1	1	1	1	1	0	1	0	0	0	0	0	0
ACH-001375	1	1	1	1	1	1	1	1	1	1	0	1	0	0	0	0	0	0
ACH-000008	1	1	1	1	1	1	1	1	1	1	0	1	0	0	0	0	0	0
ACH-001814	1	1	1	1	1	1	1	1	1	1	0	1	1	0	0	0	0	0
ACH-000800	1	1	1	1	1	1	1	1	1	1	0	1	0	0	0	0	0	0
ACH-000606	1	1	1	1	1	1	1	1	1	1	0	1	0	0	0	0	0	0
ACH-000317	1	1	1	1	1	1	1	1	1	1	0	1	0	0	0	0	0	0
ACH-000123	1	1	1	1	1	1	1	1	1	1	0	1	0	0	0	0	0	0
ACH-000723	1	1	1	1	1	1	1	1	1	1	0	1	0	0	0	0	0	1
ACH-002066	1	1	1	1	1	1	1	1	1	1	0	1	0	0	0	0	0	1
ACH-001536	1	1	1	1	1	1	1	1	1	1	0	1	0	0	0	0	0	1
ACH-000313	1	1	1	1	1	1	1	1	1	1	0	1	0	0	0	0	0	1
ACH-002019	1	1	1	1	1	1	1	1	1	1	0	1	0	0	0	0	0	0
ACH-000728	1	1	1	1	1	1	1	1	1	1	0	1	0	0	0	0	0	1
ACH-000700	1	1	1	1	1	1	1	1	1	1	0	1	0	0	0	0	0	0
ACH-000823	1	1	1	1	1	1	1	1	1	1	0	1	0	0	0	0	0	1
ACH-000678	1	1	1	1	1	1	1	1	1	1	0	1	0	0	0	0	0	0
ACH-000006	1	1	1	1	1	1	1	1	1	1	0	1	0	0	0	0	0	0
ACH-002029	1	1	1	1	1	1	1	1	1	1	0	1	0	0	0	0	0	0
ACH-001377	1	1	1	1	1	1	1	1	1	0	0	0	0	0	0	0	0	0
ACH-000754	1	1	1	1	1	1	1	1	1	1	0	1	0	0	0	0	1	1
ACH-000465	1	1	1	1	1	1	1	1	1	1	0	1	0	0	0	0	0	0
ACH-000138	1	1	1	1	1	1	1	1	1	1	0	1	0	0	0	0	0	0
ACH-001864	1	1	1	1	1	1	1	1	1	1	0	1	0	0	0	0	0	0
ACH-000383	1	1	1	1	1	1	1	1	1	1	0	1	0	0	0	0	0	1
ACH-000917	1	1	1	1	1	1	1	1	1	1	0	1	0	0	0	0	0	0
ACH-000984	1	1	1	1	1	1	1	1	1	1	0	1	0	0	0	0	0	0
ACH-001409	1	1	1	1	1	1	1	1	1	1	0	1	0	0	0	0	0	1
ACH-000117	1	1	1	1	1	1	1	1	1	1	0	1	0	0	0	0	0	1
ACH-000999	1	1	1	1	1	1	1	1	1	0	0	1	0	0	0	0	0	0
ACH-000633	1	1	1	1	1	1	1	1	1	1	0	0	0	0	0	0	0	0
ACH-000520	1	1	1	1	1	1	1	1	1	1	0	1	0	0	0	0	0	0
ACH-000176	1	1	1	1	1	1	1	1	1	1	0	1	0	0	0	0	0	0
ACH-000017	1	1	1	1	1	1	1	1	1	1	0	1	0	0	0	0	0	0
ACH-002022	1	1	1	1	1	1	1	1	1	1	0	1	0	0	0	0	0	1
ACH-000020	1	1	1	1	1	1	1	1	1	1	0	1	0	0	0	0	0	0
ACH-001385	1	1	1	1	1	1	1	1	1	1	0	1	0	0	0	0	0	0
ACH-000587	1	1	1	1	1	1	1	1	1	1	0	1	0	0	0	0	0	0
ACH-000785	1	1	1	1	1	1	1	1	1	1	0	1	0	0	0	0	0	0
ACH-000554	1	1	1	1	1	1	1	1	1	1	0	1	0	0	0	0	0	0
ACH-001398	1	1	1	1	1	1	1	1	1	1	0	1	0	0	0	0	0	1
ACH-001991	1	1	1	1	1	1	1	1	1	1	0	0	0	0	0	0	0	0
ACH-001709	1	1	1	1	1	1	1	1	1	1	0	1	0	0	0	0	0	0
ACH-001332	1	1	1	1	1	1	1	1	1	1	0	1	0	0	0	0	0	0
ACH-000585	1	1	1	1	1	1	1	1	1	1	0	1	0	0	0	0	0	0
ACH-000550	1	1	1	1	1	1	1	1	1	1	0	1	0	0	0	0	0	0
ACH-000627	1	1	1	1	1	1	1	1	1	1	0	1	0	0	0	0	0	0
ACH-000704	1	1	1	1	1	1	1	1	1	1	0	1	0	0	0	0	0	0
ACH-000276	1	1	1	1	1	1	1	1	1	1	0	1	0	0	0	0	0	0
ACH-000075	1	1	1	1	1	1	1	1	1	1	0	1	0	0	0	0	0	0
ACH-000818	1	1	1	1	1	1	1	1	1	1	0	1	0	0	0	0	0	0
ACH-001616	1	1	1	1	1	1	1	1	1	1	0	1	0	0	0	0	0	0
ACH-000625	1	1	1	1	1	1	1	1	1	1	0	0	0	0	0	0	0	0
ACH-000941	1	1	1	1	1	1	1	1	1	1	0	1	0	1	0	0	0	0
ACH-000392	1	1	1	1	1	1	1	1	1	1	0	0	0	0	0	0	0	0
ACH-000269	1	1	1	1	1	1	1	1	1	1	0	1	0	0	0	0	0	0
ACH-001670	1	1	1	1	1	1	1	1	1	1	0	1	0	0	0	0	0	0
ACH-000856	1	1	1	1	1	1	1	1	1	1	0	1	0	0	0	0	0	0
ACH-001119	1	1	1	1	1	1	1	1	1	1	0	1	0	0	0	0	0	0
ACH-000376	1	1	1	1	1	1	1	1	1	1	0	1	0	0	0	0	0	0
ACH-000685	1	1	1	1	1	1	1	1	1	1	0	1	0	0	0	0	0	0
ACH-000729	1	1	1	1	1	1	1	1	1	1	0	1	0	0	0	0	0	0
ACH-001034	1	1	1	1	1	1	1	1	1	1	0	1	0	0	0	0	0	0
ACH-001283	1	1	1	1	1	1	1	1	1	1	0	1	0	0	0	0	0	0
ACH-000880	1	1	1	1	1	1	1	1	1	1	0	1	0	0	0	0	0	1
ACH-000035	1	1	1	1	1	1	1	1	1	1	0	1	0	0	0	0	0	0
ACH-001200	1	1	1	1	1	1	1	1	1	1	0	1	0	0	0	0	0	0
ACH-000194	1	1	1	1	1	1	1	1	1	1	0	1	0	0	0	0	0	0
ACH-000322	1	1	1	1	1	1	1	1	1	1	0	1	0	0	0	0	0	0
ACH-000552	1	1	1	1	1	1	1	1	1	1	0	1	0	0	0	0	0	1
ACH-002508	1	1	1	1	1	1	1	1	1	1	1	1	0	0	0	0	0	0
ACH-000222	1	1	1	1	1	1	1	1	1	1	0	1	0	0	0	0	1	1
ACH-000260	1	1	1	1	1	1	1	1	1	1	0	1	0	0	0	0	0	0
ACH-001652	1	1	1	1	1	1	1	1	1	1	0	1	0	0	0	0	0	0
ACH-000608	1	1	1	1	1	1	1	1	1	1	0	0	0	0	0	0	0	1
ACH-000501	1	1	1	1	1	1	1	1	1	1	0	1	0	0	0	0	0	0
ACH-000612	1	1	1	1	1	1	1	1	1	1	0	0	0	0	0	0	0	0
ACH-001184	1	1	1	1	1	1	1	1	1	1	0	1	0	0	0	0	0	0
ACH-001688	1	1	1	1	1	1	1	1	1	1	0	1	0	0	0	0	1	0
ACH-001838	1	1	1	1	1	1	1	1	1	1	0	1	0	0	0	0	0	0
ACH-000638	1	1	1	1	1	1	1	1	1	1	0	1	0	0	0	0	0	0
ACH-001846	1	1	1	1	1	1	1	1	1	1	0	1	0	0	0	0	0	0
ACH-000798	1	1	1	1	1	1	1	1	1	1	0	1	0	0	0	0	0	0
ACH-001321	1	1	1	1	1	1	1	1	1	1	0	0	0	0	0	0	0	1
ACH-000894	1	1	1	1	1	1	1	1	1	1	0	1	0	0	0	0	0	0
ACH-001559	1	1	1	1	1	1	1	1	1	1	0	1	0	0	0	0	0	0
ACH-000344	1	1	1	1	1	1	1	1	1	1	0	1	0	0	0	0	0	0
ACH-000223	1	1	1	1	1	1	1	1	1	1	0	1	0	0	0	0	0	0
ACH-000031	1	1	1	1	1	1	1	1	1	1	0	1	0	0	0	0	0	0
ACH-000034	1	1	1	1	1	1	1	1	1	1	0	1	0	0	0	0	0	0
ACH-001861	1	1	1	1	1	1	1	1	1	1	0	0	0	0	0	0	0	0
ACH-000772	1	1	1	1	1	1	1	1	1	1	0	1	0	0	0	0	0	0
ACH-000946	1	1	1	1	1	1	1	1	1	1	0	1	0	0	0	0	0	1
ACH-000596	1	1	1	1	1	1	1	1	1	1	0	1	0	0	0	0	0	0
ACH-000632	1	1	1	1	1	1	1	1	1	1	0	1	0	0	0	0	0	0
ACH-000978	1	1	1	1	1	1	1	1	1	1	0	1	0	0	0	0	0	0
ACH-000332	1	1	1	1	1	1	1	1	1	1	0	1	0	0	0	0	0	0
ACH-001841	1	1	1	1	1	1	1	1	1	1	0	1	0	0	0	0	0	0
ACH-000179	1	1	1	1	1	1	1	1	1	1	0	1	0	0	0	0	0	0
ACH-000887	1	1	1	1	1	1	1	1	1	1	0	0	0	0	0	0	0	0
ACH-000368	1	1	1	1	1	1	1	1	1	1	0	1	0	0	0	0	0	0
ACH-000240	1	1	1	1	1	1	1	1	1	1	0	1	0	0	0	0	0	0
ACH-000578	1	1	1	1	1	1	1	1	1	1	0	1	0	0	0	0	0	0
ACH-001611	1	1	1	1	1	1	1	1	1	1	0	1	0	0	0	0	0	0
ACH-000135	1	1	1	1	1	1	1	1	1	1	0	1	0	0	0	0	0	0
ACH-000406	1	1	1	1	1	1	1	1	1	1	0	1	0	0	0	0	0	0
ACH-001541	1	1	1	1	1	1	1	1	1	1	0	1	0	0	0	0	0	0
ACH-000998	1	1	1	1	1	1	1	1	1	1	0	1	0	0	0	0	0	0
ACH-000441	1	1	1	1	1	1	1	1	1	1	0	1	0	0	0	0	1	0
ACH-000960	1	1	1	1	1	1	1	1	1	1	0	1	0	0	0	0	0	1
ACH-000098	1	1	1	1	1	1	1	1	1	1	0	1	0	0	0	0	0	0
ACH-001651	1	1	1	1	1	1	1	1	1	1	0	1	0	0	0	0	0	0
ACH-001456	1	1	1	1	1	1	1	1	1	1	0	1	1	0	0	0	0	1
ACH-001336	1	1	1	1	1	1	1	1	1	1	0	1	0	0	0	0	0	0
ACH-000284	1	1	1	1	1	1	1	1	1	1	0	1	0	0	0	0	0	0
ACH-000971	1	1	1	1	1	1	1	1	1	1	0	1	0	0	0	0	0	1
ACH-001454	1	1	1	1	1	1	1	1	1	1	0	1	0	0	0	0	0	1
ACH-000926	1	1	1	1	1	1	1	1	1	1	0	0	0	0	0	0	0	0
ACH-000033	1	1	1	1	1	1	1	1	1	1	0	1	0	0	0	0	0	0
ACH-000576	1	1	1	1	1	1	1	1	1	1	0	1	0	0	0	0	1	0
ACH-000019	1	1	1	1	1	1	1	1	1	1	0	0	0	0	0	0	0	0
ACH-001577	1	1	1	1	1	1	1	1	1	1	0	1	0	0	0	0	0	1
ACH-000330	1	1	1	1	1	1	1	1	1	1	0	1	0	0	0	0	0	0
ACH-000848	1	1	1	1	1	1	1	1	1	1	0	0	0	0	0	0	0	0
ACH-000481	1	1	1	1	1	1	1	1	1	1	0	1	0	0	0	0	0	0
ACH-001517	1	1	1	1	1	1	1	1	1	1	0	1	0	1	0	0	0	0
ACH-000338	1	1	1	1	1	1	1	1	1	1	0	1	0	1	0	0	1	1
ACH-001959	1	1	1	1	1	1	1	1	1	1	0	1	0	0	0	0	0	0
ACH-001414	1	1	1	1	1	1	1	1	1	1	0	1	0	0	0	0	0	0
ACH-000871	1	1	1	1	1	1	1	1	1	1	0	0	0	0	0	0	0	0
ACH-001403	1	1	1	1	1	1	1	1	1	1	0	1	0	0	0	0	0	0
ACH-000805	1	1	1	1	1	1	1	1	1	1	0	1	0	0	0	0	0	0
ACH-001142	1	1	1	1	1	1	1	1	1	1	0	1	0	0	0	0	0	0
ACH-001554	1	1	1	1	1	1	1	1	1	1	0	1	0	0	0	0	0	0
ACH-000847	1	1	1	1	1	1	1	1	1	1	0	1	0	0	0	0	0	1
ACH-001207	1	1	1	1	1	1	1	1	1	1	0	1	0	0	0	0	0	0
ACH-000832	1	1	1	1	1	1	1	1	1	1	0	1	0	0	0	0	0	0
ACH-000428	1	1	1	1	1	1	1	1	1	1	0	1	0	0	0	0	0	0
ACH-001382	1	1	1	1	1	1	1	1	1	1	0	1	0	0	0	0	0	1
ACH-001302	1	1	1	1	1	1	1	1	1	1	0	1	0	0	0	0	0	0
ACH-000690	1	1	1	1	1	1	1	1	1	1	0	1	0	0	0	0	0	0
ACH-001134	1	1	1	1	1	1	1	1	1	1	0	1	0	0	0	0	1	0
ACH-000914	1	1	1	1	1	1	1	1	1	1	0	1	0	0	0	0	0	0
ACH-000858	1	1	1	1	1	1	1	1	1	1	0	1	0	0	0	0	0	0
ACH-001421	1	1	1	1	1	1	1	1	1	1	0	1	0	0	0	0	0	0
ACH-000544	1	1	1	1	1	1	1	1	1	1	0	1	0	0	0	0	0	0
ACH-000725	1	1	1	1	1	1	1	1	1	1	0	1	0	0	0	0	0	0
ACH-000566	1	1	1	1	1	1	1	1	1	1	0	1	0	0	0	0	0	0
ACH-000760	1	1	1	1	1	1	1	1	1	1	0	1	0	0	0	0	0	0
ACH-001745	1	1	1	1	1	1	1	1	1	1	0	1	0	0	0	0	0	0
ACH-000787	1	1	1	1	1	1	1	1	1	1	0	1	0	0	0	0	0	0
ACH-000749	1	1	1	1	1	1	1	1	1	1	0	1	0	0	0	0	0	0
ACH-001328	1	1	1	1	1	1	1	1	1	1	0	1	0	0	0	0	0	0
ACH-001068	1	1	1	1	1	1	1	1	1	1	0	1	0	1	0	0	0	1
ACH-000358	1	1	1	1	1	1	1	1	1	1	0	0	0	0	0	0	0	0
ACH-001654	1	1	1	1	1	1	1	1	1	1	0	1	0	0	0	0	0	1
ACH-001521	1	1	1	1	1	1	1	1	1	1	0	1	0	0	0	0	0	0
ACH-000209	1	1	1	1	1	1	1	1	1	1	0	1	0	0	0	0	0	0
ACH-001520	1	1	1	1	1	1	1	1	1	1	0	1	0	0	0	0	1	0
ACH-000213	1	1	1	1	1	1	1	1	1	1	0	1	0	0	0	0	0	0
ACH-001610	1	1	1	1	1	1	1	1	1	1	0	1	0	0	0	0	0	0
ACH-001408	1	1	1	1	1	1	1	1	1	1	0	1	0	0	0	0	0	0
ACH-000991	1	1	1	1	1	1	1	1	1	1	0	1	0	0	0	0	0	0
ACH-001412	1	1	1	1	1	1	1	1	1	1	0	1	0	0	0	0	0	0
ACH-000331	1	1	1	1	1	1	1	1	1	1	0	1	0	0	0	0	0	0
ACH-001407	1	1	1	1	1	1	1	1	1	1	0	1	0	0	0	0	0	0
ACH-000580	1	1	1	1	1	1	1	1	1	1	0	1	0	0	0	0	0	0
ACH-000594	1	1	1	1	1	1	1	1	1	1	0	0	0	0	0	0	0	0
ACH-000684	1	1	1	1	1	1	1	1	1	1	0	1	0	0	0	0	0	0
ACH-000742	1	1	1	1	1	1	1	1	1	1	0	1	0	0	0	0	0	0
ACH-000868	1	1	1	1	1	1	1	1	1	1	0	1	0	0	0	0	0	0
ACH-000732	1	1	1	1	1	1	1	1	1	1	0	1	0	0	0	0	0	0
ACH-000429	1	1	1	1	1	1	1	1	1	1	0	1	0	0	0	0	0	1
ACH-000310	1	1	1	1	1	1	1	1	1	1	0	1	0	0	0	0	0	0
ACH-000643	1	1	1	1	1	1	1	1	1	1	0	1	0	0	0	0	0	0
ACH-000234	1	1	1	1	1	1	1	1	1	1	0	1	0	0	0	0	0	0
ACH-001498	1	1	1	1	1	1	1	1	1	1	0	1	1	0	0	0	1	0
ACH-000896	1	1	1	1	1	1	1	1	1	1	0	1	0	0	0	0	0	0
ACH-000203	1	1	1	1	1	1	1	1	1	1	0	0	0	0	0	0	0	0
ACH-001607	1	1	1	1	1	1	1	1	1	1	0	1	0	0	0	0	0	1
ACH-001441	1	1	1	1	1	1	1	1	1	1	0	1	0	0	0	0	0	0
ACH-000112	1	1	1	1	1	1	1	1	1	1	0	1	0	0	0	0	0	0
ACH-000186	1	1	1	1	1	1	1	1	1	1	0	1	0	0	0	0	0	0
ACH-000677	1	1	1	1	1	1	1	1	1	1	0	1	0	0	0	0	0	0
ACH-000055	1	1	1	1	1	1	1	1	1	1	0	1	0	0	0	0	0	0
ACH-000485	1	1	1	1	1	1	1	1	1	0	0	1	0	0	0	0	0	1
ACH-000672	1	1	1	1	1	1	1	1	1	1	0	1	0	0	0	0	0	0
ACH-000287	1	1	1	1	1	1	1	1	1	1	0	1	0	0	0	0	0	1
ACH-000784	1	1	1	1	1	1	1	1	1	1	0	1	0	0	0	0	0	0
ACH-000530	1	1	1	1	1	1	1	1	1	1	0	1	0	0	0	0	0	0
ACH-002024	1	1	1	1	1	1	1	1	1	1	0	0	0	0	0	0	0	0
ACH-000380	1	1	1	1	1	1	1	1	1	1	0	1	0	0	0	0	0	1
ACH-001737	1	1	1	1	1	1	1	1	1	1	0	1	0	0	0	0	0	0
ACH-001400	1	1	1	1	1	1	1	1	1	1	0	1	0	0	0	0	0	1
ACH-001054	1	1	1	1	1	1	1	1	1	1	0	1	0	0	0	0	0	0
ACH-000009	1	1	1	1	1	1	1	1	1	1	0	0	0	0	0	0	0	0
ACH-000491	1	1	1	1	1	1	1	1	1	1	0	1	0	0	0	0	0	0
ACH-001703	1	1	1	1	1	1	1	1	1	1	0	1	0	0	0	0	1	0
ACH-000002	1	1	1	1	1	1	1	1	1	1	0	1	1	0	0	0	0	0
ACH-001568	1	1	1	1	1	1	1	1	1	1	0	1	0	0	0	0	0	0
ACH-000993	1	1	1	1	1	1	1	1	1	1	0	1	0	0	0	0	0	0
ACH-001578	1	1	1	1	1	1	1	1	1	1	0	1	0	0	0	0	0	0
ACH-000877	1	1	1	1	1	1	1	1	1	1	0	1	0	0	0	0	1	1
ACH-000711	1	1	1	1	1	1	1	1	1	1	0	1	0	0	0	0	0	0
ACH-001515	1	1	1	1	1	1	1	1	1	1	0	1	0	0	0	0	0	0
ACH-000702	1	1	1	1	1	1	1	1	1	1	0	1	0	0	0	0	1	1
ACH-001020	1	1	1	1	1	1	1	1	1	1	0	1	0	0	0	0	1	0
ACH-000600	1	1	1	1	1	1	1	1	1	1	0	1	0	0	0	0	0	1
ACH-000354	1	1	1	1	1	1	1	1	1	1	0	1	0	0	0	0	0	0
ACH-000012	1	1	1	1	1	1	1	1	1	1	0	1	0	0	0	0	0	0
ACH-000689	1	1	1	1	1	1	1	1	1	1	0	1	0	0	0	0	0	0
ACH-000459	1	1	1	1	1	1	1	1	1	1	0	1	0	0	0	0	0	0
ACH-001413	1	1	1	1	1	1	1	1	1	1	0	1	0	0	0	0	0	0
ACH-000686	1	1	1	1	1	1	1	1	1	1	0	0	0	0	0	0	0	0
ACH-000342	1	1	1	1	1	1	1	1	1	1	0	0	0	0	0	0	0	0
ACH-000208	1	1	1	1	1	1	1	1	1	1	0	1	0	0	0	0	0	0
ACH-000360	1	1	1	1	1	1	1	1	1	1	0	1	0	0	0	0	0	1
ACH-000249	1	1	1	1	1	1	1	1	1	1	0	1	0	0	0	0	0	0
ACH-001368	1	1	1	1	1	1	1	1	1	1	0	1	0	0	0	0	0	0
ACH-000231	1	1	1	1	1	1	1	1	1	1	0	1	0	0	0	0	0	0
ACH-000945	1	1	1	1	1	1	1	1	1	1	0	1	0	0	0	0	0	0
ACH-000662	1	1	1	1	1	1	1	1	1	1	0	1	0	0	0	0	0	0
ACH-002458	1	1	1	1	1	1	1	1	1	1	0	1	0	0	0	0	0	0
ACH-001378	1	1	1	1	1	1	1	1	1	1	0	1	0	0	0	0	0	1
ACH-001029	1	1	1	1	1	1	1	1	1	1	0	1	0	0	0	0	0	0
ACH-000248	1	1	1	1	1	1	1	1	1	1	0	0	0	0	0	0	0	0
ACH-000943	1	1	1	1	1	1	1	1	1	1	0	1	1	0	0	0	0	1
ACH-000751	1	1	1	1	1	1	1	1	1	1	0	1	0	0	0	0	0	0
ACH-001016	1	1	1	1	1	1	1	1	1	1	0	1	0	0	0	0	0	0
ACH-000282	1	1	1	1	1	1	1	1	1	1	0	1	0	0	0	0	0	0
ACH-000261	1	1	1	1	1	1	1	1	1	1	0	1	0	0	0	0	0	0
ACH-000164	1	1	1	1	1	1	1	1	1	1	0	1	0	0	0	0	0	0
ACH-001793	1	1	1	1	1	1	1	1	1	1	0	1	0	0	0	0	0	0
ACH-000262	1	1	1	1	1	1	1	1	1	1	0	1	0	0	0	0	0	0
ACH-000158	1	1	1	1	1	1	1	1	1	1	0	1	0	0	0	0	0	1
ACH-000773	1	1	1	1	1	1	1	1	1	1	0	1	0	1	0	0	0	1
ACH-000722	1	1	1	1	1	1	1	1	1	1	0	1	0	0	0	0	0	0
ACH-000857	1	1	1	1	1	1	1	1	1	1	0	1	0	0	0	0	0	0
ACH-001129	1	1	1	1	1	1	1	1	1	1	0	1	0	0	0	0	0	0
ACH-001619	1	1	1	1	1	1	1	1	1	1	0	1	0	0	0	0	1	0
ACH-000184	1	1	1	1	1	1	1	1	1	1	0	1	0	0	0	0	0	0
ACH-000329	1	1	1	1	1	1	1	1	1	1	0	1	0	0	0	0	0	1
ACH-001569	1	1	1	1	1	1	1	1	1	1	0	1	0	0	0	0	0	0
ACH-000814	1	1	1	1	1	1	1	1	1	1	0	1	0	0	0	0	0	0
ACH-000197	1	1	1	1	1	1	1	1	1	1	0	1	0	0	0	0	0	1
ACH-000545	1	1	1	1	1	1	1	1	1	1	0	1	0	0	0	0	0	0
ACH-000949	1	1	1	1	1	1	1	1	1	1	0	0	0	0	0	0	0	1
ACH-000124	1	1	1	1	1	1	1	1	1	1	0	1	0	0	0	0	0	1
ACH-000560	1	1	1	1	1	1	1	1	1	1	0	1	0	0	0	0	0	1
ACH-000897	1	1	1	1	1	1	1	1	1	1	0	1	0	0	0	0	0	0
ACH-001626	1	1	1	1	1	1	1	1	1	1	0	1	0	0	0	0	0	0
ACH-000619	1	1	1	1	1	1	1	1	1	1	0	1	0	0	0	0	0	1
ACH-001973	1	1	1	1	1	1	1	1	1	1	0	1	0	0	0	0	0	0
ACH-001340	1	1	1	1	1	1	1	1	1	1	0	1	0	0	0	0	0	0
ACH-000546	1	1	1	1	1	1	1	1	1	1	0	1	0	0	0	0	0	0
ACH-002018	1	1	1	1	1	1	1	1	1	1	0	1	0	0	0	0	0	0
ACH-000153	1	1	1	1	1	1	1	1	1	1	0	1	0	0	0	0	0	0
ACH-000526	1	1	1	1	1	1	1	1	1	1	0	1	0	0	0	0	0	0
ACH-000116	1	1	1	1	1	1	1	1	1	1	0	1	0	0	0	0	0	0
ACH-000815	1	1	1	1	1	1	1	1	1	1	0	1	0	0	0	0	0	1
ACH-001270	1	1	1	1	1	1	1	1	1	1	0	1	0	0	0	0	0	0
ACH-000324	1	1	1	1	1	1	1	1	1	1	0	1	0	0	0	0	0	0
ACH-001561	1	1	1	1	1	1	1	1	1	1	0	1	0	0	0	0	0	1
ACH-000842	1	1	1	1	1	1	1	1	1	1	0	1	0	0	0	0	0	0
ACH-000898	1	1	1	1	1	1	1	1	1	1	0	1	0	0	0	0	0	1
ACH-000517	1	1	1	1	1	1	1	1	1	1	0	1	0	0	0	0	0	0
ACH-001415	1	1	1	1	1	1	1	1	1	1	0	1	0	0	0	0	0	1
ACH-000681	1	1	1	1	1	1	1	1	1	1	0	1	0	0	0	0	0	0
ACH-001310	1	1	1	1	1	1	1	1	1	1	0	1	0	0	0	0	0	0
ACH-000070	1	1	1	1	1	1	1	1	1	1	0	1	0	0	0	0	0	0
ACH-000484	1	1	1	1	1	1	1	1	1	1	0	1	0	0	0	0	0	1
ACH-000108	1	1	1	1	1	1	1	1	1	1	0	1	0	0	0	0	0	0
ACH-000808	1	1	1	1	1	1	1	1	1	1	0	1	0	0	0	0	0	0
ACH-000656	1	1	1	1	1	1	1	1	1	1	0	1	0	0	0	0	0	1
ACH-000166	1	1	1	1	1	1	1	1	1	1	0	1	0	0	0	0	0	0
ACH-000997	1	1	1	1	1	1	1	1	1	1	0	1	0	0	0	0	0	1
ACH-000866	1	1	1	1	1	1	1	1	1	1	0	1	0	0	0	0	0	0
ACH-000819	1	1	1	1	1	1	1	1	1	1	0	0	0	0	0	0	0	0
ACH-000226	1	1	1	1	1	1	1	1	1	1	0	1	0	1	0	0	1	1
ACH-000087	1	1	1	1	1	1	1	1	1	1	0	1	0	0	0	0	0	0
ACH-000340	1	1	1	1	1	1	1	1	1	1	0	1	0	0	0	0	0	0
ACH-002005	1	1	1	1	1	1	1	1	1	1	0	1	0	0	0	0	0	0
ACH-000658	1	1	1	1	1	1	1	1	1	1	0	1	0	0	0	0	0	0
ACH-000758	1	1	1	1	1	1	1	1	1	1	0	1	0	0	0	0	1	1
ACH-000196	1	1	1	1	1	1	1	1	1	1	0	1	0	0	0	0	0	0
ACH-000258	1	1	1	1	1	1	1	1	1	1	0	0	0	0	0	0	0	1
ACH-000163	1	1	1	1	1	1	1	1	1	1	0	1	0	0	0	0	0	0
ACH-000076	1	1	1	1	1	1	1	1	1	1	0	1	0	0	0	0	0	0
ACH-000509	1	1	1	1	1	1	1	1	1	1	0	1	0	0	0	0	0	0
ACH-001193	1	1	1	1	1	1	1	1	1	1	0	1	0	0	0	0	0	0
ACH-000571	1	1	1	1	1	1	1	1	1	1	0	1	0	0	0	0	0	0
ACH-000391	1	1	1	1	1	1	1	1	1	1	0	1	0	0	0	0	0	0
ACH-000293	1	1	1	1	1	1	1	1	1	1	0	1	0	0	0	0	0	0
ACH-000584	1	1	1	1	1	1	1	1	1	1	0	1	0	0	0	0	0	0
ACH-001690	1	1	1	1	1	1	1	1	1	1	0	1	0	0	0	0	0	0
ACH-000586	1	1	1	1	1	1	1	1	1	1	0	1	0	0	0	0	0	0
ACH-000944	1	1	1	1	1	1	1	1	1	1	0	1	0	0	0	0	0	0
ACH-001173	1	1	1	1	1	1	1	1	1	1	0	1	0	0	0	0	0	0
ACH-000561	1	1	1	1	1	1	1	1	1	1	0	1	0	0	0	0	0	0
ACH-001648	1	1	1	1	1	1	1	1	1	1	0	1	0	0	0	0	0	0
ACH-000394	1	1	1	1	1	1	1	1	1	1	0	0	0	0	0	0	0	0
ACH-000954	1	1	1	1	1	1	1	1	1	1	0	1	0	0	0	0	0	0
ACH-000204	1	1	1	1	1	1	1	1	1	1	0	1	0	0	0	0	0	0
ACH-001163	1	1	1	1	1	1	1	1	1	1	0	1	0	0	0	0	0	0
ACH-000160	1	1	1	1	1	1	1	1	1	1	0	1	0	0	0	0	0	0
ACH-000989	1	1	1	1	1	1	1	1	1	1	0	1	0	0	0	0	0	0
ACH-001347	1	1	1	1	1	1	1	1	1	1	0	1	0	0	0	0	0	1
ACH-000691	1	1	1	1	1	1	1	1	1	1	0	1	0	0	0	0	0	0
ACH-000268	1	1	1	1	1	1	1	1	1	0	0	1	0	0	0	0	0	0
ACH-000119	1	1	1	1	1	1	1	1	1	1	0	1	0	0	0	0	0	0
ACH-000379	1	1	1	1	1	1	1	1	1	1	0	1	0	0	0	0	0	0
ACH-001341	1	1	1	1	1	1	1	1	1	1	0	1	0	0	0	0	0	1
ACH-001790	1	1	1	1	1	1	1	1	1	1	0	1	0	0	0	0	0	0
ACH-000714	1	1	1	1	1	1	1	1	1	1	0	1	0	0	0	0	0	0
ACH-000937	1	1	1	1	1	1	1	1	1	1	0	1	0	0	0	0	0	0
ACH-000763	1	1	1	1	1	1	1	1	1	1	0	1	1	0	0	0	0	0
ACH-001673	1	1	1	1	1	1	1	1	1	1	0	1	1	0	0	0	0	0
ACH-000326	1	1	1	1	1	1	1	1	1	1	0	1	0	0	0	0	0	0
ACH-000300	1	1	1	1	1	1	1	1	1	1	0	1	0	0	0	0	0	1
ACH-000901	1	1	1	1	1	1	1	1	1	1	0	1	0	0	0	0	0	0
ACH-000816	1	1	1	1	1	1	1	1	1	1	0	1	0	0	0	0	0	0
ACH-000641	1	1	1	1	1	1	1	1	1	1	0	1	0	0	0	0	0	0
ACH-000511	1	1	1	1	1	1	1	1	1	1	0	1	1	0	0	0	0	0
ACH-000583	1	1	1	1	1	1	1	1	1	1	0	1	0	0	0	0	1	0
ACH-000836	1	1	1	1	1	1	1	1	1	1	0	1	0	0	0	0	0	1
ACH-000975	1	1	1	1	1	1	1	1	1	1	0	1	0	0	0	0	0	0
ACH-000109	1	1	1	1	1	1	1	1	1	1	0	1	0	0	0	0	0	0
ACH-000467	1	1	1	1	1	1	1	1	1	1	0	0	0	0	0	0	0	0
ACH-000712	1	1	1	1	1	1	1	1	1	1	0	0	0	0	0	0	0	0
ACH-000671	1	1	1	1	1	1	1	1	1	1	0	0	0	0	0	0	0	0
ACH-000523	1	1	1	1	1	1	1	1	1	1	0	1	0	0	0	0	0	0
ACH-000864	1	1	1	1	1	1	1	1	1	1	0	1	0	0	0	0	0	0
ACH-000726	1	1	1	1	1	1	1	1	1	1	0	1	0	0	0	0	0	0
ACH-000136	1	1	1	1	1	1	1	1	1	1	0	1	0	0	0	0	0	0
ACH-002067	1	1	1	1	1	1	1	1	1	1	0	1	0	0	0	0	0	0
ACH-000440	1	1	1	1	1	1	1	1	1	1	0	1	0	0	0	0	1	0
ACH-001461	1	1	1	1	1	1	1	1	1	1	0	1	1	0	0	0	0	1
ACH-000890	1	1	1	1	1	1	1	1	1	1	0	1	0	1	0	0	0	0
ACH-001692	1	1	1	1	1	1	1	1	1	1	0	1	0	0	0	0	0	0
ACH-000027	1	1	1	1	1	1	1	1	1	1	0	1	0	0	0	0	0	0
ACH-000562	1	1	1	1	1	1	1	1	1	1	0	1	0	0	0	0	0	0
ACH-000748	1	1	1	1	1	1	1	1	1	1	0	1	0	0	0	0	0	0
ACH-000834	1	1	1	1	1	1	1	1	1	1	0	1	0	0	0	0	0	0
ACH-000565	1	1	1	1	1	1	1	1	1	1	0	0	0	0	0	0	0	1
ACH-000449	1	1	1	1	1	1	1	1	1	1	0	1	0	0	0	0	0	0
ACH-000399	1	1	1	1	1	1	1	1	1	1	0	0	0	0	0	0	0	0
ACH-000770	1	1	1	1	1	1	1	1	1	1	0	1	0	0	0	0	0	1
ACH-000710	1	1	1	1	1	1	1	1	1	1	0	0	0	0	0	0	0	1
ACH-000507	1	1	1	1	1	1	1	1	1	1	0	1	0	0	0	0	0	0
ACH-000066	1	1	1	1	1	1	1	1	1	1	0	1	0	0	0	0	0	0
ACH-000022	1	1	1	1	1	1	1	1	1	1	0	1	0	0	0	0	0	1
ACH-001668	1	1	1	1	1	1	1	1	1	1	0	0	0	0	0	0	0	0
ACH-000334	1	1	1	1	1	1	1	1	1	1	0	1	0	0	0	0	1	1
ACH-000374	1	1	1	1	1	1	1	1	1	1	0	1	0	0	0	0	0	0
ACH-000519	1	1	1	1	1	1	1	1	1	1	0	1	0	0	0	0	0	0
ACH-000908	1	1	1	1	1	1	1	1	1	1	0	1	0	0	0	0	1	1
ACH-002003	1	1	1	1	1	1	1	1	1	1	0	1	0	0	0	0	0	0
ACH-000574	1	1	1	1	1	1	1	1	1	1	0	1	0	0	0	0	0	0
ACH-000148	1	1	1	1	1	1	1	1	1	1	0	1	0	0	0	0	0	0
ACH-002461	1	1	1	1	1	1	1	1	1	1	0	1	0	0	0	0	0	0
ACH-000646	1	1	1	1	1	1	1	1	1	1	0	1	0	0	0	0	0	0
ACH-000314	1	1	1	1	1	1	1	1	1	1	0	1	0	0	0	0	0	0
ACH-000040	1	1	1	1	1	1	1	1	1	1	0	1	0	0	0	0	0	0
ACH-001057	1	1	1	1	1	1	1	1	1	1	0	1	0	0	0	0	0	0
ACH-000430	1	1	1	1	1	1	1	1	1	1	0	1	0	0	0	0	1	0
ACH-001041	1	1	1	1	1	1	1	1	1	1	0	1	0	0	0	0	0	0
ACH-000370	1	1	1	1	1	1	1	1	1	1	0	1	0	0	0	0	0	0
ACH-001630	1	1	1	1	1	1	1	1	1	1	0	1	0	0	0	0	0	0
ACH-000437	1	1	1	1	1	1	1	1	1	1	0	1	0	0	0	0	0	0
ACH-000498	1	1	1	1	1	1	1	1	1	1	0	1	0	0	0	0	0	1
ACH-001392	1	1	1	1	1	1	1	1	1	1	0	1	0	0	0	0	0	0
ACH-000503	1	1	1	1	1	1	1	1	1	1	0	1	0	0	0	0	0	0
ACH-000328	1	1	1	1	1	1	1	1	1	1	0	1	0	0	0	0	0	0
ACH-000403	1	1	1	1	1	1	1	1	1	1	0	1	0	0	0	0	0	1
ACH-000400	1	1	1	1	1	1	1	1	1	1	0	1	0	0	0	0	0	0
ACH-000224	1	1	1	1	1	1	1	1	1	1	0	1	0	0	0	0	0	0
ACH-000318	1	1	1	1	1	1	1	1	1	1	0	1	0	0	0	0	0	0
ACH-001430	1	1	1	1	1	1	1	1	1	1	0	1	0	0	0	0	0	0
ACH-000928	1	1	1	1	1	1	1	1	1	1	0	1	0	0	0	0	0	0
ACH-000893	1	1	1	1	1	1	1	1	1	1	0	1	0	0	0	0	0	0
ACH-000889	1	1	1	1	1	1	1	1	1	1	0	1	0	0	0	0	0	1
ACH-000799	1	1	1	1	1	1	1	1	1	1	0	1	0	0	0	0	0	0
ACH-001623	1	1	1	1	1	1	1	1	1	1	0	1	0	0	0	0	0	0
ACH-000736	1	1	1	1	1	1	1	1	1	1	1	1	0	0	0	0	0	1
ACH-000876	1	1	1	1	1	1	1	1	1	1	0	0	0	0	0	0	0	1
ACH-001232	1	1	1	1	1	1	1	1	1	1	0	1	0	0	0	0	0	0
ACH-001618	1	1	1	1	1	1	1	1	1	1	0	1	0	0	0	0	0	0
ACH-000235	1	1	1	1	1	1	1	1	1	1	0	1	0	0	0	0	0	1
ACH-000381	1	1	1	1	1	1	1	1	1	1	0	0	0	0	0	0	0	1
ACH-001993	1	1	1	1	1	1	1	1	1	1	0	1	1	0	0	0	0	0
ACH-001301	1	1	1	1	1	1	1	1	1	1	0	1	0	0	0	0	0	0
ACH-000854	1	1	1	1	1	1	1	1	1	1	0	1	0	0	0	0	0	0
ACH-000187	1	1	1	1	1	1	1	1	1	1	0	1	0	0	0	0	0	0
ACH-000543	1	1	1	1	1	1	1	1	1	1	0	1	0	0	0	0	0	0
ACH-000569	1	1	1	1	1	1	1	1	1	1	0	1	0	0	0	0	0	0
ACH-000668	1	1	1	1	1	1	1	1	1	1	0	1	0	0	0	0	0	0
ACH-000134	1	1	1	1	1	1	1	1	1	1	0	1	0	0	0	0	0	0
ACH-000924	1	1	1	1	1	1	1	1	1	1	0	1	0	0	0	0	0	0
ACH-001450	1	1	1	1	1	1	1	1	1	1	0	1	0	0	0	0	1	0
ACH-000296	1	1	1	1	1	1	1	1	1	1	0	1	0	0	0	0	0	0
ACH-000713	1	1	1	1	1	1	1	1	1	1	0	1	0	0	0	0	0	0
ACH-001360	1	1	1	1	1	1	1	1	1	1	0	1	0	0	0	0	0	0
ACH-000273	1	1	1	1	1	1	1	1	1	1	0	1	0	0	0	0	0	0
ACH-001715	1	1	1	1	1	1	1	1	1	1	0	1	0	0	0	0	0	0
ACH-001617	1	1	1	1	1	1	1	1	1	1	0	1	0	0	0	0	1	0
ACH-000639	1	1	1	1	1	1	1	1	1	1	0	1	0	0	0	0	0	0
ACH-000590	1	1	1	1	1	1	1	1	1	1	0	1	0	0	0	0	0	0
ACH-000553	1	1	1	1	1	1	1	1	1	1	0	1	0	0	0	0	0	0
ACH-000084	1	1	1	1	1	1	1	1	1	1	0	1	0	0	0	0	0	0
ACH-000094	1	1	1	1	1	1	1	1	1	1	0	1	0	0	0	0	0	0
ACH-000361	1	1	1	1	1	1	1	1	1	1	0	1	0	0	0	0	0	0
ACH-000719	1	1	1	1	1	1	1	1	1	1	0	1	0	0	0	0	0	0
ACH-001396	1	1	1	1	1	1	1	1	1	1	0	1	0	0	0	0	0	0
ACH-001848	1	1	1	1	1	1	1	1	1	1	0	1	0	0	0	0	0	0
ACH-000339	1	1	1	1	1	1	1	1	1	1	0	1	0	0	0	0	0	1
ACH-000218	1	1	1	1	1	1	1	1	1	1	0	1	0	0	0	0	0	0
ACH-000789	1	1	1	1	1	1	1	1	1	1	0	0	0	0	0	0	0	0
ACH-000413	1	1	1	1	1	1	1	1	1	1	0	1	0	0	0	0	0	0
ACH-000125	1	1	1	1	1	1	1	1	1	1	0	1	0	0	0	0	0	0
ACH-000180	1	1	1	1	1	1	1	1	1	1	0	1	0	0	0	0	0	0
ACH-000215	1	1	1	1	1	1	1	1	1	1	0	1	0	0	0	0	0	0
ACH-001001	1	1	1	1	1	1	1	1	1	1	0	1	0	0	0	0	0	0
ACH-000407	1	1	1	1	1	1	1	1	1	1	0	1	0	0	0	0	0	0
ACH-002027	1	1	1	1	1	1	1	1	1	1	0	1	0	0	0	0	0	0
ACH-001132	1	1	1	1	1	1	1	1	1	1	0	1	0	0	0	0	0	0
ACH-001278	1	1	1	1	1	1	1	1	1	1	0	1	0	0	0	0	1	0
ACH-000032	1	1	1	1	1	1	1	1	1	1	0	1	0	0	0	0	0	1
ACH-001419	1	1	1	1	1	1	1	1	1	1	0	1	0	0	0	0	0	0
ACH-000494	1	1	1	1	1	1	1	1	1	1	0	1	0	0	0	0	0	0
ACH-000865	1	1	1	1	1	1	1	1	1	1	0	1	0	0	0	0	0	0
ACH-000439	1	1	1	1	1	1	1	1	1	1	0	1	0	0	0	0	0	0
ACH-001523	1	1	1	1	1	1	1	1	1	1	0	1	0	0	0	0	0	1
ACH-000024	1	1	1	1	1	1	1	1	1	1	0	1	0	0	0	0	1	1
ACH-000674	1	1	1	1	1	1	1	1	1	1	0	1	0	0	0	0	0	0
ACH-000670	1	1	1	1	1	1	1	1	1	1	0	1	0	0	0	0	0	0
ACH-000599	1	1	1	1	1	1	1	1	1	1	0	1	0	0	0	0	0	1
ACH-000263	1	1	1	1	1	1	1	1	1	1	0	1	0	0	0	0	0	1
ACH-000303	1	1	1	1	1	1	1	1	1	1	0	1	0	0	0	0	0	0
ACH-001551	1	1	1	1	1	1	1	1	1	1	0	1	0	0	0	0	0	0
ACH-000793	1	1	1	1	1	1	1	1	1	1	0	1	0	0	0	0	0	1
ACH-002511	1	1	1	1	1	1	1	1	1	1	0	1	0	0	0	0	0	0
ACH-000286	1	1	1	1	1	1	1	1	1	1	0	1	0	0	0	0	0	0
ACH-000250	1	1	1	1	1	1	1	1	1	1	0	1	0	0	0	0	0	0
ACH-000299	1	1	1	1	1	1	1	1	1	1	0	1	0	1	0	0	0	0
ACH-000139	1	1	1	1	1	1	1	1	1	1	0	1	0	0	0	0	0	0
ACH-001735	1	1	1	1	1	1	1	1	1	1	0	1	1	0	0	0	0	0
ACH-001389	1	1	1	1	1	1	1	1	1	1	0	1	0	0	0	0	1	0
ACH-001183	1	1	1	1	1	1	1	1	1	1	0	1	0	0	0	0	0	0
ACH-000551	1	1	1	1	1	1	1	1	1	1	0	1	0	0	0	0	0	0
ACH-001316	1	1	1	1	1	1	1	1	1	1	0	1	0	0	0	0	1	0
ACH-000037	1	1	1	1	1	1	1	1	1	1	0	1	0	0	0	0	0	0
ACH-000744	1	1	1	1	1	1	1	1	1	1	0	1	0	0	0	0	0	0
ACH-000420	1	1	1	1	1	1	1	1	1	1	0	1	0	0	0	0	0	0
ACH-000336	1	1	1	1	1	1	1	1	1	1	0	1	0	0	0	0	0	0
ACH-000486	1	1	1	1	1	1	1	1	1	1	0	1	0	0	0	0	0	0
ACH-000679	1	1	1	1	1	1	1	1	1	1	0	1	0	0	0	0	0	0
ACH-001557	1	1	1	1	1	1	1	1	1	1	0	1	0	0	0	0	0	0
ACH-000247	1	1	1	1	1	1	1	1	1	1	0	1	0	0	0	0	1	0
ACH-000947	1	1	1	1	1	1	1	1	1	1	0	1	0	0	0	0	0	0
ACH-000807	1	1	1	1	1	1	1	1	1	1	0	1	0	0	0	0	1	0
ACH-000476	1	1	1	1	1	1	1	1	1	1	0	0	0	0	0	0	0	0
ACH-000525	1	1	1	1	1	1	1	1	1	1	0	0	0	0	0	0	0	0
ACH-001148	1	1	1	1	1	1	1	1	1	1	0	1	0	0	0	0	0	0
ACH-000853	1	1	1	1	1	1	1	1	1	1	0	1	0	0	0	0	0	0
ACH-000083	1	1	1	1	1	1	1	1	1	1	0	1	0	0	0	0	0	0
ACH-000479	1	1	1	1	1	1	1	1	1	1	0	1	0	0	0	0	0	0
ACH-000230	1	1	1	1	1	1	1	1	1	1	0	1	0	0	0	0	0	0
ACH-001664	1	1	1	1	1	1	1	1	1	1	0	1	0	0	0	0	0	1
ACH-000955	1	1	1	1	1	1	1	1	1	1	0	0	0	0	0	0	0	0
ACH-000049	1	1	1	1	1	1	1	1	1	1	0	1	0	0	0	0	0	0
ACH-000675	1	1	1	1	1	1	1	1	1	1	0	1	0	0	0	0	0	0
ACH-000199	1	1	1	1	1	1	1	1	1	1	0	1	0	0	0	0	0	0
ACH-000193	1	1	1	1	1	1	1	1	1	1	0	1	0	0	0	0	0	0
ACH-000538	1	1	1	1	1	1	1	1	1	1	0	1	0	0	0	0	0	0
ACH-000010	1	1	1	1	1	1	1	1	1	1	0	1	0	0	0	0	0	0
ACH-001647	1	1	1	1	1	1	1	1	1	1	0	1	0	0	0	0	0	1
ACH-001649	1	1	1	1	1	1	1	1	1	1	0	1	0	0	0	0	0	0
ACH-000155	1	1	1	1	1	1	1	1	1	1	0	1	0	0	0	0	0	0
ACH-000270	1	1	1	1	1	1	1	1	1	1	0	1	0	0	0	0	0	1
ACH-000683	1	1	1	1	1	1	1	1	1	1	0	1	0	0	0	0	0	0
ACH-002017	1	1	1	1	1	1	1	1	1	1	0	1	0	0	0	0	0	0
ACH-000655	1	1	1	1	1	1	1	1	1	1	0	1	0	0	0	0	0	0
ACH-000145	1	1	1	1	1	1	1	1	1	1	0	1	0	0	0	0	0	0
ACH-001495	1	1	1	1	1	1	1	1	1	1	0	1	0	0	0	0	0	0
ACH-000188	1	1	1	1	1	1	1	1	1	1	0	1	0	0	0	0	0	0
ACH-000080	1	1	1	1	1	1	1	1	1	1	0	1	0	0	0	0	0	1
ACH-000146	1	1	1	1	1	1	1	1	1	1	0	1	0	0	0	0	0	0
ACH-000415	1	1	1	1	1	1	1	1	1	1	0	1	0	0	0	0	0	1
ACH-001518	1	1	1	1	1	1	1	1	1	1	0	1	0	0	0	0	0	0
ACH-000891	1	1	1	1	1	1	1	1	1	1	0	1	0	0	0	0	0	0
ACH-001625	1	1	1	1	1	1	1	1	1	1	0	1	0	0	0	0	0	0
ACH-000895	1	1	1	1	1	1	1	1	1	0	0	0	0	0	0	0	0	0
ACH-000851	1	1	1	1	1	1	1	1	1	1	0	1	0	0	0	0	0	0
ACH-000824	1	1	1	1	1	1	1	1	1	1	0	1	0	0	0	0	0	0
ACH-000506	1	1	1	1	1	1	1	1	1	1	0	0	0	0	0	0	0	0
ACH-000540	1	1	1	1	1	1	1	1	1	1	0	1	0	0	0	0	0	0
ACH-000061	1	1	1	1	1	1	1	1	1	1	0	1	0	0	0	0	0	1
ACH-000185	1	1	1	1	1	1	1	1	1	1	0	1	0	0	0	0	0	0
ACH-000568	1	1	1	1	1	1	1	1	1	1	0	1	0	0	0	0	0	0
ACH-000707	1	1	1	1	1	1	1	1	1	1	0	1	0	0	0	0	1	0
ACH-000603	1	1	1	1	1	1	1	1	1	1	0	0	0	0	0	0	0	0
ACH-000983	1	1	1	1	1	1	1	1	1	1	0	1	0	0	0	0	0	0
ACH-000541	1	1	1	1	1	1	1	1	1	1	0	1	0	0	0	0	0	0
ACH-000680	1	1	1	1	1	1	1	1	1	0	0	1	0	0	0	0	0	1
ACH-002460	1	1	1	1	1	1	1	1	1	1	0	1	0	0	0	0	0	0
ACH-000111	1	1	1	1	1	1	1	1	1	1	0	1	0	0	0	0	0	0
ACH-002463	1	1	1	1	1	1	1	1	1	1	0	1	1	0	0	0	0	0
ACH-000369	1	1	1	1	1	1	1	1	1	1	0	1	0	0	0	0	0	0
ACH-000618	1	1	1	1	1	1	1	1	1	1	0	1	0	0	0	0	0	0
ACH-000470	1	1	1	1	1	1	1	1	1	1	0	1	0	0	0	0	0	0
ACH-002039	1	1	1	1	1	1	1	1	1	1	0	1	0	0	0	0	0	0
ACH-000118	1	1	1	1	1	1	1	1	1	1	0	1	0	0	0	0	0	0
ACH-000614	1	1	1	1	1	1	1	1	1	1	0	1	0	0	0	0	0	0
ACH-001078	1	1	1	1	1	1	1	1	1	1	0	1	0	0	0	0	0	1
ACH-000432	1	1	1	1	1	1	1	1	1	1	0	1	0	0	0	0	0	0
ACH-000556	1	1	1	1	1	1	1	1	1	1	0	1	0	0	0	0	0	0
ACH-001804	1	1	1	1	1	1	1	1	1	1	0	1	1	0	0	0	0	0
ACH-001386	1	1	1	1	1	1	1	1	1	1	0	1	0	0	0	0	0	0
ACH-001060	1	1	1	1	1	1	1	1	1	1	0	1	1	0	0	0	0	1
ACH-001525	1	1	1	1	1	1	1	1	1	1	0	1	0	0	0	0	0	1
ACH-001539	1	1	1	1	1	1	1	1	1	1	0	1	0	0	0	0	0	0
ACH-000014	1	1	1	1	1	1	1	1	1	1	0	1	0	0	0	0	0	0
ACH-000637	1	1	1	1	1	1	1	1	1	1	0	1	0	0	0	0	0	0
ACH-000455	1	1	1	1	1	1	1	1	1	1	0	1	0	0	0	0	0	1
ACH-000389	1	1	1	1	1	1	1	1	1	1	0	0	0	0	0	0	0	0
ACH-000129	1	1	1	1	1	1	1	1	1	1	0	1	0	0	0	0	0	0
ACH-000490	1	1	1	1	1	1	1	1	1	1	0	1	0	0	0	0	0	0
ACH-000434	1	1	1	1	1	1	1	1	1	1	0	1	0	0	0	0	0	0
ACH-001086	1	1	1	1	1	1	1	1	1	1	0	1	0	0	0	0	0	0
ACH-002042	1	1	1	1	1	1	1	1	1	1	0	1	0	0	0	0	0	0
ACH-000597	1	1	1	1	1	1	1	1	1	1	0	1	0	0	0	0	0	0
ACH-000756	1	1	1	1	1	1	1	1	1	1	0	1	0	0	0	0	0	0
ACH-000396	1	1	1	1	1	1	1	1	1	1	0	1	0	0	0	0	0	0
ACH-000089	1	1	1	1	1	1	1	1	1	1	0	0	0	0	0	0	0	0
ACH-000371	1	1	1	1	1	1	1	1	1	1	0	1	0	0	0	0	1	1
ACH-000265	1	1	1	1	1	1	1	1	1	1	0	1	0	0	0	0	0	0
ACH-000132	1	1	1	1	1	1	1	1	1	1	0	1	0	0	0	0	0	0
ACH-000216	1	1	1	1	1	1	1	1	1	1	0	1	0	0	0	0	0	1
ACH-000613	1	1	1	1	1	1	1	1	1	1	0	1	0	0	0	0	0	0
ACH-000855	1	1	1	1	1	1	1	1	1	1	0	1	0	0	0	0	0	1
ACH-000906	1	1	1	1	1	1	1	1	1	1	0	1	0	0	0	0	0	0
ACH-000348	1	1	1	1	1	1	1	1	1	1	0	1	0	0	0	0	0	0
ACH-001100	1	1	1	1	1	1	1	1	1	1	0	1	0	0	0	0	0	1
ACH-000238	1	1	1	1	1	1	1	1	1	1	0	1	0	0	0	0	0	0
ACH-000237	1	1	1	1	1	1	1	1	1	1	0	1	0	0	0	0	0	1
ACH-000393	1	1	1	1	1	1	1	1	1	1	0	1	0	0	0	0	0	0
ACH-000623	1	1	1	1	1	1	1	1	1	1	0	1	0	0	0	0	0	0
ACH-000359	1	1	1	1	1	1	1	1	1	1	0	1	0	0	0	0	0	1
ACH-001028	1	1	1	1	1	1	1	1	1	1	0	1	0	0	0	0	1	0
ACH-000621	1	1	1	1	1	1	1	1	1	1	0	1	0	0	0	0	0	0
ACH-000056	1	1	1	1	1	1	1	1	1	1	0	1	0	0	0	0	1	0
ACH-000483	1	1	1	1	1	1	1	1	1	1	0	1	0	0	0	0	0	0
ACH-000514	1	1	1	1	1	1	1	1	1	1	0	0	0	0	0	0	0	0
ACH-000051	1	1	1	1	1	1	1	1	1	1	0	1	0	0	0	0	0	0
ACH-000043	1	1	1	1	1	1	1	1	1	1	0	1	0	0	0	0	0	1
ACH-000936	1	1	1	1	1	1	1	1	1	1	0	1	0	0	0	0	0	0
ACH-000716	1	1	1	1	1	1	1	1	1	1	0	1	0	0	0	0	0	0
ACH-000988	1	1	1	1	1	1	1	1	1	1	0	1	0	0	0	0	0	0
ACH-000952	1	1	1	1	1	1	1	1	1	1	0	1	0	0	0	0	0	0
ACH-000065	1	1	1	1	1	1	1	1	1	1	0	1	0	0	0	0	0	0
ACH-000609	1	1	1	1	1	1	1	1	1	1	0	1	0	0	0	0	0	0
ACH-001411	1	1	1	1	1	1	1	1	1	1	0	1	0	0	0	0	0	1
ACH-000504	1	1	1	1	1	1	1	1	1	1	0	1	0	0	0	0	0	0
ACH-000956	1	1	1	1	1	1	1	1	1	1	0	1	0	0	0	0	0	0
ACH-001712	1	1	1	1	1	1	1	1	1	1	0	1	0	0	0	0	0	0
ACH-000652	1	1	1	1	1	1	1	1	1	1	0	1	0	0	0	0	0	0
ACH-000414	1	1	1	1	1	1	1	1	1	1	0	1	1	0	0	0	0	0
ACH-000472	1	1	1	1	1	1	1	1	1	1	0	1	0	0	0	0	0	0
ACH-000007	1	1	1	1	1	1	1	1	1	1	0	1	0	0	0	0	0	1
ACH-000446	1	1	1	1	1	1	1	1	1	1	0	1	0	0	0	0	0	0
ACH-000386	1	1	1	1	1	1	1	1	1	1	0	0	0	0	0	0	0	0
ACH-001850	1	1	1	1	1	1	1	1	1	1	0	1	0	0	0	0	0	1
ACH-000755	1	1	1	1	1	1	1	1	1	1	0	1	0	0	0	0	0	0
ACH-000028	1	1	1	1	1	1	1	1	1	1	0	1	0	0	0	0	0	0
ACH-000665	1	1	1	1	1	1	1	1	1	1	0	1	0	0	0	0	0	0
ACH-000078	1	1	1	1	1	1	1	1	1	1	0	1	0	0	0	0	0	0
ACH-002046	1	1	1	1	1	1	1	1	1	1	0	1	0	0	0	0	0	0
ACH-000397	1	1	1	1	1	1	1	1	1	1	0	1	0	0	0	0	0	0
ACH-000229	1	1	1	1	1	1	1	1	1	1	0	1	0	0	0	0	0	0
ACH-000518	1	1	1	1	1	1	1	1	1	1	0	1	0	0	0	0	0	0
ACH-001566	1	1	1	1	1	1	1	1	1	1	0	1	0	0	0	0	0	0
ACH-000252	1	1	1	1	1	1	1	1	1	1	0	0	0	0	0	0	0	0
ACH-000572	1	1	1	1	1	1	1	1	1	1	0	1	0	0	0	0	0	0
ACH-001605	1	1	1	1	1	1	1	1	1	1	0	1	0	0	0	0	0	0
ACH-000277	1	1	1	1	1	1	1	1	1	1	0	1	0	0	0	0	0	0
ACH-001239	1	1	1	1	1	1	1	1	1	1	0	1	0	0	0	0	0	0
ACH-000786	1	1	1	1	1	1	1	1	1	1	0	1	0	0	0	0	0	1
ACH-000803	1	1	1	1	1	1	1	1	1	1	0	0	0	0	0	0	0	0
ACH-001970	1	1	1	1	1	1	1	1	1	1	0	1	0	0	0	0	0	0
ACH-002038	1	1	1	1	1	1	1	1	1	1	0	0	1	0	0	0	0	1
ACH-000537	1	1	1	1	1	1	1	1	1	1	0	0	0	0	0	0	0	0
ACH-000419	1	1	1	1	1	1	1	1	1	1	0	1	0	0	0	0	0	0
ACH-000724	1	1	1	1	1	1	1	1	1	1	0	1	0	0	0	0	0	0
ACH-000522	1	1	1	1	1	1	1	1	1	1	0	1	0	0	0	0	0	0
ACH-001549	1	1	1	1	1	1	1	1	1	1	0	1	0	0	0	0	0	0
ACH-000706	1	1	1	1	1	1	1	1	1	1	0	1	0	0	0	0	0	0
ACH-000737	1	1	1	1	1	1	1	1	1	1	0	0	0	0	0	0	0	1
ACH-000548	1	1	1	1	1	1	1	1	1	1	0	1	0	0	0	0	0	1
ACH-001839	1	1	1	1	1	1	1	1	1	1	0	0	0	0	0	0	0	0
ACH-001799	1	1	1	1	1	1	1	1	1	1	0	1	0	0	0	0	0	0
ACH-001573	1	1	1	1	1	1	1	1	1	1	0	1	0	0	0	0	0	0
ACH-000425	1	1	1	1	1	1	1	1	1	1	0	1	0	0	0	0	0	0
ACH-000375	1	1	1	1	1	1	1	1	1	1	0	1	0	0	0	0	0	0
ACH-000753	1	1	1	1	1	1	1	1	1	1	0	1	0	0	0	0	0	0
ACH-000275	1	1	1	1	1	1	1	1	1	1	0	1	0	0	0	0	0	0
ACH-000735	1	1	1	1	1	1	1	1	1	1	0	1	0	0	0	0	0	0
ACH-000654	1	1	1	1	1	1	1	1	1	1	0	1	0	0	0	0	0	0
ACH-001067	1	1	1	1	1	1	1	1	1	1	0	1	0	0	0	0	0	0
ACH-000170	1	1	1	1	1	1	1	1	1	1	0	1	0	0	0	0	0	0
ACH-001394	1	1	1	1	1	1	1	1	1	1	0	1	0	0	0	0	0	0
ACH-000404	1	1	1	1	1	1	1	1	1	1	0	1	0	0	0	0	0	0
ACH-000882	1	1	1	1	1	1	1	1	1	1	0	1	0	0	0	0	0	0
ACH-001509	1	1	1	1	1	1	1	1	1	1	0	1	0	0	0	0	0	1
ACH-000210	1	1	1	1	1	1	1	1	1	1	0	1	0	0	0	0	0	0
ACH-000254	1	1	1	1	1	1	1	1	1	1	0	1	0	0	0	0	0	0
ACH-000604	1	1	1	1	1	1	1	1	1	1	0	1	0	0	0	0	0	0
ACH-000090	1	1	1	1	1	1	1	1	1	1	0	1	0	0	0	0	0	0
ACH-000195	1	1	1	1	1	1	1	1	1	1	0	1	0	0	0	0	0	0
ACH-001791	1	1	1	1	1	1	1	1	1	1	0	1	0	0	0	0	0	0
ACH-001650	1	1	1	1	1	1	1	1	1	1	0	1	0	0	0	0	0	0
ACH-000605	1	1	1	1	1	1	1	1	1	1	0	1	0	0	0	0	0	0
ACH-000458	1	1	1	1	1	1	1	1	1	1	0	1	0	0	0	0	0	0
ACH-000004	1	1	1	1	1	1	1	1	1	1	0	1	0	0	0	0	0	0
ACH-000251	1	1	1	1	1	1	1	1	1	1	0	1	0	0	0	0	0	0
ACH-000241	1	1	1	1	1	1	1	1	1	1	0	1	0	0	0	0	0	0
ACH-001194	1	1	1	1	1	1	1	1	1	1	0	1	0	0	0	0	0	0
ACH-001443	1	1	1	1	1	1	1	1	1	1	0	1	0	0	0	0	0	0
ACH-000688	1	1	1	1	1	1	1	1	1	1	0	1	0	0	0	0	0	0
ACH-000405	1	1	1	1	1	1	1	1	1	1	0	1	0	0	0	0	0	0
ACH-000821	1	1	1	1	1	1	1	1	1	1	0	1	0	0	0	0	0	0
ACH-001677	1	1	1	1	1	1	1	1	1	1	0	1	0	0	0	0	0	1
ACH-001627	1	1	1	1	1	1	1	1	1	1	0	1	0	0	0	0	0	0
ACH-000951	1	1	1	1	1	1	1	1	1	1	0	1	0	0	0	0	0	0
ACH-001036	1	1	1	1	1	1	1	1	1	1	0	1	0	0	0	0	0	0
ACH-000547	1	1	1	1	1	1	1	1	1	1	0	1	0	0	0	0	0	0
ACH-000826	1	1	1	1	1	1	1	1	1	1	0	1	0	0	0	0	0	0
ACH-001147	1	1	1	1	1	1	1	1	1	1	0	0	0	0	0	0	1	1
ACH-000162	1	1	1	1	1	1	1	1	1	1	0	1	0	0	0	0	1	0
ACH-001751	1	1	1	1	1	1	1	1	1	1	0	1	0	0	0	0	0	0
ACH-000018	1	1	1	1	1	1	1	1	1	1	0	1	0	0	0	0	0	0
ACH-000721	1	1	1	1	1	1	1	1	1	1	0	1	0	0	0	0	1	0
ACH-000003	1	1	1	1	1	1	1	1	1	1	0	0	0	0	0	0	0	0
ACH-000092	1	1	1	1	1	1	1	1	1	1	0	1	0	0	0	0	0	0
ACH-000669	1	1	1	1	1	1	1	1	1	1	0	1	0	0	0	0	0	0
ACH-001099	1	1	1	1	1	1	1	1	1	1	0	1	0	0	0	0	1	0
ACH-000648	1	1	1	1	1	1	1	1	1	1	0	1	0	0	0	0	0	1
ACH-000950	1	1	1	1	1	1	1	1	1	1	0	1	0	0	0	0	0	1
ACH-000050	1	1	1	1	1	1	1	1	1	1	0	1	0	0	0	0	0	0
ACH-001106	1	1	1	1	1	1	1	1	1	1	0	1	0	0	0	0	0	0
ACH-000367	1	1	1	1	1	1	1	1	1	1	0	1	0	0	0	0	0	0
ACH-000589	1	1	1	1	1	1	1	1	1	1	0	1	0	0	0	0	0	0
ACH-000564	1	1	1	1	1	1	1	1	1	1	0	1	0	0	0	0	1	0
ACH-001522	1	1	1	1	1	1	1	1	1	1	0	1	0	0	0	0	0	0
ACH-000831	1	1	1	1	1	1	1	1	1	1	0	1	0	0	0	0	0	0
ACH-000424	1	1	1	1	1	1	1	1	1	1	0	1	0	0	0	0	0	0
ACH-000409	1	1	1	1	1	1	1	1	1	1	0	1	0	0	0	0	0	0
ACH-000616	1	1	1	1	1	1	1	1	1	1	0	1	0	0	0	0	0	1
ACH-000628	1	1	1	1	1	1	1	1	1	1	0	1	0	0	0	0	0	0
ACH-000512	1	1	1	1	1	1	1	1	1	1	0	1	0	0	0	0	0	0
ACH-000232	1	1	1	1	1	1	1	1	1	1	0	1	0	0	0	0	0	0
ACH-000820	1	1	1	1	1	1	1	1	1	1	0	0	0	0	0	0	0	0
ACH-001295	1	1	1	1	1	1	1	1	1	1	0	1	0	0	0	0	0	0
ACH-001164	1	1	1	1	1	1	1	1	1	1	0	1	0	0	0	0	0	0
ACH-000806	1	1	1	1	1	1	1	1	1	1	0	1	0	1	0	0	0	1
ACH-000645	1	1	1	1	1	1	1	1	1	1	0	1	0	0	0	0	0	1
ACH-000099	1	1	1	1	1	1	1	1	1	1	0	1	0	0	0	0	0	0
ACH-000902	1	1	1	1	1	1	1	1	1	1	0	1	0	0	0	0	0	0
ACH-000649	1	1	1	1	1	1	1	1	1	1	0	1	0	0	0	0	1	0
ACH-000086	1	1	1	1	1	1	1	1	1	1	0	1	0	0	0	0	0	1
ACH-000149	1	1	1	1	1	1	1	1	1	1	0	1	0	0	0	0	0	0
ACH-000142	1	1	1	1	1	1	1	1	1	1	0	1	0	0	0	0	0	1
ACH-000227	1	1	1	1	1	1	1	1	1	1	0	1	0	0	0	0	0	0
ACH-000697	1	1	1	1	1	1	1	1	1	1	0	1	0	0	0	0	1	0
ACH-000942	1	1	1	1	1	1	1	1	1	1	0	1	0	0	0	0	0	1
ACH-000264	1	1	1	1	1	1	1	1	1	1	0	1	0	0	0	0	0	1
ACH-000809	1	1	1	1	1	1	1	1	1	1	0	1	0	0	0	0	0	0
ACH-000100	1	1	1	1	1	1	1	1	1	1	0	1	0	0	0	0	0	0
ACH-000060	1	1	1	1	1	1	1	1	1	1	0	1	0	0	0	0	0	1
ACH-000001	1	1	1	1	1	1	1	1	1	1	0	1	0	0	0	0	0	0
ACH-000957	1	1	1	1	1	1	1	1	1	1	0	0	0	0	0	0	0	0
ACH-000650	1	1	1	1	1	1	1	1	1	1	0	1	0	0	0	0	0	0
ACH-001196	1	1	1	1	1	1	1	1	1	1	0	1	0	0	0	0	0	0
ACH-000239	1	1	1	1	1	1	1	1	1	1	0	1	0	0	0	0	0	0
ACH-000762	1	1	1	1	1	1	1	1	1	1	0	1	0	0	0	0	0	1
ACH-000922	1	1	1	1	1	1	1	1	1	1	0	1	0	0	0	0	0	0
ACH-000859	1	1	1	1	1	1	1	1	1	1	0	1	0	0	0	0	0	0
ACH-000990	1	1	1	1	1	1	1	1	1	1	0	1	0	0	0	0	0	0
ACH-000410	1	1	1	1	1	1	1	1	1	1	0	1	0	0	0	0	0	0
ACH-000927	1	1	1	1	1	1	1	1	1	1	0	1	0	0	0	0	0	0
ACH-001853	1	1	1	1	1	1	1	1	1	1	0	1	0	0	0	0	0	1
ACH-000694	1	1	1	1	1	1	1	1	1	1	0	1	0	0	0	0	0	0
ACH-000935	1	1	1	1	1	1	1	1	1	1	0	1	1	0	0	0	1	1
ACH-000918	1	1	1	1	1	1	1	1	1	1	0	1	0	0	0	0	0	0
ACH-000761	1	1	1	1	1	1	1	1	1	1	0	1	0	0	0	0	0	0
ACH-001563	1	1	1	1	1	1	1	1	1	1	0	1	0	0	0	0	0	0
ACH-000974	1	1	1	1	1	1	1	1	1	1	0	1	0	0	0	0	0	0
ACH-000297	1	1	1	1	1	1	1	1	1	1	0	1	0	0	0	0	0	0
ACH-001719	1	1	1	1	1	1	1	1	1	1	0	1	0	0	0	0	0	0
ACH-000243	1	1	1	1	1	1	1	1	1	1	0	1	0	0	0	0	0	0
ACH-001418	1	1	1	1	1	1	1	1	1	1	0	1	0	0	0	0	0	0
ACH-000362	1	1	1	1	1	1	1	1	1	1	0	1	0	0	0	0	0	0
ACH-000843	1	1	1	1	1	1	1	1	1	1	0	1	0	0	0	0	0	0
ACH-000840	1	1	1	1	1	1	1	1	1	1	0	1	0	0	0	0	0	0
ACH-001852	1	1	1	1	1	1	1	1	1	1	0	1	0	0	0	0	0	1
ACH-001528	1	1	1	1	1	1	1	1	1	1	0	1	0	1	0	0	0	0
ACH-001656	1	1	1	1	1	1	1	1	1	1	0	1	0	0	0	0	0	0
ACH-000016	1	1	1	1	1	1	1	1	1	1	0	1	0	0	0	0	0	0
ACH-000165	1	1	1	1	1	1	1	1	1	1	0	1	0	0	0	0	0	0
ACH-001460	1	1	1	1	1	1	1	1	1	0	0	1	0	0	0	0	0	0
ACH-000592	1	1	1	1	1	1	1	1	1	1	0	1	0	0	0	0	0	0
ACH-001192	1	1	1	1	1	1	1	1	1	1	0	1	0	0	0	0	0	0
ACH-000045	1	1	1	1	1	1	1	1	1	1	0	1	0	0	0	0	0	0
ACH-000741	1	1	1	1	1	1	1	1	1	1	0	1	0	0	0	0	0	0
ACH-000912	1	1	1	1	1	1	1	1	1	1	0	1	0	0	0	0	0	0
ACH-000529	1	1	1	1	1	1	1	1	1	1	0	1	0	0	0	0	0	0
ACH-000508	1	1	1	1	1	1	1	1	1	1	0	0	0	0	0	0	0	0
ACH-000577	1	1	1	1	1	1	1	1	1	1	0	1	0	0	0	0	0	0
ACH-000768	1	1	1	1	1	1	1	1	1	1	0	1	0	0	0	0	0	1
ACH-000636	1	1	1	1	1	1	1	1	1	1	0	1	0	0	0	0	0	0
ACH-000667	1	1	1	1	1	1	1	1	1	1	0	1	0	0	0	0	0	0
ACH-000905	1	1	1	1	1	1	1	1	1	1	0	1	0	0	0	0	0	0
ACH-001494	1	1	1	1	1	1	1	1	1	1	0	1	0	0	0	0	0	0
ACH-000387	1	1	1	1	1	1	1	1	1	1	0	1	0	0	0	0	0	0
ACH-002510	1	1	1	1	1	1	1	1	1	1	0	1	0	0	0	0	0	0
ACH-001303	1	1	1	1	1	1	1	1	1	1	0	1	0	0	0	0	0	0
ACH-000026	1	1	1	1	1	1	1	1	1	1	0	1	0	0	0	0	0	0
ACH-000838	1	1	1	1	1	1	1	1	1	1	0	1	0	0	0	0	0	1
ACH-001172	1	1	1	1	1	1	1	1	1	1	0	1	0	0	0	0	0	0
ACH-000822	1	1	1	1	1	1	1	1	1	1	0	1	0	0	0	0	0	0
ACH-000531	1	1	1	1	1	1	1	1	1	1	0	1	0	0	0	0	0	0
ACH-000349	1	1	1	1	1	1	1	1	1	1	0	0	0	0	0	0	0	1
ACH-000527	1	1	1	1	1	1	1	1	1	1	0	1	0	0	0	0	0	0
ACH-000279	1	1	1	1	1	1	1	1	1	1	0	1	0	0	0	0	0	0
ACH-000516	1	1	1	1	1	1	1	1	1	1	0	1	0	0	0	0	0	0
ACH-000812	1	1	1	1	1	1	1	1	1	1	0	1	0	0	0	0	0	0
ACH-001300	1	1	1	1	1	1	1	1	1	1	0	1	0	0	0	0	0	0
ACH-000524	1	1	1	1	1	1	1	1	1	1	0	1	0	0	0	0	0	0
ACH-000611	1	1	1	1	1	1	1	1	1	1	0	1	0	0	0	0	1	0
ACH-000411	1	1	1	1	1	1	1	1	1	1	0	1	0	0	0	0	0	1
ACH-000718	1	1	1	1	1	1	1	1	1	1	0	1	0	0	0	0	0	0
ACH-000903	1	1	1	1	1	1	1	1	1	1	0	1	0	0	0	0	0	0
ACH-000433	1	1	1	1	1	1	1	1	1	1	0	1	0	0	0	0	1	0
ACH-000499	1	1	1	1	1	1	1	1	1	1	0	1	0	0	0	0	0	0
ACH-000278	1	1	1	1	1	1	1	1	1	1	0	1	0	0	0	0	0	0
ACH-000202	1	1	1	1	1	1	1	1	1	1	0	1	0	0	0	0	0	0
ACH-001736	1	1	1	1	1	1	1	1	1	1	0	1	0	0	0	0	0	1
ACH-001379	1	1	1	1	1	1	1	1	1	1	0	1	0	0	0	0	0	0
ACH-000128	1	1	1	1	1	1	1	1	1	1	0	1	0	0	0	0	0	0
ACH-000696	1	1	1	1	1	1	1	1	1	1	0	1	0	0	0	0	1	0
ACH-000041	1	1	1	1	1	1	1	1	1	1	0	1	0	0	0	0	0	0
ACH-000214	1	1	1	1	1	1	1	1	1	1	0	1	0	0	0	0	0	1
ACH-000747	1	1	1	1	1	1	1	1	1	1	0	1	0	0	0	0	0	0
ACH-001307	1	1	1	1	1	1	1	1	1	1	0	1	0	0	0	0	0	0
ACH-000341	1	1	1	1	1	1	1	1	1	1	0	0	0	0	0	0	0	0
ACH-001740	1	1	1	1	1	1	1	1	1	1	0	1	0	0	0	0	0	0
ACH-000417	1	1	1	1	1	1	1	1	1	1	0	1	0	0	0	0	0	1
ACH-000120	1	1	1	1	1	1	1	1	1	1	0	1	0	0	0	0	0	0
ACH-001694	1	1	1	1	1	1	1	1	1	1	0	1	0	0	0	0	0	0
ACH-001542	1	1	1	1	1	1	1	1	1	1	0	1	0	0	0	0	0	0
ACH-002509	1	1	1	1	1	1	1	1	1	1	0	1	0	0	0	0	0	0
ACH-000438	1	1	1	1	1	1	1	1	1	1	0	1	0	0	0	0	0	0
ACH-001366	1	1	1	1	1	1	1	1	1	1	0	1	0	0	0	0	0	0
ACH-000532	1	1	1	1	1	1	1	1	1	1	0	1	0	0	0	0	0	0
ACH-000653	1	1	1	1	1	1	1	1	1	1	0	1	0	0	0	0	0	0
ACH-000839	1	1	1	1	1	1	1	1	1	1	0	1	0	0	0	0	0	0
ACH-000673	1	1	1	1	1	1	1	1	1	1	0	1	0	0	0	0	0	0
ACH-001524	1	1	1	1	1	1	1	1	1	1	0	1	0	0	0	0	0	0
ACH-000069	1	1	1	1	1	1	1	1	1	1	0	1	0	0	0	0	0	0
ACH-000323	1	1	1	1	1	1	1	1	1	1	0	1	0	0	0	0	0	0
ACH-000021	1	1	1	1	1	1	1	1	1	1	0	1	0	0	0	0	0	0
ACH-001863	1	1	1	1	1	1	1	1	1	1	0	1	0	0	0	0	0	0
ACH-000980	1	1	1	1	1	1	1	1	1	1	0	1	0	0	0	0	0	0
ACH-000106	1	1	1	1	1	1	1	1	1	1	0	1	0	0	0	0	0	0
ACH-000734	1	1	1	1	1	1	1	1	1	1	1	0	0	0	0	0	0	0
ACH-000845	1	1	1	1	1	1	1	1	1	1	0	1	0	0	0	0	0	0
ACH-000730	1	1	1	1	1	1	1	1	1	1	0	0	0	0	0	0	0	0
ACH-001334	1	1	1	1	1	1	1	1	1	1	0	1	0	0	0	0	0	0
ACH-000698	1	1	1	1	1	1	1	1	1	1	0	0	0	0	0	0	0	0
ACH-000802	1	1	1	1	1	1	1	1	1	1	0	1	0	0	0	0	0	0
ACH-001836	1	1	1	1	1	1	1	1	1	1	0	0	0	0	0	0	0	0
ACH-000573	1	1	1	1	1	1	1	1	1	1	0	1	0	0	0	0	0	0
ACH-001699	1	1	1	1	1	1	1	1	1	1	0	1	0	0	0	0	0	0
ACH-000963	1	1	1	1	1	1	1	1	1	1	0	0	0	0	0	0	0	0
ACH-001567	1	1	1	1	1	1	1	1	1	1	0	1	0	0	0	0	0	0
ACH-001653	1	1	1	1	1	1	1	1	1	1	0	1	0	0	0	0	1	0
ACH-000852	1	1	1	1	1	1	1	1	1	1	0	1	0	0	0	0	0	0
ACH-001862	1	1	1	1	1	1	1	1	1	1	0	1	0	0	0	0	0	1
ACH-000661	1	1	1	1	1	1	1	1	1	1	0	1	0	0	0	0	0	0
ACH-001500	1	1	1	1	1	1	1	1	1	1	0	1	0	0	0	0	0	0
ACH-001190	1	1	1	1	1	1	1	1	1	1	0	1	0	0	0	0	0	0
ACH-002467	1	1	1	1	1	1	1	1	1	1	0	1	1	0	0	0	0	0
ACH-000364	1	1	1	1	1	1	1	1	1	1	0	1	0	0	0	0	0	0
ACH-000448	1	1	1	1	1	1	1	1	1	1	0	0	0	0	0	0	0	0
ACH-000932	1	1	1	1	1	1	1	1	1	1	0	1	0	1	0	0	0	1
ACH-000783	1	1	1	1	1	1	1	1	1	1	0	0	0	0	0	0	0	0
ACH-002044	1	1	1	1	1	1	1	1	1	1	0	0	0	0	0	0	0	0
ACH-000301	1	1	1	1	1	1	1	1	1	1	0	1	0	0	0	0	0	0
ACH-002459	1	1	1	1	1	1	1	1	1	1	0	1	0	0	0	0	0	0
ACH-000976	1	1	1	1	1	1	1	1	1	1	0	1	0	0	0	0	0	1
ACH-001516	1	1	1	1	1	1	1	1	1	1	0	1	0	0	0	0	0	0
ACH-001354	1	1	1	1	1	1	1	1	1	1	0	1	0	0	0	0	0	0
ACH-001645	1	1	1	1	1	1	1	1	1	1	0	1	0	0	0	0	1	0
ACH-000867	1	1	1	1	1	1	1	1	1	1	0	1	0	0	0	0	0	0
ACH-000304	1	1	1	1	1	1	1	1	1	1	0	1	0	0	0	0	0	0
ACH-002069	1	1	1	1	1	1	1	1	1	1	0	1	0	0	0	0	0	0
ACH-000931	1	1	1	1	1	1	1	1	1	1	0	1	0	0	0	0	0	0
ACH-001374	1	1	1	1	1	1	1	1	1	1	0	1	0	0	0	0	0	0
ACH-000302	1	1	1	1	1	1	1	1	1	1	0	1	0	0	0	0	0	0
ACH-000305	1	1	1	1	1	1	1	1	1	1	0	1	0	0	0	0	0	0
ACH-000072	1	1	1	1	1	1	1	1	1	1	0	1	0	0	0	0	0	0
ACH-000766	1	1	1	1	1	1	1	1	1	1	0	1	0	0	0	0	0	0
ACH-000533	1	1	1	1	1	1	1	1	1	1	0	1	0	0	0	0	1	0
ACH-000343	1	1	1	1	1	1	1	1	1	1	0	1	0	0	0	0	0	0
ACH-000171	1	1	1	1	1	1	1	1	1	1	0	1	0	0	0	0	0	0
ACH-000173	1	1	1	1	1	1	1	1	1	1	0	1	0	0	0	0	0	0
ACH-000535	1	1	1	1	1	1	1	1	1	1	0	1	0	0	0	0	0	1
ACH-000774	1	1	1	1	1	1	1	1	1	1	0	1	0	0	0	0	0	0
ACH-000178	1	1	1	1	1	1	1	1	1	1	0	1	0	0	0	0	0	1
ACH-001306	1	1	1	1	1	1	1	1	1	1	0	1	0	0	0	0	0	0
ACH-000994	1	1	1	1	1	1	1	1	1	1	0	1	0	0	0	0	0	0
ACH-000372	1	1	1	1	1	1	1	1	1	1	0	1	0	0	0	0	0	1
ACH-000804	1	1	1	1	1	1	1	1	1	1	0	1	0	0	0	0	0	0
ACH-000011	1	1	1	1	1	1	1	1	1	1	0	1	0	0	0	0	0	0
ACH-000733	1	1	1	1	1	1	1	1	1	1	0	1	0	0	0	0	0	0
ACH-001603	1	1	1	1	1	1	1	1	1	1	0	1	0	0	0	0	0	0
ACH-000829	1	1	1	1	1	1	1	1	1	1	0	1	0	0	0	0	0	1
ACH-000141	1	1	1	1	1	1	1	1	1	1	0	1	0	0	0	0	0	0
ACH-000810	1	1	1	1	1	1	1	1	1	1	0	1	0	0	0	0	0	0
ACH-001145	1	1	1	1	1	1	1	1	1	1	0	1	0	0	0	0	0	0
ACH-000717	1	1	1	1	1	1	1	1	1	1	0	1	0	0	0	0	0	0
ACH-000738	1	1	1	1	1	1	1	1	1	1	0	1	0	0	0	0	0	0
ACH-001843	1	1	1	1	1	1	1	1	1	1	0	1	0	0	0	0	0	0
ACH-000780	1	1	1	1	1	1	1	1	1	1	0	1	0	0	0	0	0	0
ACH-001548	1	1	1	1	1	1	1	1	1	1	0	1	0	0	0	0	0	0
ACH-000759	1	1	1	1	1	1	1	1	1	1	0	1	0	0	0	0	0	0
ACH-001555	1	1	1	1	1	1	1	1	1	1	0	1	0	0	0	0	0	0
ACH-001369	1	1	1	1	1	1	1	1	1	1	0	1	0	0	0	0	0	0
ACH-000969	1	1	1	1	1	1	1	1	1	1	0	1	0	0	0	0	0	1
ACH-000873	1	1	1	1	1	1	1	1	1	1	0	1	0	0	0	0	0	0
ACH-001275	1	1	1	1	1	1	1	1	1	1	0	1	0	0	0	0	0	0
ACH-000921	1	1	1	1	1	1	1	1	1	1	0	1	0	0	0	0	0	0
ACH-001373	1	1	1	1	1	1	1	1	1	1	0	1	0	0	0	0	0	0
ACH-001022	1	1	1	1	1	1	1	1	1	1	0	1	0	0	0	0	0	0
ACH-000082	1	1	1	1	1	1	1	1	1	1	0	1	1	0	0	0	0	0
ACH-000488	1	1	1	1	1	1	1	1	1	1	0	1	0	0	0	0	0	0
ACH-000790	1	1	1	1	1	1	1	1	1	1	0	0	0	0	0	0	0	0
ACH-000172	1	1	1	1	1	1	1	1	1	1	0	1	0	0	0	0	1	0
ACH-000647	1	1	1	1	1	1	1	1	1	1	0	1	0	0	0	0	0	0
ACH-000602	1	1	1	1	1	1	1	1	1	1	0	1	0	0	0	0	0	0
ACH-000156	1	1	1	1	1	1	1	1	1	1	0	1	0	0	0	0	0	1
ACH-002001	1	1	1	1	1	1	1	1	1	1	0	1	0	0	0	0	0	0
ACH-000315	1	1	1	1	1	1	1	1	1	1	0	1	0	0	0	0	1	0
ACH-002446	1	1	1	1	1	1	1	1	1	1	0	1	0	0	0	0	0	0
ACH-000201	1	1	1	1	1	1	1	1	1	1	0	1	0	0	0	0	0	0
ACH-000435	1	1	1	1	1	1	1	1	1	1	0	1	0	0	0	0	0	0
ACH-000965	1	1	1	1	1	1	1	1	1	1	0	1	0	0	0	0	0	0
ACH-001550	1	1	1	1	1	1	1	1	1	1	0	1	0	0	0	0	0	0
ACH-002026	1	1	1	1	1	1	1	1	1	1	0	1	0	1	0	0	0	0
ACH-000883	1	1	1	1	1	1	1	1	1	1	0	1	0	0	0	0	0	0
ACH-000482	1	1	1	1	1	1	1	1	1	1	0	1	0	0	0	0	0	0
ACH-000450	1	1	1	1	1	1	1	1	1	1	0	1	0	0	0	0	0	0
ACH-000835	1	1	1	1	1	1	1	1	1	1	0	1	0	0	0	0	0	0
ACH-001802	1	1	1	1	1	1	1	1	1	1	0	1	1	0	0	0	0	0
ACH-000629	1	1	1	1	1	1	1	1	1	1	0	1	1	0	0	0	0	0
ACH-000715	1	1	1	1	1	1	1	1	1	1	0	1	0	0	0	0	0	0
ACH-000870	1	1	1	1	1	1	1	1	1	1	0	1	0	0	0	0	0	0
ACH-000874	1	1	1	1	1	1	1	1	1	1	0	1	0	0	0	0	0	1
ACH-000910	1	1	1	1	1	1	1	1	1	1	0	1	0	0	0	0	0	0
ACH-000779	1	1	1	1	1	1	1	1	1	1	0	1	0	0	0	0	0	0
ACH-000140	1	1	1	1	1	1	1	1	1	1	0	1	0	0	0	0	0	0
ACH-001096	1	1	1	1	1	1	1	1	1	1	0	1	0	0	0	0	0	0
ACH-001484	1	1	1	1	1	1	1	1	1	1	0	0	0	0	0	0	1	0
ACH-000693	1	1	1	1	1	1	1	1	1	1	0	1	0	0	0	0	0	0
ACH-000811	1	1	1	1	1	1	1	1	1	1	0	1	0	0	0	0	0	0
ACH-000101	1	1	1	1	1	1	1	1	1	1	0	1	0	0	0	0	0	1
ACH-000423	1	1	1	1	1	1	1	1	1	1	0	1	0	0	0	0	0	0
ACH-000290	1	1	1	1	1	1	1	1	1	1	0	1	0	0	0	0	0	0
ACH-000492	1	1	1	1	1	1	1	1	1	1	0	1	0	0	0	0	0	1
ACH-001519	1	1	1	1	1	1	1	1	1	1	0	1	0	0	0	0	1	0
ACH-000110	1	1	1	1	1	1	1	1	1	1	0	1	0	0	0	0	0	1
ACH-001497	1	1	1	1	1	1	1	1	1	1	0	1	0	0	0	0	0	1
ACH-000102	1	1	1	1	1	1	1	1	1	1	0	1	0	0	0	0	0	0
ACH-000817	1	1	1	1	1	1	1	1	1	1	0	1	0	0	0	0	0	0
ACH-001556	1	1	1	1	1	1	1	1	1	1	0	1	0	0	0	0	0	0
ACH-000964	1	1	1	1	1	1	1	1	1	1	0	1	0	0	0	0	0	0
ACH-000378	1	1	1	1	1	1	1	1	1	1	0	1	0	0	0	0	0	0
ACH-000913	1	1	1	1	1	1	1	1	1	1	0	1	0	0	0	0	0	0
ACH-000575	1	1	1	1	1	1	1	1	1	1	0	1	0	0	0	0	0	0
ACH-000634	1	1	1	1	1	1	1	1	1	1	0	1	0	0	0	0	0	0
ACH-001322	1	1	1	1	1	1	1	1	1	1	0	1	0	0	0	0	0	0
ACH-000767	1	1	1	1	1	1	1	1	1	1	0	1	0	0	0	0	0	0
ACH-001642	1	1	1	1	1	1	1	1	1	1	0	1	0	0	0	0	0	1
ACH-001552	1	1	1	1	1	1	1	1	1	1	0	1	0	0	0	0	0	0
ACH-000451	1	1	1	1	1	1	1	1	1	1	0	1	0	0	0	0	0	0
ACH-000879	1	1	1	1	1	1	1	1	1	1	0	1	0	0	0	0	0	0
ACH-001842	1	1	1	1	1	1	1	1	1	1	0	1	0	0	0	0	0	0
ACH-001032	1	1	1	1	1	1	1	1	1	1	0	1	0	0	0	0	0	0
ACH-000982	1	1	1	1	1	1	1	1	1	1	0	0	0	0	0	0	0	1
ACH-001636	1	1	1	1	1	1	1	1	1	1	0	1	0	0	0	0	1	0
ACH-000189	1	1	1	1	1	1	1	1	1	1	0	1	0	0	0	0	0	1
ACH-000454	1	1	1	1	1	1	1	1	1	1	0	1	0	0	0	0	0	0
ACH-000131	1	1	1	1	1	1	1	1	1	1	0	1	0	0	0	0	0	0
ACH-000660	1	1	1	1	1	1	1	1	1	1	0	1	0	0	0	0	0	1
ACH-001197	1	1	1	1	1	1	1	1	1	1	0	1	0	0	0	0	0	1
ACH-000915	1	1	1	1	1	1	1	1	1	1	0	1	0	0	0	0	0	0
ACH-000480	1	1	1	1	1	1	1	1	1	1	0	0	0	0	0	0	0	0
ACH-000745	1	1	1	1	1	1	1	1	1	1	0	1	0	0	0	0	0	0
ACH-000161	1	1	1	1	1	1	1	1	1	1	0	1	0	0	0	0	0	0
ACH-000395	1	1	1	1	1	1	1	1	1	1	0	0	0	0	0	0	0	0
ACH-001459	1	1	1	1	1	1	1	1	1	1	0	1	1	0	0	0	0	0
ACH-000916	1	1	1	1	1	1	1	1	1	1	0	1	0	0	0	0	0	0
ACH-001609	1	1	1	1	1	1	1	1	1	1	0	1	1	0	0	0	0	0
ACH-001960	1	1	1	1	1	1	1	1	1	1	0	1	0	0	0	0	0	0
ACH-001856	1	1	1	1	1	1	1	1	1	1	0	1	0	1	0	0	0	1
ACH-000295	1	1	1	1	1	1	1	1	1	1	0	1	0	0	0	0	0	0
ACH-001485	1	1	1	1	1	1	1	1	1	1	0	1	0	0	0	0	0	0
ACH-000292	1	1	1	1	1	1	1	1	1	1	0	1	0	0	0	0	0	0
ACH-000137	1	1	1	1	1	1	1	1	1	1	0	1	0	0	0	0	0	0
ACH-000308	1	1	1	1	1	1	1	1	1	1	0	1	0	0	0	0	0	0
ACH-000445	1	1	1	1	1	1	1	1	1	1	0	1	0	0	0	0	0	0
ACH-001229	1	1	1	1	1	1	1	1	1	1	0	1	0	0	0	0	0	0
ACH-000144	1	1	1	1	1	1	1	1	1	1	0	1	0	0	0	0	0	0
ACH-000837	1	1	1	1	1	1	1	1	1	1	0	1	0	0	0	0	0	0
ACH-000048	1	1	1	1	1	1	1	1	1	1	0	1	0	0	0	0	0	0
ACH-000463	1	1	1	1	1	1	1	1	1	1	0	1	1	0	0	0	0	0
ACH-000881	1	1	1	1	1	1	1	1	1	1	0	1	0	0	0	0	0	0
ACH-000388	1	1	1	1	1	1	1	1	1	1	0	1	0	0	0	0	0	1
ACH-000147	1	1	1	1	1	1	1	1	1	1	0	1	0	0	0	0	0	0
ACH-000930	1	1	1	1	1	1	1	1	1	1	0	1	0	0	0	0	0	0
ACH-000899	1	1	1	1	1	1	1	1	1	1	0	1	0	0	0	0	0	0
ACH-000366	1	1	1	1	1	1	1	1	1	1	0	1	0	0	0	0	0	0
ACH-001526	1	1	1	1	1	1	1	1	1	1	0	1	0	0	0	0	0	0
ACH-000064	1	1	1	1	1	1	1	1	1	1	0	1	0	0	0	0	0	0
ACH-001329	1	1	1	1	1	1	1	1	1	1	0	1	0	0	0	0	0	0
ACH-000418	1	1	1	1	1	1	1	1	1	1	0	1	0	0	0	0	0	0
ACH-001280	1	1	1	1	1	1	1	1	1	1	0	1	0	0	0	0	0	0
ACH-000861	1	1	1	1	1	1	1	1	1	1	0	1	0	0	0	0	0	0
ACH-000692	1	1	1	1	1	1	1	1	1	1	0	1	0	0	0	0	0	0
ACH-000107	1	1	1	1	1	1	1	1	1	1	0	1	0	0	0	0	0	0
ACH-000133	1	1	1	1	1	1	1	1	1	1	0	1	0	0	0	0	0	0
ACH-000306	1	1	1	1	1	1	1	1	1	1	0	1	0	0	0	0	0	0
ACH-001530	1	1	1	1	1	1	1	1	1	1	0	1	0	0	0	0	0	0
ACH-000651	1	1	1	1	1	1	1	1	1	1	0	1	0	0	0	0	0	0
ACH-000563	1	1	1	1	1	1	1	1	1	1	0	1	0	0	0	0	0	0
ACH-000058	1	1	1	1	1	1	1	1	1	1	0	1	0	0	0	0	0	0
ACH-000345	1	1	1	1	1	1	1	1	1	1	0	1	0	0	0	0	0	0
ACH-000316	1	1	1	1	1	1	1	1	1	1	0	1	0	0	0	0	0	0
ACH-000884	1	1	1	1	1	1	1	1	1	1	0	1	0	0	0	0	0	0
ACH-000289	1	1	1	1	1	1	1	1	1	1	0	1	0	0	0	0	0	0
ACH-001451	1	1	1	1	1	1	1	1	1	1	0	1	0	0	0	0	0	0
ACH-000355	1	1	1	1	1	1	1	1	1	1	0	1	0	0	0	0	0	0
ACH-000962	1	1	1	1	1	1	1	1	1	1	0	1	0	0	0	0	0	0
ACH-000473	1	1	1	1	1	1	1	1	1	1	0	1	0	0	0	0	0	0
ACH-000192	1	1	1	1	1	1	1	1	1	1	0	1	0	0	0	0	0	0
ACH-001624	1	1	1	1	1	1	1	1	1	1	0	1	0	0	0	0	0	0
ACH-001807	1	1	1	1	1	1	1	1	1	1	0	1	1	0	0	0	0	0
ACH-002466	1	1	1	1	1	1	1	1	1	1	0	1	1	0	0	0	0	0
ACH-001344	1	1	1	1	1	1	1	1	1	1	0	1	1	0	0	0	0	0
ACH-000757	1	1	1	1	1	1	1	1	1	1	0	1	0	0	0	0	0	0
ACH-000054	1	1	1	1	1	1	1	1	1	1	0	1	0	0	0	0	0	0
ACH-001318	1	1	1	1	1	1	1	1	1	1	0	0	0	0	0	0	0	0
ACH-000601	1	1	1	1	1	1	1	1	1	1	0	1	0	0	0	0	0	0
ACH-000635	1	1	1	1	1	1	1	1	1	1	0	1	0	0	0	0	0	0
ACH-001857	1	1	1	1	1	1	1	1	1	1	0	1	0	0	0	0	1	0
ACH-000966	1	1	1	1	1	1	1	1	1	1	0	1	0	0	0	0	0	0
ACH-000630	1	1	1	1	1	1	1	1	1	1	0	1	0	0	0	0	0	1
ACH-000225	1	1	1	1	1	1	1	1	1	1	0	0	0	0	0	0	0	0
ACH-000657	1	1	1	1	1	1	1	1	1	1	0	1	0	0	0	0	0	0
ACH-000624	1	1	1	1	1	1	1	1	1	1	0	1	0	0	0	0	0	0
ACH-000699	1	1	1	1	1	1	1	1	1	1	0	1	0	0	0	0	0	1
ACH-000923	1	1	1	1	1	1	1	1	1	1	0	1	0	1	0	0	0	1
ACH-000687	1	1	1	1	1	1	1	1	1	1	0	1	0	0	0	0	1	1
ACH-000044	1	1	1	1	1	1	1	1	1	1	0	0	0	0	0	0	0	1
ACH-000740	1	1	1	1	1	1	1	1	1	1	0	1	0	0	0	0	0	0
ACH-000447	1	1	1	1	1	1	1	1	1	1	0	1	0	0	0	0	0	0
ACH-001416	1	1	1	1	1	1	1	1	1	1	0	1	0	0	0	0	0	0
ACH-000319	1	1	1	1	1	1	1	1	1	1	0	1	0	0	0	0	0	0
ACH-000198	1	1	1	1	1	1	1	1	1	1	0	1	0	0	0	0	0	0
ACH-000280	1	1	1	1	1	1	1	1	1	1	0	1	0	0	0	0	0	0
ACH-000104	1	1	1	1	1	1	1	1	1	1	0	1	0	0	0	0	0	1
ACH-001835	1	1	1	1	1	1	1	1	1	1	0	0	0	0	0	0	0	0
ACH-000892	1	1	1	1	1	1	1	1	1	1	0	1	0	0	0	0	0	0
ACH-000493	1	1	1	1	1	1	1	1	1	1	0	1	0	0	0	0	0	0
ACH-000042	1	1	1	1	1	1	1	1	1	1	0	1	0	0	0	0	0	0
ACH-002045	1	1	1	1	1	1	1	1	1	1	0	1	1	0	0	0	0	0
ACH-000221	1	1	1	1	1	1	1	1	1	1	0	1	0	0	0	0	0	0
ACH-000093	1	1	1	1	1	1	1	1	1	1	0	1	0	0	0	0	0	1
ACH-000477	1	1	1	1	1	1	1	1	1	1	0	1	0	0	0	0	0	0
ACH-000746	1	1	1	1	1	1	1	1	1	1	0	1	0	0	0	0	0	0
ACH-000356	1	1	1	1	1	1	1	1	1	1	0	1	0	0	0	0	0	0
ACH-000457	1	1	1	1	1	1	1	1	1	1	0	1	0	0	0	0	0	0
ACH-000904	1	1	1	1	1	1	1	1	1	1	0	1	0	0	0	0	0	0
ACH-000244	1	1	1	1	1	1	1	1	1	1	0	1	0	0	0	0	0	0
ACH-000610	1	1	1	1	1	1	1	1	1	1	0	1	0	0	0	0	0	0
ACH-000081	1	1	1	1	1	1	1	1	1	1	0	1	0	0	0	0	0	0
ACH-000255	1	1	1	1	1	1	1	1	1	1	0	1	0	0	0	0	0	0
ACH-001038	1	1	1	1	1	1	1	1	1	1	0	1	0	0	0	0	0	0
ACH-000352	1	1	1	1	1	1	1	1	1	1	0	1	0	0	0	0	0	0
ACH-002016	1	1	1	1	1	1	1	1	1	1	0	1	1	0	0	0	0	0
ACH-000416	1	1	1	1	1	1	1	1	1	1	0	1	0	0	0	0	0	0
ACH-000752	1	1	1	1	1	1	1	1	1	1	0	1	0	0	0	0	0	0
ACH-000862	1	1	1	1	1	1	1	1	1	1	0	1	0	0	0	0	0	1
ACH-000236	1	1	1	1	1	1	1	1	1	1	0	0	0	0	0	0	0	1
ACH-000401	1	1	1	1	1	1	1	1	1	1	0	1	0	0	0	0	0	0
ACH-000731	1	1	1	1	1	1	1	1	1	1	0	1	0	0	0	0	0	0
ACH-000875	1	1	1	1	1	1	1	1	1	1	0	1	0	0	0	0	0	0
ACH-000626	1	1	1	1	1	1	1	1	1	1	0	1	0	0	0	0	0	0
ACH-000593	1	1	1	1	1	1	1	1	1	1	0	1	0	0	0	0	0	0
ACH-000182	1	1	1	1	1	1	1	1	1	1	0	1	0	0	0	0	0	0
ACH-000442	1	1	1	1	1	1	1	1	1	1	0	1	0	0	0	0	0	0
ACH-000159	1	1	1	1	1	1	1	1	1	1	0	1	0	0	0	0	0	0
ACH-000907	1	1	1	1	1	1	1	1	1	1	0	1	0	0	0	0	0	1
ACH-000191	1	1	1	1	1	1	1	1	1	1	0	1	0	0	0	0	0	0
ACH-000205	1	1	1	1	1	1	1	1	1	1	0	1	0	0	0	0	0	1
ACH-000103	1	1	1	1	1	1	1	1	1	1	0	1	0	0	0	0	0	0
ACH-000739	1	1	1	1	1	1	1	1	1	1	0	0	0	0	0	0	0	0
ACH-001558	1	1	1	1	1	1	1	1	1	1	0	1	0	0	0	0	0	0
ACH-000206	1	1	1	1	1	1	1	1	1	1	0	1	1	0	0	0	1	0
ACH-000841	1	1	1	1	1	1	1	1	1	1	0	1	0	0	0	0	0	0
ACH-000615	1	1	1	1	1	1	1	1	1	1	0	1	0	0	0	0	0	0
ACH-001613	1	1	1	1	1	1	1	1	1	1	0	1	0	0	0	0	0	1
ACH-001608	1	1	1	1	1	1	1	1	1	1	0	1	0	0	0	0	0	1
ACH-000801	1	1	1	1	1	1	1	1	1	1	0	1	0	0	0	0	0	0
ACH-000539	1	1	1	1	1	1	1	1	1	1	0	1	0	0	0	0	0	1
ACH-000464	1	1	1	1	1	1	1	1	1	1	0	1	0	0	0	0	0	0
ACH-000622	1	1	1	1	1	1	1	1	1	1	0	1	0	0	0	0	0	0
ACH-000452	1	1	1	1	1	1	1	1	1	1	0	1	0	0	0	0	0	0
ACH-001390	1	1	1	1	1	1	1	1	1	1	0	1	0	0	0	0	0	0
ACH-001401	1	1	1	1	1	1	1	1	1	1	0	1	0	0	0	0	1	0
ACH-000365	1	1	1	1	1	1	1	1	1	1	0	1	0	0	0	0	1	0
ACH-001431	1	1	1	1	1	1	1	1	1	1	0	1	0	0	0	0	0	0
ACH-000475	1	1	1	1	1	1	1	1	1	1	0	0	0	0	0	0	0	0
ACH-000860	1	1	1	1	1	1	1	1	1	1	0	1	0	0	0	0	0	0
ACH-000074	1	1	1	1	1	1	1	1	1	1	0	1	0	0	0	0	0	0
ACH-000377	1	1	1	1	1	1	1	1	1	1	0	1	0	0	0	0	0	0
ACH-001562	1	1	1	1	1	1	1	1	1	1	0	1	0	0	0	0	0	0
ACH-002475	1	1	1	1	1	1	1	1	1	1	0	1	0	0	0	0	0	0
ACH-000259	1	1	1	1	1	1	1	1	1	1	0	1	0	0	0	0	0	0
ACH-001388	1	1	1	1	1	1	1	1	1	1	0	1	0	0	0	0	0	1
ACH-001410	1	1	1	1	1	1	1	1	1	1	0	1	0	0	0	0	0	0
ACH-002025	1	1	1	1	1	1	1	1	1	1	0	0	0	0	0	0	0	0
ACH-000720	1	1	1	1	1	1	1	1	1	1	0	1	0	0	0	0	0	0
ACH-000095	1	1	1	1	1	1	1	1	1	1	0	1	0	0	0	0	0	0
ACH-001345	1	1	1	1	1	1	1	1	1	1	0	1	0	0	0	0	0	1
ACH-000558	1	1	1	1	1	1	1	1	1	1	0	1	0	0	0	0	0	1
ACH-000664	1	1	1	1	1	1	1	1	1	1	0	1	0	0	0	0	0	1
ACH-000177	1	1	1	1	1	1	1	1	1	1	0	0	0	0	0	0	0	0
ACH-000335	1	1	1	1	1	1	1	1	1	1	0	1	0	0	0	0	0	0
ACH-000940	1	1	1	1	1	1	1	1	1	1	0	1	0	0	0	0	1	0
ACH-000631	1	1	1	1	1	1	1	1	1	1	0	1	0	0	0	0	0	0
ACH-000207	1	1	1	1	1	1	1	1	1	1	0	1	0	0	0	0	0	0
ACH-000764	1	1	1	1	1	1	1	1	1	1	0	1	0	0	0	0	1	0
ACH-000995	1	1	1	1	1	1	1	1	1	1	0	1	0	0	0	0	0	0
ACH-000373	1	1	1	1	1	1	1	1	1	1	0	1	0	0	0	0	0	0
ACH-000953	1	1	1	1	1	1	1	1	1	1	0	1	1	0	0	0	0	0
ACH-000709	1	1	1	1	1	1	1	1	1	1	0	1	0	0	0	0	0	0
ACH-000846	1	1	1	1	1	1	1	1	1	1	0	1	0	0	0	0	0	0
ACH-001702	1	1	1	1	1	1	1	1	1	1	0	1	0	0	0	0	0	0
ACH-000333	1	1	1	1	1	1	1	1	1	1	0	1	0	0	0	0	0	0
ACH-002059	1	1	1	1	1	1	1	1	1	1	0	1	0	1	0	0	0	0
ACH-000929	1	1	1	1	1	1	1	1	1	1	0	1	0	0	0	0	0	0
ACH-001395	1	1	1	1	1	1	1	1	1	1	0	1	0	0	0	0	0	0
ACH-000948	1	1	1	1	1	1	1	1	1	1	0	0	0	0	0	0	0	1
ACH-002015	1	1	1	1	1	1	1	1	1	1	0	1	0	0	0	0	0	0
ACH-000981	1	1	1	1	1	1	1	1	1	1	0	1	0	0	0	0	0	0
ACH-000617	1	1	1	1	1	1	1	1	1	1	0	1	0	0	0	0	0	0
ACH-000311	1	1	1	1	1	1	1	1	1	1	0	0	0	0	0	0	0	0
ACH-001210	1	1	1	1	1	1	1	1	1	1	0	1	0	0	0	0	1	0
ACH-001834	1	1	1	1	1	1	1	1	1	1	0	1	0	0	0	0	0	0
ACH-000390	1	1	1	1	1	1	1	1	1	1	0	1	0	0	0	0	0	0
ACH-000468	1	1	1	1	1	1	1	1	1	1	0	1	0	0	0	0	0	0
ACH-001061	1	1	1	1	1	1	1	1	1	1	0	0	0	0	0	0	0	1
ACH-000077	1	1	1	1	1	1	1	1	1	1	0	1	1	0	0	0	0	0
ACH-000456	1	1	1	1	1	1	1	1	1	1	0	1	0	0	0	0	0	0
ACH-000496	1	1	1	1	1	1	1	1	1	1	0	1	0	0	0	0	0	0
ACH-002512	1	1	1	1	1	1	1	1	1	1	0	1	0	0	0	0	0	0
ACH-000062	1	1	1	1	1	1	1	1	1	1	0	1	0	0	0	0	0	0
ACH-002464	1	1	1	1	1	1	1	1	1	1	0	1	1	0	0	0	0	0
ACH-000088	1	1	1	1	1	1	1	1	1	1	0	1	0	0	0	0	0	0
ACH-000536	1	1	1	1	1	1	1	1	1	1	0	1	0	0	0	0	0	0
ACH-000071	1	1	1	1	1	1	1	1	1	1	0	1	0	0	0	0	1	0
ACH-002004	1	1	1	1	1	1	1	1	1	1	0	1	0	0	0	0	1	0
ACH-000878	1	1	1	1	1	1	1	1	1	1	0	0	0	0	0	0	0	0
ACH-001380	1	1	1	1	1	1	1	1	1	1	0	1	0	0	0	0	0	0
ACH-000385	1	1	1	1	1	1	1	1	1	1	0	1	0	0	0	0	0	1
ACH-000412	1	1	1	1	1	1	1	1	1	1	0	1	0	0	0	0	0	0
ACH-000427	1	1	1	1	1	1	1	1	1	1	0	1	0	0	0	0	0	1
ACH-000938	1	1	1	1	1	1	1	1	1	1	0	1	0	0	0	0	0	0
ACH-000462	1	1	1	1	1	1	1	1	1	1	0	1	0	0	0	0	0	1
ACH-000939	1	1	1	1	1	1	1	1	1	1	0	1	0	0	0	0	0	0
ACH-000325	1	1	1	1	1	1	1	1	1	0	0	1	0	0	0	0	0	1
ACH-000515	1	1	1	1	1	1	1	1	1	1	0	1	0	0	0	0	0	0
ACH-001033	1	1	1	1	1	1	1	1	1	1	0	1	0	0	0	0	0	0
ACH-000919	1	1	1	1	1	1	1	1	1	1	0	1	1	0	0	0	1	1
ACH-000863	1	1	1	1	1	1	1	1	1	1	0	1	0	0	0	0	0	0
ACH-000642	1	1	1	1	1	1	1	1	1	1	0	1	0	0	0	0	0	0
ACH-000581	1	1	1	1	1	1	1	1	1	1	0	1	0	0	0	0	0	0
ACH-001050	1	1	1	1	1	1	1	1	1	1	0	1	0	0	0	0	0	0
ACH-001818	1	1	1	1	1	1	1	1	1	1	0	1	0	0	0	0	0	0
ACH-001384	1	1	1	1	1	1	1	1	1	1	0	1	0	0	0	0	0	0
ACH-000797	1	1	1	1	1	1	1	1	1	1	0	1	0	0	0	0	0	0
ACH-000220	1	1	1	1	1	1	1	1	1	1	0	1	0	0	0	0	0	1
ACH-000827	1	1	1	1	1	1	1	1	1	1	0	1	0	0	0	0	1	0
ACH-000961	1	1	1	1	1	1	1	1	1	1	0	1	0	0	0	0	0	0
ACH-000778	1	1	1	1	1	1	1	1	1	1	0	1	0	0	0	0	0	0
ACH-000825	1	1	1	1	1	1	1	1	1	1	0	1	0	0	0	0	1	0
ACH-000743	1	1	1	1	1	1	1	1	1	1	0	0	0	0	0	0	0	0
ACH-000190	1	1	1	1	1	1	1	1	1	1	0	1	0	0	0	0	0	0
ACH-001819	1	1	1	1	1	1	1	1	1	1	0	1	0	0	0	0	0	0
ACH-000157	1	1	1	1	1	1	1	1	1	1	0	1	0	0	0	0	0	0
ACH-001786	1	1	1	1	1	1	1	1	1	1	0	1	1	0	0	0	1	0
ACH-000253	1	1	1	1	1	1	1	1	1	1	0	1	0	0	0	0	0	1
ACH-001376	1	1	1	1	1	1	1	1	1	1	0	1	0	0	0	0	0	0
ACH-000958	1	1	1	1	1	1	1	1	1	0	0	1	0	0	0	0	0	1
ACH-000228	1	1	1	1	1	1	1	1	1	1	0	1	0	0	0	0	0	0
ACH-000266	1	1	1	1	1	1	1	1	1	1	0	1	0	0	0	0	0	0
ACH-001750	1	1	1	1	1	1	1	1	1	1	0	1	0	0	0	0	0	0
ACH-000174	1	1	1	1	1	1	1	1	1	1	0	1	0	0	0	0	0	0
ACH-000245	1	1	1	1	1	1	1	1	1	1	0	1	0	0	0	0	1	1
ACH-001279	1	1	1	1	1	1	1	1	1	1	0	1	0	0	0	0	0	0
ACH-000620	1	1	1	1	1	1	1	1	1	1	0	1	0	0	0	0	0	0
ACH-000813	1	1	1	1	1	1	1	1	1	1	0	1	0	0	0	0	0	0
ACH-001513	1	1	1	1	1	1	1	1	1	1	0	1	1	0	0	0	0	0
ACH-000168	1	1	1	1	1	1	1	1	1	1	0	1	0	0	0	0	0	1
ACH-000257	1	1	1	1	1	1	1	1	1	1	0	0	0	0	0	0	0	0
ACH-000211	1	1	1	1	1	1	1	1	1	1	0	1	0	0	0	0	0	0
ACH-000283	1	1	1	1	1	1	1	1	1	1	0	1	1	0	0	0	0	0
ACH-002041	1	1	1	1	1	1	1	1	1	1	0	1	0	0	0	0	0	0
ACH-000987	1	1	1	1	1	1	1	1	1	1	0	1	0	0	0	0	0	0
ACH-000682	1	1	1	1	1	1	1	1	1	1	0	1	0	0	0	0	0	0
ACH-000073	1	1	1	1	1	1	1	1	1	1	0	1	0	0	0	0	0	0
ACH-000212	1	1	1	1	1	1	1	1	1	1	0	1	0	0	0	0	0	0
ACH-000096	1	1	1	1	1	1	1	1	1	1	0	1	0	0	0	0	0	0
ACH-001433	1	1	1	1	1	1	1	1	1	1	0	1	0	0	0	0	1	0
ACH-000063	1	1	1	1	1	1	1	1	1	1	0	1	0	0	0	0	0	0
ACH-001999	1	1	1	1	1	1	1	1	1	1	0	1	0	0	0	0	0	1
ACH-000776	1	1	1	1	1	1	1	1	1	1	0	1	0	0	0	0	0	0
ACH-000521	1	1	1	1	1	1	1	1	1	1	0	1	0	0	0	0	0	0
ACH-000025	1	1	1	1	1	1	1	1	1	1	0	1	0	0	0	0	0	0
ACH-000591	1	1	1	1	1	1	1	1	1	1	0	1	0	0	0	0	0	0
ACH-001716	1	1	1	1	1	1	1	1	1	1	0	1	0	0	0	0	0	0
ACH-000833	1	1	1	1	1	1	1	1	1	1	0	1	0	0	0	0	0	1
ACH-001628	1	1	1	1	1	1	1	1	1	1	0	1	0	0	0	0	0	0
ACH-000398	1	1	1	1	1	1	1	1	1	1	0	1	0	0	0	0	0	0
ACH-000274	1	1	1	1	1	1	1	1	1	1	0	1	0	0	0	0	0	0
ACH-001370	1	1	1	1	1	1	1	1	1	1	0	1	0	0	0	0	0	0
ACH-000029	1	1	1	1	1	1	1	1	1	1	0	1	0	0	0	0	0	0
ACH-001849	1	1	1	1	1	1	1	1	1	1	0	1	0	0	0	0	0	1
ACH-000644	1	1	1	1	1	1	1	1	1	1	0	1	0	0	0	0	0	0
ACH-001422	1	1	1	1	1	1	1	1	1	1	0	1	0	0	0	0	0	0
ACH-000588	1	1	1	1	1	1	1	1	1	1	0	1	0	0	0	0	0	0
ACH-000849	1	1	1	1	1	1	1	1	1	1	0	1	0	0	0	0	0	0
ACH-000219	1	1	1	1	1	1	1	1	1	1	0	1	0	0	0	0	0	0
ACH-000150	1	1	1	1	1	1	1	1	1	1	0	1	0	0	0	0	0	0
ACH-001845	1	1	1	1	1	1	1	1	1	1	0	1	0	0	0	0	0	0
ACH-000384	1	1	1	1	1	1	1	1	1	1	0	1	0	0	0	0	0	0
ACH-001053	1	1	1	1	1	1	1	1	1	1	0	1	0	0	0	0	0	0
ACH-001274	1	1	1	1	1	1	1	1	1	1	0	1	0	0	0	0	0	0
ACH-000091	1	1	1	1	1	1	1	1	1	1	0	1	0	0	0	0	0	0
ACH-001634	1	1	1	1	1	1	1	1	1	1	0	0	0	0	0	0	1	0
ACH-000495	1	1	1	1	1	1	1	1	1	1	0	1	0	0	0	0	0	0
ACH-000911	1	1	1	1	1	1	1	1	1	1	0	1	0	0	0	0	0	1
ACH-000013	1	1	1	1	1	1	1	1	1	1	0	1	0	0	0	0	0	0
ACH-000777	1	1	1	1	1	1	1	1	1	1	0	1	0	0	0	0	0	0
ACH-001765	1	1	1	1	1	1	1	1	1	1	0	1	0	0	0	0	0	0
ACH-000312	1	1	1	1	1	1	1	1	1	1	0	1	0	0	0	0	0	0
ACH-000085	1	1	1	1	1	1	1	1	1	1	0	1	0	0	0	0	0	0
ACH-000436	1	1	1	1	1	1	1	1	1	1	0	1	0	0	0	0	0	0
ACH-000869	1	1	1	1	1	1	1	1	1	1	0	1	0	0	0	0	0	0
ACH-000267	1	1	1	1	1	1	1	1	1	1	0	0	0	0	0	0	0	1
ACH-000489	1	1	1	1	1	1	1	1	1	1	0	1	0	0	0	0	0	0
ACH-000431	1	1	1	1	1	1	1	1	1	1	0	1	0	0	0	0	0	0
ACH-000152	1	1	1	1	1	1	1	1	1	1	0	1	0	0	0	0	0	0
ACH-000909	1	1	1	1	1	1	1	1	1	1	0	1	0	0	0	0	0	0
ACH-000534	1	1	1	1	1	1	1	1	1	1	0	1	0	0	0	0	0	0
ACH-000582	1	1	1	1	1	1	1	1	1	1	0	1	0	0	0	0	1	0
ACH-000460	1	1	1	1	1	1	1	1	1	1	0	1	0	0	0	0	0	0
ACH-000443	1	1	1	1	1	1	1	1	1	1	0	1	0	0	0	0	0	0
ACH-001570	1	1	1	1	1	1	1	1	1	1	0	1	0	0	0	0	0	0
ACH-000986	1	1	1	1	1	1	1	1	1	1	0	1	0	0	0	0	0	1
ACH-001335	1	1	1	1	1	1	1	1	1	1	0	1	0	0	0	0	0	0
ACH-000023	1	1	1	1	1	1	1	1	1	1	0	1	0	0	0	0	0	0
ACH-002062	1	1	1	1	1	1	1	1	1	1	0	0	0	0	0	0	0	1
ACH-002462	1	1	1	1	1	1	1	1	1	1	0	1	1	0	0	0	0	0
ACH-000151	1	1	1	1	1	1	1	1	1	1	0	1	0	0	0	0	0	0
ACH-001277	1	1	1	1	1	1	1	1	1	1	0	1	0	0	0	0	0	0
ACH-000607	1	1	1	1	1	1	1	1	1	1	0	1	0	0	0	0	1	0
ACH-000703	1	1	1	1	1	1	1	1	1	1	0	1	0	0	0	0	0	0
ACH-001211	1	1	1	1	1	1	1	1	1	1	0	1	0	0	0	0	1	0
ACH-001511	1	1	1	1	1	1	1	1	1	1	0	1	0	0	0	0	0	0
ACH-000113	1	1	1	1	1	1	1	1	1	1	0	1	1	0	0	0	0	1
ACH-000337	1	1	1	1	1	1	1	1	1	1	0	1	0	0	0	0	0	0
ACH-000598	1	1	1	1	1	1	1	1	1	1	0	1	0	0	0	0	1	1
ACH-000057	1	1	1	1	1	1	1	1	1	1	0	1	0	0	0	0	1	1
ACH-000281	1	1	1	1	1	1	1	1	1	1	0	1	0	0	0	0	0	0
ACH-000321	1	1	1	1	1	1	1	1	1	1	0	1	0	0	0	0	0	0
ACH-000985	1	1	1	1	1	1	1	1	1	1	0	1	0	0	0	0	0	1
ACH-000444	1	1	1	1	1	1	1	1	1	1	0	1	0	0	0	0	0	0
ACH-000347	1	1	1	1	1	1	1	1	1	1	0	1	0	0	0	0	0	0
ACH-001399	1	1	1	1	1	1	1	1	1	1	0	0	0	0	0	0	0	0
ACH-001097	1	1	1	1	1	1	1	1	1	1	0	1	0	0	0	0	0	1
ACH-000127	1	1	1	1	1	1	1	1	1	1	0	1	0	0	0	0	0	0
ACH-001961	1	1	1	1	1	1	1	1	1	1	0	1	0	0	0	0	0	0
ACH-001796	1	1	1	1	1	1	1	1	1	1	0	1	0	0	0	0	0	1
ACH-000307	1	1	1	1	1	1	1	1	1	1	0	1	0	0	0	0	0	0
ACH-001030	1	1	1	1	1	1	1	1	1	1	0	1	0	0	0	0	0	0
ACH-000595	1	1	1	1	1	1	1	1	1	1	0	1	0	0	0	0	0	0
ACH-001540	1	1	1	1	1	1	1	1	1	1	0	1	0	0	0	0	1	1
ACH-000298	1	1	1	1	1	1	1	1	1	1	0	0	0	0	0	0	0	0
ACH-000771	1	1	1	1	1	1	1	1	1	1	0	1	0	0	0	0	0	0
ACH-000500	1	1	1	1	1	1	1	1	1	1	0	1	0	0	0	0	0	0
ACH-000353	1	1	1	1	1	1	1	1	1	1	0	1	0	0	0	0	0	0
ACH-000363	1	1	1	1	1	1	1	1	1	1	0	1	0	0	0	0	0	0
ACH-000350	1	1	1	1	1	1	1	1	1	1	0	1	0	0	0	0	0	1
ACH-000053	1	1	1	1	1	1	1	1	1	1	0	1	0	1	0	0	0	1
ACH-001543	1	1	1	1	1	1	1	1	1	1	0	1	0	0	0	0	0	0
ACH-000246	1	1	1	1	1	1	1	1	1	1	0	1	0	0	0	0	0	0
ACH-000663	1	1	1	1	1	1	1	1	1	1	0	1	0	0	0	0	0	0
ACH-000346	1	1	1	1	1	1	1	1	1	1	0	1	0	0	0	0	0	1
ACH-001741	1	1	1	1	1	1	1	1	1	1	0	1	0	0	0	0	0	0
ACH-000970	1	1	1	1	1	1	1	1	1	1	0	1	0	0	0	0	0	1
ACH-001333	1	1	1	1	1	1	1	1	1	1	0	1	0	0	0	0	0	0
ACH-000794	1	1	1	1	1	1	1	1	1	1	0	1	0	0	0	0	0	0
ACH-000039	1	1	1	1	1	1	1	1	1	1	0	1	0	0	0	0	0	0
ACH-000471	1	1	1	1	1	1	1	1	1	1	0	1	0	0	0	0	0	0
ACH-000850	1	1	1	1	1	1	1	1	1	1	0	1	0	0	0	0	0	0
ACH-000291	1	1	1	1	1	1	1	1	1	1	0	1	0	0	0	0	0	0
ACH-001453	1	1	1	1	1	1	1	1	1	1	0	1	0	0	0	0	0	0
ACH-001458	1	1	1	1	1	1	1	1	1	1	0	0	0	0	0	0	0	0
ACH-000886	1	1	1	1	1	1	1	1	1	1	0	1	0	0	0	0	0	0
ACH-000888	1	1	1	1	1	1	1	1	1	1	0	1	0	0	0	0	0	0
ACH-000659	1	1	1	1	1	1	1	1	1	1	0	1	0	0	0	0	0	0
ACH-000030	1	1	1	1	1	1	1	1	1	1	0	1	0	0	0	0	0	0
ACH-001201	1	1	1	1	1	1	1	1	1	1	0	1	0	0	0	0	0	0
ACH-000271	1	1	1	1	1	1	1	1	1	1	0	1	0	0	0	0	1	0
ACH-000549	1	1	1	1	1	1	1	1	1	1	0	1	0	0	0	0	0	0
ACH-001212	1	1	1	1	1	1	1	1	1	1	0	1	0	0	0	0	1	0
ACH-000555	1	1	1	1	1	1	1	1	1	1	0	1	0	0	0	0	1	0
ACH-000478	1	1	1	1	1	1	1	1	1	1	0	1	0	0	0	0	0	0
ACH-000775	1	1	1	1	1	1	1	1	1	1	0	0	0	0	0	0	0	0
ACH-000038	1	1	1	1	1	1	1	1	1	1	0	0	0	0	0	0	0	1
ACH-001109	1	1	1	1	1	1	1	1	1	1	0	1	0	0	0	0	1	0
ACH-001442	1	1	1	1	1	1	1	1	1	1	0	1	0	0	0	0	0	0
ACH-000559	1	1	1	1	1	1	1	1	1	1	0	1	0	0	0	0	0	0
ACH-000510	1	1	1	1	1	1	1	1	1	1	0	1	0	0	0	0	0	0
ACH-002065	1	1	1	1	1	1	1	1	1	1	0	1	0	0	0	0	0	0
ACH-000676	1	1	1	1	1	1	1	1	1	1	0	1	0	0	0	0	0	0
ACH-000844	1	1	1	1	1	1	1	1	1	1	0	0	0	0	0	0	0	0
ACH-000925	1	1	1	1	1	1	1	1	1	1	0	1	0	0	0	0	0	0
ACH-000272	1	1	1	1	1	1	1	1	1	1	0	1	0	0	0	0	0	0
ACH-001035	1	1	1	1	1	1	1	1	1	1	0	1	0	0	0	0	0	0
ACH-000513	1	1	1	1	1	1	1	1	1	1	0	1	0	0	0	0	0	0
ACH-001059	1	1	1	1	1	1	1	1	1	1	0	1	0	0	0	0	1	0
ACH-000959	1	1	1	1	1	1	1	1	1	1	0	1	0	0	0	0	0	0
ACH-000169	1	1	1	1	1	1	1	1	1	1	0	1	0	0	0	0	0	0
ACH-001402	1	1	1	1	1	1	1	1	1	1	0	1	0	0	0	0	0	0
ACH-000796	1	1	1	1	1	1	1	1	1	1	0	1	0	0	0	0	0	0
ACH-000143	1	1	1	1	1	1	1	1	1	1	0	1	0	0	0	0	0	0
ACH-000067	1	1	1	1	1	1	1	1	1	1	0	1	0	0	0	0	0	0
ACH-000640	1	1	1	1	1	1	1	1	1	1	0	1	0	0	0	0	0	0
ACH-001674	1	1	1	1	1	1	1	1	1	1	0	1	0	0	0	0	0	0
ACH-001698	1	1	1	1	1	1	1	1	1	1	0	1	0	0	0	0	0	1
ACH-002002	1	1	1	1	1	1	1	1	1	1	0	0	0	0	0	0	0	0
ACH-002011	1	1	1	1	1	1	1	1	1	1	0	1	0	0	0	0	0	0
ACH-000967	1	1	1	1	1	1	1	1	1	1	0	0	0	0	0	0	0	0
ACH-000469	1	1	1	1	1	1	1	1	1	1	0	1	0	0	0	0	0	0
ACH-001353	1	1	1	1	1	1	1	1	1	1	0	1	0	0	0	0	0	0
ACH-001574	1	1	1	1	1	1	1	1	1	1	0	1	0	0	0	0	0	0
ACH-000097	1	1	1	1	1	1	1	1	1	1	0	1	0	0	0	0	0	0
ACH-000256	1	1	1	1	1	1	1	1	1	1	0	1	0	0	0	0	0	0
ACH-000977	1	1	1	1	1	1	1	1	1	1	0	1	0	0	0	0	0	0
ACH-000972	1	1	1	1	1	1	1	1	1	1	0	1	0	0	0	0	0	0
ACH-001367	1	1	1	1	1	1	1	1	1	1	0	1	0	0	0	0	0	0
ACH-000382	1	1	1	1	1	1	1	1	1	1	0	1	0	0	0	0	0	0
ACH-000579	1	1	1	1	1	1	1	1	1	1	0	1	0	0	0	0	0	0
ACH-001532	1	1	1	1	1	1	1	1	1	1	0	1	0	0	0	0	1	0
ACH-000695	1	1	1	1	1	1	1	1	1	1	0	1	0	0	0	0	0	0
ACH-001795	1	1	1	1	1	1	1	1	1	1	0	1	0	0	0	0	0	0
ACH-001510	1	1	1	1	1	1	1	1	1	1	0	1	0	0	0	0	0	0
ACH-000502	1	1	1	1	1	1	1	1	1	1	0	1	0	0	0	0	0	1
ACH-000183	1	1	1	1	1	1	1	1	1	1	0	1	0	0	0	0	1	0
ACH-000408	1	1	1	1	1	1	1	1	1	1	0	1	0	0	0	0	0	0
ACH-001496	1	1	1	1	1	1	1	1	1	1	0	1	0	0	0	0	0	0
ACH-000788	1	1	1	1	1	1	1	1	1	1	0	1	0	0	0	0	0	0
ACH-001622	1	1	1	1	1	1	1	1	1	1	0	1	0	0	0	0	0	0
ACH-000466	1	1	1	1	1	1	1	1	1	1	0	1	0	0	0	0	0	0
ACH-001560	1	1	1	1	1	1	1	1	1	1	0	1	0	0	0	0	0	1
ACH-000005	1	1	1	1	1	1	1	1	1	1	0	1	0	0	0	0	0	0
ACH-001687	1	1	1	1	1	1	1	1	1	1	0	1	0	0	0	0	0	1
ACH-001151	1	1	1	1	1	1	1	1	1	1	0	1	0	0	0	0	0	0
ACH-000701	1	1	1	1	1	1	1	1	1	1	0	1	0	0	0	0	0	0
ACH-000542	1	1	1	1	1	1	1	1	1	1	0	1	0	0	0	0	0	0
ACH-000126	1	1	1	1	1	1	1	1	1	1	0	1	0	0	0	0	0	1
ACH-001685	1	1	1	1	1	1	1	1	1	1	0	1	0	0	0	0	1	0
ACH-000933	1	1	1	1	1	1	1	1	1	1	0	1	0	0	0	0	0	0
ACH-000068	1	1	1	1	1	1	1	1	1	1	0	0	0	0	0	0	0	0
ACH-000015	1	1	1	1	1	1	1	1	1	1	0	1	0	0	0	0	0	0
ACH-001111	1	1	1	1	1	1	1	1	1	1	0	1	0	1	0	0	0	1
ACH-000487	1	1	1	1	1	1	1	1	1	1	0	1	0	0	0	0	0	0
ACH-000122	1	1	1	1	1	1	1	1	1	1	0	1	0	0	0	0	0	0
ACH-000288	1	1	1	1	1	1	1	1	1	1	0	1	0	0	0	0	0	0
ACH-001820	1	1	1	1	1	1	1	1	1	1	0	1	0	0	0	0	0	0
ACH-000782	1	1	1	1	1	1	1	1	1	1	0	1	1	0	0	0	0	0
ACH-001632	1	1	1	1	1	1	1	1	1	1	0	1	0	0	0	0	0	0
ACH-000357	1	1	1	1	1	1	1	1	1	1	0	1	0	0	0	0	0	0
ACH-000079	1	1	1	1	1	1	1	1	1	1	0	1	0	0	0	0	0	0
ACH-001031	1	1	1	1	1	1	1	1	1	1	0	1	0	0	0	0	0	0
ACH-001048	1	1	1	1	1	1	1	1	1	1	0	1	0	0	0	0	0	0
ACH-000453	1	1	1	1	1	1	1	1	1	1	0	1	0	0	0	0	0	1
ACH-000791	1	1	1	1	1	1	1	1	1	1	0	1	0	0	0	0	0	0
ACH-000567	1	1	1	1	1	1	1	1	1	1	0	1	0	0	0	0	0	0
ACH-001391	1	1	1	1	1	1	1	1	1	1	0	1	1	0	0	0	0	0
ACH-001075	1	1	1	1	1	1	1	1	1	1	0	1	0	0	0	0	0	1
ACH-000105	1	1	1	1	1	1	1	1	1	1	0	1	0	0	0	0	0	1
ACH-000557	1	1	1	1	1	1	1	1	1	1	0	1	0	0	0	0	0	0
ACH-000175	1	1	1	1	1	1	1	1	1	1	0	1	0	0	0	0	0	0
ACH-001356	1	1	1	1	1	1	1	1	1	1	0	1	0	0	0	0	0	0
ACH-001844	1	1	1	1	1	1	1	1	1	1	0	1	0	0	0	0	0	0
ACH-001346	1	1	1	1	1	1	1	1	1	1	0	1	0	0	0	0	0	0
ACH-000885	1	1	1	1	1	1	1	1	1	1	0	1	0	0	0	0	0	0
ACH-000900	1	1	1	1	1	1	1	1	1	1	0	1	0	0	0	0	0	0
ACH-000666	1	1	1	1	1	1	1	1	1	1	0	0	0	0	0	0	0	0
ACH-000217	1	1	1	1	1	1	1	1	1	1	1	1	0	0	0	0	0	0
ACH-000872	1	1	1	1	1	1	1	1	1	1	0	0	0	0	0	0	0	0
ACH-001638	1	1	1	1	1	1	1	1	1	1	0	1	0	0	0	0	0	1
ACH-001228	1	1	1	1	1	1	1	1	1	1	0	1	0	0	0	0	0	0
ACH-000181	1	1	1	1	1	1	1	1	1	1	0	1	0	0	0	0	0	1
ACH-000115	1	1	1	1	1	1	1	1	1	1	0	1	0	0	0	0	0	0
ACH-000130	1	1	1	1	1	1	1	1	1	1	0	1	0	0	0	0	0	1
ACH-000121	1	1	1	1	1	1	1	1	1	1	0	1	0	0	0	0	0	0
ACH-001711	1	1	1	1	1	1	1	1	1	1	0	1	0	0	0	0	0	0
ACH-000934	1	1	1	1	1	1	1	1	1	1	0	1	0	0	0	0	0	0
ACH-000996	1	1	1	1	1	1	1	1	1	1	0	1	0	0	0	0	0	0
ACH-001529	1	1	1	1	1	1	1	1	1	1	0	1	0	0	0	0	0	1
ACH-001743	1	1	1	1	1	1	1	1	1	1	0	1	0	0	0	0	0	0
ACH-000320	1	1	1	1	1	1	1	1	1	1	0	1	0	0	0	0	0	0
ACH-000505	1	1	1	1	1	1	1	1	1	1	0	1	0	0	0	0	0	0
ACH-000781	1	1	1	1	1	1	1	1	1	1	0	0	0	0	0	0	0	0
ACH-000059	1	1	1	1	1	1	1	1	1	1	0	1	1	0	0	0	0	0
ACH-000920	1	1	1	1	1	1	1	1	1	1	0	1	0	0	0	0	0	1
ACH-000294	1	1	1	1	1	1	1	1	1	1	0	1	0	0	0	0	0	0
ACH-000422	1	1	1	1	1	1	1	1	1	1	0	1	0	0	0	0	0	0
ACH-000200	1	1	1	1	1	1	1	1	1	1	0	1	0	0	0	0	0	1
ACH-000046	1	1	1	1	1	1	1	1	1	1	0	1	0	0	0	0	0	0
ACH-000968	1	1	1	1	1	1	1	1	1	1	0	1	0	0	0	0	0	0
ACH-000830	1	1	1	1	1	1	1	1	1	1	0	0	0	0	0	0	0	0
ACH-000114	1	1	1	1	1	1	1	1	1	1	0	0	0	0	0	0	0	0
ACH-000402	1	1	1	1	1	1	1	1	1	1	0	1	1	0	0	0	1	0
ACH-000036	1	1	1	1	1	1	1	1	1	1	0	1	0	0	0	0	1	0
ACH-000973	1	1	1	1	1	1	1	1	1	1	0	1	0	0	0	0	0	0
ACH-001128	1	1	1	1	1	1	1	1	1	1	0	1	0	0	0	0	1	0
ACH-000750	1	1	1	1	1	1	1	1	1	1	0	1	0	0	0	0	1	0
ACH-000285	1	1	1	1	1	1	1	1	1	1	0	1	0	0	0	0	0	1
ACH-001858	1	1	1	1	1	1	1	1	1	1	0	1	0	0	0	0	0	0
ACH-001997	1	1	1	1	1	1	1	1	1	1	0	1	0	0	0	0	0	1
ACH-000052	1	1	1	1	1	1	1	1	1	1	0	1	0	0	0	0	0	0
