# Supplementary material for: A network-based approach to integrate nutrient microenvironment in the prediction of synthetic lethality in cancer metabolism
Source: PLoS Comput Biol. 2022 Mar 14;18(3):e1009395. doi: 10.1371/journal.pcbi.1009395 (PMC8947600; doi:10.1371/journal.pcbi.1009395)
Supplement: S9 Table — (XLSX) [file pcbi.1009395.s010.xlsx]

## Sheet: Sheet1
ID (rxns)	Original GPR rule		Modified GPR Rule		Reference
r0470	50484.1 and 6240.1 and 6241.1	RRM2B or RRM1 or RRM2	Spontaneus Reaction		[1]
r0472	50484.1 and 6240.1 and 6241.1	RRM2B or RRM1 or RRM2	Spontaneus Reaction		[1]
r0474	50484.1 and 6240.1 and 6241.1	RRM2B or RRM1 or RRM2	(6240.1 and 6241.1) or (6240.1 and 50484.1)	(RRM1 and RRM2) or (RRM1 and RRM2B)	[1]
r0475	50484.1 and 6240.1 and 6241.1	RRM2B or RRM1 or RRM2	(6240.1 and 6241.1) or (6240.1 and 50484.1)	(RRM1 and RRM2) or (RRM1 and RRM2B)	[1]
r1431	50484.1 and 6240.1 and 6241.1	RRM2B or RRM1 or RRM2	(6240.1 and 6241.1) or (6240.1 and 50484.1)	(RRM1 and RRM2) or (RRM1 and RRM2B)	[1]
	Reaction bounds modified to make it reversible
r1432	50484.1 and 6240.1 and 6241.1	RRM2B or RRM1 or RRM2	(6240.1 and 6241.1) or (6240.1 and 50484.1)	(RRM1 and RRM2) or (RRM1 and RRM2B)	[1]
	Reaction bounds modified to make it reversible
PUNP1	4860.1	PNP	Not catalyzed by PNP		[2]
PUNP2	4860.1	PNP	Not catalyzed by PNP		[2]
FTHFLm	25902.1 or 4522.1	MTHFDL1 or MTHFD1	25902.1	MTHFDL1	[3]
MTHFCm	25902.1 or 10797.1	MTHFDL1 or MTHFD2	10797.1 or 441024.1	MTHFD2 or MTHFD2L	[3]
MTHFDm	25902.1 or 10797.1 or 4522.1	MTHFDL1 or MTHFD2 or MTHFD1	10797.1 or 441024.1	MTHFD2 or MTHFD2L	[3]
GLNS	2752.1 or 51557.1	GLUL or LGSN	2752.1	GLUL	[4]
HMR_9797	It does not occur in humans				[5]
References
1. Apaolaza I, San José-Eneriz E, Tobalina L, Miranda E, Garate L, Agirre X, et al. An in-silico approach to predict and exploit synthetic lethality in cancer metabolism. Nat Commun. 2017;8. doi:10.1038/s41467-017-00555-y
2. Pey J, San José-Eneriz E, Ochoa M del C, Apaolaza I, De Atauri P, Rubio Á, et al. In-silico gene essentiality analysis of polyamine biosynthesis reveals APRT as a potential target in cancer. Sci Rep. 2017;7. doi:10.1038/s41598-017-14067-8
3. MacFarlane AJ, Perry CA, Girnary HH, Gao D, Allen RH, Stabler SP, et al. Mthfd1 is an essential gene in mice and alters biomarkers of impaired one-carbon metabolism. J Biol Chem. 2009;284: 1533–1539. doi:10.1074/jbc.M808281200
4. Grassi F, Moretto N, Rivetti C, Cellai S, Betti M, Márquez AJ, et al. Structural and functional properties of lengsin, a pseudo-glutamine synthetase in the transparent human lens. Biochem Biophys Res Commun. 2006;350: 424–429. doi:10.1016/j.bbrc.2006.09.062
5. Ribard C, Rochet M, Labedan B, Daignan-Fornier B, Alzari P, Scazzocchio C, et al. Sub-families of α/β Barrel Enzymes: A New Adenine Deaminase Family. J Mol Biol. 2003;334: 1117–1131. doi:https://doi.org/10.1016/j.jmb.2003.10.005
